# Supplementary material for: Prediction of miRNA-mRNA associations in Alzheimer’s disease mice using network topology
Source: BMC Genomics. 2014 Aug 3;15(1):644. doi: 10.1186/1471-2164-15-644 (PMC4132902; doi:10.1186/1471-2164-15-644)
Supplement: Supplementary file 1 — Additional file 1: Table S1: Gene Set Analysis results for modules. (XLS 476 KB) [file 12864_2014_6339_MOESM1_ESM.xls]

## Sheet: geneInfo
	substanceBXH	geneSymbol	ENTREZ.ID	moduleColor	GS.Month	p.GS.Transgenic
1455712_at	1455712_at	Hist3h2a	319162	black	-0.84391	0.559181
1418206_at	1418206_at	Sdf2l1	64136	black	-0.887086	0.917236
1441071_at	1441071_at	Kcnq5	226922	black	0.8175	0.570602
1438020_at	1438020_at	Hapln1	12950	black	-0.956348	0.884125
1445837_at	1445837_at	NA		black	0.676517	0.129118
1420973_at	1420973_at	Arid5b	71371	black	0.827796	0.80481
1418549_at	1418549_at	Cga	12640	black	-0.671529	0.232436
1459914_at	1459914_at	Mcart6	67062	black	-0.697322	0.116385
1433800_a_at	1433800_a_at	Pomc	18976	black	-0.559082	0.321961
1417612_at	1417612_at	Ier5	15939	black	-0.528937	0.162255
1429702_at	1429702_at	2900072G11Rik	73005	black	0.698625	0.174954
1455858_x_at	1455858_x_at	Pomc	18976	black	-0.538344	0.515936
1426243_at	1426243_at	Cth	107869	black	-0.724192	0.260456
1449590_a_at	1449590_a_at	Mras	17532	black	-0.651997	0.254155
1429993_s_at	1429993_s_at	Gm10471	100039045 /// 73526	black	0.733067	0.219631
1459626_at	1459626_at	NA		black	-0.789312	0.485676
1429438_at	1429438_at	Bcor	71458	black	-0.823785	0.414413
1418013_at	1418013_at	Cml1	66116	black	-0.613507	0.115646
1445306_at	1445306_at	NA		black	0.836913	0.396262
1427055_at	1427055_at	Them4	75778	black	-0.788791	0.562448
1457898_at	1457898_at	NA		black	0.596199	0.183782
1451401_a_at	1451401_a_at	Mul1	68350	black	-0.534558	0.131834
1426968_a_at	1426968_a_at	Rdh10	98711	black	-0.821733	0.775302
1445093_at	1445093_at	NA		black	0.768238	0.282707
1452754_at	1452754_at	Creld2	76737	black	-0.831058	0.703183
1455945_at	1455945_at	Zfp58	238693	black	-0.70555	0.320081
1427262_at	1427262_at	Xist	213742	black	0.903569	0.771747
1455586_at	1455586_at	Rnf168	70238	black	0.434833	0.785417
1424253_at	1424253_at	Fam114a2	67726	black	-0.79057	0.439977
1434391_at	1434391_at	AI503316	105860	black	0.936234	0.999778
1429287_a_at	1429287_a_at	Prl	19109	black	-0.635785	0.268823
1460310_a_at	1460310_a_at	Gh	14599	black	-0.701235	0.567476
1431820_at	1431820_at	4632404H12Rik	74034	black	-0.836097	0.724513
1449490_at	1449490_at	Mbd4	17193	black	-0.622722	0.651582
1436584_at	1436584_at	Spry2	24064	black	-0.459038	0.156847
1435650_at	1435650_at	Hapln4	330790	black	0.612137	0.175108
1448528_at	1448528_at	Pdcd10	56426	black	-0.659015	0.070433
1455629_at	1455629_at	Drd1a	13488	black	-0.402337	0.309022
1460613_x_at	1460613_x_at	Gh	14599	black	-0.661158	0.487581
1437522_x_at	1437522_x_at	Gh	14599	black	-0.656777	0.440818
1439947_at	1439947_at	Cyp11a1	13070	black	-0.328422	0.228838
1455646_at	1455646_at	2010004M13Rik	76511	black	-0.694576	0.591373
1458638_at	1458638_at	Mtdh	67154	black	0.688873	0.749423
1443555_at	1443555_at	Gm16039	100036521	black	-0.532734	0.169525
1447231_at	1447231_at	NA		black	0.790986	0.334342
1442972_at	1442972_at	NA		black	0.439107	0.49548
1458670_at	1458670_at	Adarb2	94191	black	0.0762668	0.316617
1456595_x_at	1456595_x_at	Gh	14599	black	-0.644784	0.471112
1421678_at	1421678_at	Itpr2	16439	black	0.545814	0.0784943
1446607_at	1446607_at	Mtap7	17761	black	0.792542	0.768436
1421396_at	1421396_at	Pcsk1	18548	black	-0.609105	0.270107
1456538_at	1456538_at	Sdccag8	76816	black	-0.796891	0.379538
1440602_at	1440602_at	NA		black	0.841209	0.632837
1453576_at	1453576_at	Nipbl	71175	black	-0.854506	0.806871
1439808_at	1439808_at	Ipcef1	320495	black	-0.430981	0.123706
1446090_at	1446090_at	NA		black	-0.851388	0.998135
AFFX-BioB-5_at	AFFX-BioB-5_at	NA		black	-0.651495	0.828355
1427063_at	1427063_at	5330417C22Rik	229722	black	-0.70948	0.549817
1433145_at	1433145_at	4933431C10Rik	71322	black	0.490299	0.560777
1458643_at	1458643_at	Dtx1	14357	black	-0.739004	0.943935
1448896_at	1448896_at	Pigf	18701	black	-0.710216	0.224807
1459090_at	1459090_at	NA		black	0.69709	0.769668
1450723_at	1450723_at	Isl1	16392	black	0.847541	0.983969
1415784_at	1415784_at	Vps35	65114	black	0.697955	0.757903
1447742_at	1447742_at	Laptm5	16792	black	0.413559	0.585609
1422993_s_at	1422993_s_at	Refbp2	21681 /// 56009	black	-0.490025	0.157538
1452162_at	1452162_at	Wdr48	67561	black	0.732906	0.271476
1455723_at	1455723_at	D1Ertd448e	52318	black	-0.847185	0.637639
1426932_at	1426932_at	D19Bwg1357e	52874	black	-0.851315	0.833586
1423574_s_at	1423574_s_at	Srd5a3	57357	black	-0.232619	0.818755
1453772_at	1453772_at	Syngr1	20972	black	-0.620364	0.0964392
1421610_at	1421610_at	Cx3cl1	20312	black	0.655625	0.63977
1425094_a_at	1425094_a_at	Lhx6	16874	black	-0.699921	0.349039
1448032_at	1448032_at	Azi2	27215	black	-0.759205	0.787317
1430756_at	1430756_at	5430427G11Rik	71414	black	-0.736853	0.922384
1432653_at	1432653_at	NA		black	0.676841	0.304104
1459842_x_at	1459842_x_at	Nubp2	26426	black	-0.799404	0.367417
1417862_at	1417862_at	Fam181b	58238	black	-0.533398	0.0513374
1451283_at	1451283_at	Fam114a2	67726	black	-0.515262	0.691733
1425955_at	1425955_at	Cav2	12390	black	0.891133	0.521639
1432339_at	1432339_at	4933432I03Rik	71264	black	0.785263	0.951681
1430412_at	1430412_at	2310068C19Rik	70205	black	0.677737	0.093192
1434876_at	1434876_at	Gxylt1	223827	black	-0.405849	0.0811418
1446040_at	1446040_at	NA		black	0.288432	0.399087
1419637_s_at	1419637_s_at	4833420G17Rik	67392	black	0.343329	0.437216
1422730_at	1422730_at	Limd1	29806	black	-0.4719	0.179783
1421451_at	1421451_at	Crb1	170788	black	0.230992	0.520169
1443798_at	1443798_at	Pik3cd	18707	black	0.555997	0.287078
1452888_at	1452888_at	1110034G24Rik	73747	black	-0.485228	0.653459
1426640_s_at	1426640_s_at	Trib2	217410	black	-0.573114	0.0767393
1449859_at	1449859_at	Golt1b	66964	black	-0.756574	0.928243
1422977_at	1422977_at	Gp1bb	14724	black	-0.415465	0.246497
1428434_at	1428434_at	Zcchc12	72693	black	0.812426	0.657013
1449146_at	1449146_at	Notch4	18132	black	-0.513399	0.544364
1431118_at	1431118_at	6720427H10Rik	77884	black	0.569938	0.405422
1434279_at	1434279_at	NA		black	0.829145	0.830115
1423575_a_at	1423575_a_at	Wbscr22	66138	black	-0.760409	0.287595
1456756_at	1456756_at	Zc3hav1l	209032	black	-0.695633	0.256852
1428800_a_at	1428800_a_at	Pus7l	78895	black	-0.601734	0.20326
1451884_a_at	1451884_a_at	Lsm2	27756	black	-0.194811	0.507573
1452460_at	1452460_at	Ankrd26	232339	black	0.351617	0.413688
1426213_at	1426213_at	Imp4	27993	black	-0.808913	0.762204
1435892_at	1435892_at	Asxl3	211961	black	-0.863687	0.868132
1429202_at	1429202_at	2610019N06Rik	100505161 /// 66299	black	-0.638258	0.744363
1429948_x_at	1429948_x_at	Crygf	12969	black	0.890804	0.871483
1436300_at	1436300_at	Dstyk	213452	black	-0.415733	0.763458
1453373_at	1453373_at	Il1rapl1	331461	black	-0.663737	0.17324
1424854_at	1424854_at	Hist1h4a	319157 /// 319158 /// 319161 /// 326619 /// 326620	black	-0.715066	0.381572
1438328_at	1438328_at	Hcfc2	67933	black	-0.806425	0.911398
1418119_at	1418119_at	Rbm8a	60365	black	-0.517521	0.172895
1443613_x_at	1443613_x_at	NA		black	0.530354	0.114673
1452747_at	1452747_at	Atp13a2	74772	black	0.490116	0.592374
1435846_x_at	1435846_x_at	NA		black	-0.700053	0.321823
1442569_at	1442569_at	NA		black	0.564492	0.101947
1425662_at	1425662_at	Cdadc1	71891	black	-0.616724	0.751229
1452783_at	1452783_at	Fndc3b	72007	black	-0.435324	0.654696
1455963_at	1455963_at	Tmem229a	319832	black	-0.836892	0.971368
1417001_a_at	1417001_a_at	D4Wsu53e	27981	black	0.751669	0.518786
1425301_at	1425301_at	Ncam2	17968	black	-0.775552	0.77098
1430220_at	1430220_at	4833420G17Rik	67392	black	0.774537	0.98007
1444026_at	1444026_at	AI593442	330941	black	-0.362973	0.409105
1429270_a_at	1429270_a_at	Syce2	71846	black	-0.444668	0.427879
1452913_at	1452913_at	Pcp4l1	66425	blue	0.569346	0.0146898
1436519_a_at	1436519_a_at	1110057K04Rik	68832	blue	-0.769756	0.35125
1439122_at	1439122_at	Ddx6	13209	blue	-0.475277	0.283885
1434233_at	1434233_at	2610030H06Rik	67048	blue	0.199635	0.0161136
1456943_a_at	1456943_a_at	Dbndd2	52840	blue	0.475768	0.702951
1428085_at	1428085_at	1110057K04Rik	68832	blue	-0.652031	0.142658
1416837_at	1416837_at	Bax	12028	blue	0.19849	0.594622
1438968_x_at	1438968_x_at	Spint2	20733	blue	0.293983	0.00162315
1425617_at	1425617_at	Dhx9	13211	blue	0.470838	0.206827
1434785_at	1434785_at	Cacng5	140723	blue	0.853151	0.267822
1424345_s_at	1424345_s_at	Ube2m	22192	blue	0.849862	0.738626
1451129_at	1451129_at	Calb2	12308	blue	0.808785	0.16119
1439627_at	1439627_at	Zic1	22771	blue	0.772994	0.313993
1424131_at	1424131_at	Col6a3	12835	blue	0.888497	0.578174
1449049_at	1449049_at	Tlr1	21897	blue	-0.316817	0.0346074
1423477_at	1423477_at	Zic1	22771	blue	0.773605	0.353019
1428418_s_at	1428418_s_at	Fam164a	67306	blue	-0.597096	0.295446
1452787_a_at	1452787_a_at	Prmt1	15469	blue	0.407086	0.240476
1416771_at	1416771_at	Trappc3	27096	blue	0.460733	0.143633
1445415_at	1445415_at	NA		blue	0.44504	0.943899
1445555_at	1445555_at	NA		blue	0.448251	0.014688
1451285_at	1451285_at	Fus	233908	blue	0.601655	0.314164
1422438_at	1422438_at	Ephx1	13849	blue	0.579426	0.0766944
1433462_a_at	1433462_a_at	Pi4k2a	84095	blue	0.650523	0.364876
1416591_at	1416591_at	Rab34	19376	blue	0.776137	0.242232
1423424_at	1423424_at	Zic3	22773	blue	0.822166	0.398291
1456633_at	1456633_at	Trpm3	226025	blue	0.393735	0.00710118
1460693_a_at	1460693_a_at	Col9a3	12841	blue	0.444153	0.0172663
1452308_a_at	1452308_a_at	Atp1a2	98660	blue	0.198743	0.0185223
1449003_a_at	1449003_a_at	Vti1b	53612	blue	0.341643	0.446552
1428570_at	1428570_at	Ccnc	51813	blue	-0.899446	0.609449
1455441_at	1455441_at	Map3k7	26409	blue	0.508811	0.356488
1417399_at	1417399_at	Gas6	14456	blue	0.70145	0.0880812
1435367_at	1435367_at	Mapk4	225724	blue	0.216747	0.0785029
1444466_at	1444466_at	Ncald	52589	blue	0.411966	0.853856
1421425_a_at	1421425_a_at	Rcan2	53901	blue	0.512214	0.13176
1439968_x_at	1439968_x_at	Dbndd2	52840	blue	0.547025	0.835038
1437212_at	1437212_at	Zfp420	233058	blue	-0.71445	0.214521
1460587_at	1460587_at	Sox2ot	320478	blue	-0.520621	0.076591
1424675_at	1424675_at	Slc39a6	106957	blue	0.635896	0.0591803
1455011_at	1455011_at	Stard4	170459	blue	-0.663906	0.350211
1419426_s_at	1419426_s_at	Ccl21a	100038965 /// 100039131 /// 100041593 /// 100042493 /// 100042544 /// 18829 /// 65956	blue	0.621891	0.407742
1447937_a_at	1447937_a_at	4933409K07Rik	100042539 /// 108816 /// 545605 /// 545614 /// 665845	blue	0.556592	0.393803
1435653_at	1435653_at	Abhd2	54608	blue	0.381655	0.00661985
1415993_at	1415993_at	Sqle	20775	blue	-0.512743	0.0535417
1423530_at	1423530_at	Stk32c	57740	blue	0.256659	0.418542
1441166_at	1441166_at	A330050F15Rik	320722	blue	0.80189	0.303051
1438961_s_at	1438961_s_at	Blmh	104184	blue	0.472031	0.223095
1417882_at	1417882_at	Slc39a3	106947	blue	0.36793	0.525924
1419979_s_at	1419979_s_at	Creb3	12913	blue	0.241146	0.114028
1451474_a_at	1451474_a_at	Parp8	52552	blue	-0.470682	0.0166219
1438625_s_at	1438625_s_at	Cdk16	18555	blue	0.341073	0.257195
1442119_at	1442119_at	AI449212	100653	blue	-0.868516	0.803107
1422797_at	1422797_at	Robld3	83409	blue	0.399907	0.11486
1449470_at	1449470_at	Dlx1	13390	blue	0.781667	0.400098
1421830_at	1421830_at	Ak4	11639	blue	-0.820728	0.342766
1424768_at	1424768_at	Cald1	109624	blue	0.432488	0.0333249
1440870_at	1440870_at	Prdm16	70673	blue	0.216406	0.00405011
1450794_at	1450794_at	Avp	11998	blue	0.0538682	0.786543
1424706_at	1424706_at	Zfp51	22709	blue	-0.902035	0.583456
1419805_s_at	1419805_s_at	Ggps1	14593	blue	-0.55375	0.204912
1438624_x_at	1438624_x_at	Hs3st2	195646	blue	0.0322109	0.00229057
1433445_x_at	1433445_x_at	Hmgcs1	208715	blue	-0.50259	0.0923846
1434232_a_at	1434232_a_at	2610030H06Rik	67048	blue	-0.019914	0.0116289
1448143_at	1448143_at	Aldh2	11669	blue	0.3883	0.00929008
1457706_at	1457706_at	BC030336	233812	blue	0.295666	0.100856
1418599_at	1418599_at	Col11a1	12814	blue	-0.622827	0.63196
1426473_at	1426473_at	Dnajc9	108671	blue	0.496942	0.419579
1423078_a_at	1423078_a_at	Sc4mol	66234	blue	-0.52643	0.133522
1416590_a_at	1416590_a_at	Rab34	19376	blue	0.516871	0.0367316
1419089_at	1419089_at	Timp3	21859	blue	0.445863	0.0151304
1427822_a_at	1427822_a_at	Copg2as2	100044236	blue	0.785529	0.608037
1417409_at	1417409_at	Jun	16476	blue	0.260611	0.479666
1449045_at	1449045_at	Afg3l1	114896	blue	0.686628	0.0869756
1444151_at	1444151_at	NA		blue	0.791033	0.861487
1435607_at	1435607_at	Grm2	108068	blue	-0.0869483	0.0176531
1438998_at	1438998_at	NA		blue	-0.378171	0.0793291
1424940_s_at	1424940_s_at	BC022687	217887	blue	0.456358	0.0145788
1450650_at	1450650_at	Myo10	17909	blue	0.470446	0.123445
1449154_at	1449154_at	Col11a1	12814	blue	-0.599399	0.942653
1460633_at	1460633_at	Prpf19	28000	blue	0.41473	0.150501
1430030_at	1430030_at	5330426P16Rik	68190	blue	-0.758624	0.910557
1427231_at	1427231_at	Robo1	19876	blue	-0.727986	0.686534
1441992_at	1441992_at	Rab14	68365	blue	-0.240073	0.374386
1446406_at	1446406_at	NA		blue	-0.500266	0.027343
1449209_a_at	1449209_a_at	Rdh11	17252	blue	-0.594049	0.0600867
1459377_at	1459377_at	Palm2	242481	blue	0.543156	0.0453019
1451104_a_at	1451104_a_at	Snrnp70	20637	blue	0.585812	0.686207
1458257_at	1458257_at	NA		blue	0.577035	0.629265
1421102_a_at	1421102_a_at	Vamp3	22319	blue	-0.617359	0.0970984
1456746_a_at	1456746_a_at	Cd99l2	171486	blue	0.734295	0.684695
1442011_at	1442011_at	A230065H16Rik	380787	blue	0.715207	0.219862
1447939_a_at	1447939_a_at	Gm3893	100042539 /// 545605 /// 665845	blue	0.325228	0.294297
1438322_x_at	1438322_x_at	Fdft1	14137	blue	-0.65289	0.163752
1428074_at	1428074_at	Tmem158	72309	blue	0.580855	0.277116
1433907_at	1433907_at	Pknox2	208076	blue	0.456688	0.00709145
1417325_at	1417325_at	Btrc	12234	blue	0.0292115	0.138869
1417319_at	1417319_at	Pvrl3	58998	blue	-0.837737	0.496351
1427351_s_at	1427351_s_at	Igh-6	16019	blue	0.498442	0.559461
1447869_x_at	1447869_x_at	Rhobtb3	73296	blue	0.676829	0.920625
1438211_s_at	1438211_s_at	Dbp	13170	blue	0.741153	0.35777
1454712_at	1454712_at	Mcart1	230125	blue	-0.490965	0.370013
1418174_at	1418174_at	Dbp	13170	blue	0.773722	0.395216
1424654_at	1424654_at	Acp2	11432	blue	-0.881323	0.83888
1416155_at	1416155_at	Hmgb3	15354	blue	0.588343	0.25156
1417354_at	1417354_at	Sil1	81500	blue	0.758142	0.269454
1450754_at	1450754_at	Cacna2d2	56808	blue	0.621627	0.174874
1416162_at	1416162_at	Rad21	19357	blue	-0.283083	0.0575453
1418706_at	1418706_at	Slc38a3	76257	blue	0.500118	0.0336501
1426421_s_at	1426421_s_at	LOC100502987	100502987 /// 74213	blue	-0.775477	0.176799
1455145_at	1455145_at	Pcdh19	279653	blue	-0.72966	0.153945
1452079_s_at	1452079_s_at	Dcun1d1	114893	blue	-0.230192	0.0761012
1435505_at	1435505_at	Dmwd	13401	blue	0.674934	0.199437
1460703_at	1460703_at	Ascc1	69090	blue	0.189117	0.00921067
1440714_at	1440714_at	NA		blue	0.251276	0.0806712
1418462_at	1418462_at	Exosc9	50911	blue	-0.442097	0.0424139
1439422_a_at	1439422_a_at	Fam132a	67389	blue	0.499679	0.074407
1417446_at	1417446_at	Slc12a4	20498	blue	0.191798	0.11595
1434481_at	1434481_at	Msl1	74026	blue	0.371284	0.129516
1447938_at	1447938_at	Gm10590	545614	blue	0.61803	0.758001
1423502_at	1423502_at	Brd2	14312	blue	0.438146	0.171992
1416468_at	1416468_at	Aldh1a1	11668	blue	0.552535	0.284027
1448534_at	1448534_at	Sirpa	19261	blue	-0.0660942	0.0148857
1447020_at	1447020_at	NA		blue	0.680965	0.682389
1452886_at	1452886_at	NA		blue	-0.49386	0.0905358
1435832_at	1435832_at	Lrrc4	192198	blue	0.242499	0.25062
1416250_at	1416250_at	Btg2	12227	blue	0.563132	0.461542
1425733_a_at	1425733_a_at	Eps8	13860	blue	-0.240541	0.0274966
1451111_at	1451111_at	Nup133	234865	blue	-0.319809	0.0267618
1439069_a_at	1439069_a_at	Pisd-ps3	66776	blue	0.804767	0.895211
1458985_at	1458985_at	Fry	320365	blue	0.792963	0.434439
1452257_at	1452257_at	Bdh1	71911	blue	0.410515	0.0085989
1422509_at	1422509_at	U2af1	108121	blue	0.612355	0.415152
1453076_at	1453076_at	Batf3	381319	blue	0.577202	0.300459
1445708_x_at	1445708_x_at	3110021A11Rik	67289	blue	-0.252203	0.0139632
1458140_at	1458140_at	Slit2	20563	blue	-0.625375	0.602213
1441224_at	1441224_at	Drp2	13497	blue	-0.00256976	0.612999
1449662_at	1449662_at	NA		blue	-0.727623	0.118545
1420150_at	1420150_at	Spsb1	74646	blue	0.461309	0.528673
1416222_at	1416222_at	Nsdhl	18194	blue	-0.271176	0.022328
1451122_at	1451122_at	Idi1	319554	blue	-0.728142	0.453985
1426263_at	1426263_at	Cadm4	260299	blue	0.304584	0.0433015
1438737_at	1438737_at	Zic3	22773	blue	0.783849	0.336626
1434151_at	1434151_at	Mettl7a1	70152	blue	0.80329	0.303242
1455108_at	1455108_at	Eif4e2	26987	blue	0.148318	0.184926
1434645_at	1434645_at	C530008M17Rik	320827	blue	-0.623423	0.203674
1427295_at	1427295_at	Slc38a10	72055	blue	0.219496	0.0283211
1427100_at	1427100_at	Metrn	70083	blue	0.341939	0.0183435
1455048_at	1455048_at	Igsf3	78908	blue	0.0519575	0.032105
1418152_at	1418152_at	Hmgn5	50887	blue	-0.750411	0.67639
1433444_at	1433444_at	Hmgcs1	208715	blue	-0.369696	0.0703517
1453487_at	1453487_at	Dhdh	71755	blue	-0.111516	0.0635572
1456753_at	1456753_at	Foxo4	54601	blue	0.746386	0.925272
1428306_at	1428306_at	Ddit4	74747	blue	0.337889	0.126321
1433480_at	1433480_at	2900010J23Rik	72931	blue	0.496332	0.345999
1451356_at	1451356_at	Anp32e	66471	blue	0.390073	0.304379
1432509_at	1432509_at	5033430I15Rik	76000	blue	0.636163	0.286977
1460409_at	1460409_at	Cpt1a	12894	blue	0.498562	0.0160311
1453885_at	1453885_at	Slc24a2	76376	blue	-0.699277	0.187029
1421477_at	1421477_at	Cplx2	12890	blue	0.538513	0.646704
1424753_at	1424753_at	Nudt14	66174	blue	0.70504	0.0829511
1425296_a_at	1425296_a_at	Rgs3	50780	blue	0.707354	0.165804
1450434_s_at	1450434_s_at	Pcyt1a	13026	blue	0.726442	0.0995801
1415728_at	1415728_at	Pabpn1	54196	blue	0.634521	0.362605
1417772_at	1417772_at	Grhpr	76238	blue	0.50849	0.0657107
1457324_at	1457324_at	NA		blue	0.518572	0.44604
1457826_a_at	1457826_a_at	1810043H04Rik	208501	blue	0.513683	0.0217881
1454667_at	1454667_at	Snx8	231834	blue	0.42176	0.0249373
1453163_at	1453163_at	Ppp1r12a	17931	blue	-0.369223	0.0603441
1422932_a_at	1422932_a_at	Vav1	22324	blue	-0.289688	0.00783213
1444503_at	1444503_at	NA		blue	0.683175	0.717199
1418824_at	1418824_at	Arf6	11845	blue	-0.258274	0.258374
1417644_at	1417644_at	Sspn	16651	blue	0.779192	0.770691
1453913_a_at	1453913_a_at	Tap2	21355	blue	0.642032	0.414327
1426701_at	1426701_at	Fam160a2	74349	blue	0.175203	0.0815014
1424291_at	1424291_at	Nup93	71805	blue	0.278803	0.587863
1450535_at	1450535_at	Krtap12-1	16694	blue	-0.464449	0.0264662
1440883_at	1440883_at	Usp6nl	98910	blue	0.724504	0.219101
1437760_at	1437760_at	Galnt12	230145	blue	0.341817	0.359624
1447912_x_at	1447912_x_at	Akap9	100986	blue	0.811172	0.35145
1452959_a_at	1452959_a_at	Capn10	23830	blue	-0.242289	0.913982
1424636_at	1424636_at	Ccdc47	67163	blue	0.353572	0.520253
1448362_at	1448362_at	Dnajc7	56354	blue	0.37639	0.438252
1456140_at	1456140_at	Zic5	65100	blue	0.623125	0.168455
1422806_x_at	1422806_x_at	Ing3	71777	blue	-0.303135	0.252119
1425811_a_at	1425811_a_at	Csrp1	13007	blue	0.448683	0.0156549
1435688_at	1435688_at	LOC100503868	100503868	blue	0.378939	0.0688119
1420884_at	1420884_at	Sln	66402	blue	0.264636	0.0693808
1427736_a_at	1427736_a_at	Ccrl2	54199	blue	-0.301992	0.012061
1428639_at	1428639_at	Lin9	72568	blue	-0.845751	0.477692
1424159_at	1424159_at	Fam134c	67998	blue	0.209888	0.417177
1435494_s_at	1435494_s_at	Dsp	109620	blue	0.599785	0.899718
1417393_a_at	1417393_a_at	Fam132a	67389	blue	0.613639	0.152022
1452020_a_at	1452020_a_at	Siva1	30954	blue	0.353924	0.0349035
1441572_at	1441572_at	Dcc	13176	blue	-0.432449	0.538864
1441980_at	1441980_at	C030007I09Rik	109250	blue	-0.767981	0.315831
1438213_at	1438213_at	A830018L16Rik	320492	blue	-0.667128	0.310884
1458268_s_at	1458268_s_at	Igfbp3	16009	blue	-0.673517	0.126044
1428367_at	1428367_at	Ndst1	15531	blue	0.407195	0.360726
1435579_at	1435579_at	NA		blue	0.383183	0.384176
1424214_at	1424214_at	Parm1	231440	blue	-0.753388	0.631479
1417322_at	1417322_at	Dohh	102115	blue	0.0244775	0.103585
1431734_a_at	1431734_a_at	Dnajb4	67035	blue	-0.424648	0.0542944
1452899_at	1452899_at	Rian	75745	blue	0.16863	0.0986802
1428417_at	1428417_at	Fam164a	67306	blue	-0.726902	0.649566
1428474_at	1428474_at	Ppp3cb	19056	blue	-0.879684	0.64819
1456424_s_at	1456424_s_at	Pltp	18830	blue	0.427748	0.0314257
1419505_a_at	1419505_a_at	Ggps1	14593	blue	0.00106602	0.0470366
1423418_at	1423418_at	Fdps	110196	blue	-0.254424	0.0297897
1421088_at	1421088_at	Gpc4	14735	blue	0.290298	0.51931
1420892_at	1420892_at	Wnt7b	22422	blue	0.401899	0.0638934
1437798_at	1437798_at	6720422M22Rik	99946	blue	-0.76081	0.27622
1428532_at	1428532_at	Ints7	77065	blue	-0.0809234	0.0171944
1460411_s_at	1460411_s_at	Pkdcc	106522	blue	0.36284	0.215483
1455444_at	1455444_at	Gabra2	14395	blue	-0.601319	0.323378
1438059_at	1438059_at	Ctxn3	629147	blue	0.650837	0.449392
1420856_a_at	1420856_a_at	Lancl2	71835	blue	-0.334889	0.0505678
1453903_at	1453903_at	4930503B20Rik	75015	blue	0.064911	0.0549504
1428805_at	1428805_at	Slc35e3	215436	blue	0.437521	0.412952
1435858_at	1435858_at	Tmem215	320500	blue	-0.445033	0.687761
1440500_at	1440500_at	Map3k10	269881	blue	0.500425	0.548678
1426973_at	1426973_at	Gpr153	100129	blue	0.723807	0.446965
1452180_at	1452180_at	Phf17	269424	blue	0.675722	0.293985
1454974_at	1454974_at	Ntn1	18208	blue	0.271374	0.115227
1427020_at	1427020_at	Scara3	219151	blue	0.222408	0.0471297
1423550_at	1423550_at	Slc1a4	55963	blue	-0.835732	0.590103
1422964_at	1422964_at	Rad23a	19358	blue	0.618513	0.176163
1459827_x_at	1459827_x_at	Hps1	192236	blue	0.662178	0.644603
1457196_at	1457196_at	NA		blue	-0.415132	0.884693
1420894_at	1420894_at	Tgfbr1	21812	blue	-0.568377	0.176573
1429196_at	1429196_at	Rabgap1l	29809	blue	0.522738	0.882779
1428878_a_at	1428878_a_at	Pitpnc1	71795	blue	0.258693	0.243016
1428723_at	1428723_at	2310047M10Rik	71923	blue	0.143376	0.146734
1435172_at	1435172_at	Eomes	13813	blue	0.692752	0.196733
1417420_at	1417420_at	Ccnd1	12443	blue	-0.104644	0.587513
1460559_at	1460559_at	Kank2	235041	blue	0.176553	0.071334
1424980_s_at	1424980_s_at	Aph1a	226548	blue	0.424279	0.29151
1428576_at	1428576_at	Hif1an	319594	blue	0.473472	0.16527
1429749_at	1429749_at	Sfmbt1	54650	blue	0.402599	0.197176
1427044_a_at	1427044_a_at	Amph	218038	blue	0.00188064	0.0557455
1424222_s_at	1424222_s_at	Rad23b	19359	blue	0.261058	0.250607
1434352_at	1434352_at	B630005N14Rik	101148	blue	-0.632969	0.148173
1434041_at	1434041_at	Appbp2	66884	blue	-0.777604	0.285462
1434438_at	1434438_at	Samhd1	56045	blue	0.297563	0.662274
1452551_at	1452551_at	NA		blue	-0.470804	0.18207
1424982_a_at	1424982_a_at	2700078E11Rik	78832	blue	-0.780742	0.35804
1459750_s_at	1459750_s_at	Gpr123	52389	blue	0.622642	0.151338
1451669_at	1451669_at	Ppm1b	19043	blue	0.115125	0.0380779
1421413_a_at	1421413_a_at	Pdlim5	56376	blue	0.0884865	0.00201434
1431270_a_at	1431270_a_at	Aste1	66595	blue	-0.418998	0.0195868
1425503_at	1425503_at	Gcnt2	14538	blue	0.202592	0.887022
1442452_at	1442452_at	Stradb	227154	blue	-0.125603	0.061097
1422522_at	1422522_at	Fxr2	23879	blue	0.618241	0.186692
1434697_at	1434697_at	Ddx6	13209	blue	0.450514	0.110942
1450697_at	1450697_at	Slc30a7	66500	blue	0.127639	0.163378
1415765_at	1415765_at	Hnrnpul2	68693	blue	0.208604	0.540202
1446622_at	1446622_at	A330068G13Rik	414087	blue	-0.145854	0.00961326
1448747_at	1448747_at	Fbxo32	67731	blue	0.2903	0.119911
1426001_at	1426001_at	Eomes	13813	blue	0.881196	0.312337
1426818_at	1426818_at	Arrdc4	66412	blue	-0.694178	0.214514
1452139_at	1452139_at	Slc35c1	228368	blue	0.302286	0.0325101
1423939_a_at	1423939_a_at	Yif1a	68090	blue	0.111891	0.00306671
1450706_a_at	1450706_a_at	Arl3	56350	blue	0.469875	0.246613
1418960_at	1418960_at	Phf20l1	239510	blue	-0.218288	0.00627355
1436176_at	1436176_at	1500004A13Rik	319830	blue	-0.615322	0.241376
1420416_at	1420416_at	Sema3a	20346	blue	0.371644	0.0616079
1451286_s_at	1451286_s_at	Fus	233908	blue	0.637742	0.481625
1417168_a_at	1417168_a_at	Usp2	53376	blue	0.366668	0.182909
1440398_at	1440398_at	NA		blue	-0.208114	0.0174832
1442471_at	1442471_at	NA		blue	0.825968	0.326601
1437220_x_at	1437220_x_at	Psmd13	23997	blue	0.418557	0.333437
1455760_at	1455760_at	Slc9a5	277973	blue	0.801282	0.645132
1444422_at	1444422_at	Pcdh19	279653	blue	-0.396579	0.0747918
1427079_at	1427079_at	Mapre3	100732	blue	0.410966	0.0745521
1434643_at	1434643_at	Tbl1x	21372	blue	0.73131	0.427488
1452080_a_at	1452080_a_at	Dcun1d1	114893	blue	-0.627481	0.217768
1436352_at	1436352_at	Cep78	208518	blue	-0.533257	0.292368
1426327_s_at	1426327_s_at	Cntf	109910 /// 12803 /// 664779	blue	0.515165	0.0533487
1420102_at	1420102_at	NA		blue	-0.699414	0.600682
1440622_at	1440622_at	NA		blue	-0.055378	0.0239418
1433816_at	1433816_at	Mcart1	230125	blue	0.324084	0.819218
1426238_at	1426238_at	Bmp1	12153	blue	0.684557	0.6236
1449691_at	1449691_at	Zfp644	52397	blue	-0.602478	0.0884923
1460626_at	1460626_at	2013-09-11	52398	blue	0.212648	0.337359
1417263_at	1417263_at	Ptgs2	19225	blue	-0.555462	0.10484
1434223_at	1434223_at	Oscp1	230751	blue	0.69104	0.324667
1420158_s_at	1420158_s_at	Abcf1	224742	blue	-0.185222	0.308163
1455185_s_at	1455185_s_at	Phf16	382207	blue	-0.651057	0.302791
1422740_at	1422740_at	Tnfrsf21	94185	blue	-0.560293	0.0964182
1443760_at	1443760_at	Fam196a	627214	blue	-0.0882123	0.00196769
1456256_at	1456256_at	Eif5	217869	blue	0.308477	0.609522
1451338_at	1451338_at	Nisch	64652	blue	0.287307	0.249949
1426820_at	1426820_at	2610507B11Rik	72503	blue	0.530073	0.314383
1428946_at	1428946_at	Uba6	231380	blue	-0.796061	0.621594
1457355_at	1457355_at	Pnpla8	67452	blue	-0.408607	0.784035
1438325_at	1438325_at	Mecom	14013	blue	0.667901	0.159417
1416128_at	1416128_at	Gm5620	22142 /// 22143 /// 22146 /// 434428 /// 626534	blue	0.442287	0.0628036
1456023_at	1456023_at	Zfp846	244721	blue	-0.791339	0.977973
1437279_x_at	1437279_x_at	Sdc1	20969	blue	0.030831	0.0633657
1422605_at	1422605_at	Ppp1r1a	58200	blue	0.676543	0.472589
1436197_at	1436197_at	Cdc42bpg	240505	blue	0.31424	0.212406
1456219_at	1456219_at	Zic5	65100	blue	0.642351	0.258206
1420842_at	1420842_at	Ptprf	19268	blue	0.266488	0.0206129
1448724_at	1448724_at	Cish	12700	blue	0.31723	0.0136837
1434032_at	1434032_at	LOC100503649	100503649	blue	0.57539	0.122281
1433817_at	1433817_at	Agpat3	28169	blue	-0.0162183	0.301791
1451556_a_at	1451556_a_at	2700078E11Rik	78832	blue	-0.817853	0.320485
1453165_at	1453165_at	Mettl4	76781	blue	-0.727911	0.289914
1452710_at	1452710_at	Rpusd4	71989	blue	-0.680434	0.128614
1420138_at	1420138_at	Slc19a1	20509	blue	0.433648	0.0897679
1433811_at	1433811_at	Mllt6	246198	blue	0.461149	0.155601
1417266_at	1417266_at	Ccl6	20305	blue	-0.230634	0.0429482
1438635_x_at	1438635_x_at	B930041F14Rik	230991	blue	0.492551	0.0605133
1455833_at	1455833_at	Afap1l2	226250	blue	-0.194189	0.0101509
1424553_at	1424553_at	Hhatl	74770	blue	0.617663	0.19659
1450793_at	1450793_at	4930550L24Rik	75352	blue	-0.0814692	0.271086
1441847_at	1441847_at	NA		blue	0.412033	0.0289369
1447771_at	1447771_at	NA		blue	0.46568	0.192762
1436579_s_at	1436579_s_at	Itsn1	16443	blue	-0.854063	0.970596
1439552_at	1439552_at	Trio	223435	blue	0.731587	0.390647
1427119_at	1427119_at	Spink4	20731	blue	0.679481	0.925035
1423213_at	1423213_at	Plxnc1	54712	blue	-0.679954	0.82934
1424420_at	1424420_at	Ccpg1	72278	blue	-0.807472	0.550172
1440357_at	1440357_at	Mirlet7b	387245	blue	-0.0228011	0.0273788
1441261_at	1441261_at	Zfp771	244216	blue	-0.448149	0.439381
1426966_at	1426966_at	Axin1	12005	blue	0.290124	0.179405
1457693_a_at	1457693_a_at	Eno4	226265	blue	0.677657	0.270806
1451657_a_at	1451657_a_at	Enox2	209224	blue	-0.19319	0.013989
1436702_at	1436702_at	Nat8l	269642	blue	0.467645	0.20015
1433446_at	1433446_at	Hmgcs1	208715	blue	-0.207789	0.0478403
1444394_at	1444394_at	Acad9	229211	blue	0.100862	0.028297
1457745_at	1457745_at	Gpr4	319197	blue	0.896096	0.984138
1427229_at	1427229_at	Hmgcr	15357	blue	-0.244	0.15327
1452276_at	1452276_at	Smarcad1	13990	blue	-0.780736	0.705123
1416271_at	1416271_at	Perp	64058	blue	0.0304418	0.0261674
1417018_at	1417018_at	Efemp2	58859	blue	-0.0281201	0.0061429
1453428_at	1453428_at	Shisa9	72555	blue	0.451034	0.0283459
1455393_at	1455393_at	Cp	12870	blue	0.123711	0.0455217
1441141_at	1441141_at	Amn1	232566	blue	-0.814254	0.305387
1435750_at	1435750_at	Gchfr	320415	blue	0.81741	0.615151
1423808_at	1423808_at	Wrap53	216853	blue	-0.0587393	0.0476946
1428119_a_at	1428119_a_at	Rap2c	72065	blue	-0.187902	0.02007
1416019_at	1416019_at	Dr1	13486	blue	-0.505328	0.118889
1457392_at	1457392_at	NA		blue	-0.573444	0.0410109
1425892_a_at	1425892_a_at	Pnoc	18155	blue	0.377847	0.113842
1450728_at	1450728_at	Fjx1	14221	blue	0.165011	0.00253433
1452201_at	1452201_at	2310047B19Rik	66962	blue	-0.0544744	0.600606
1428221_at	1428221_at	Klhdc8b	78267	blue	0.68392	0.173201
1424983_a_at	1424983_a_at	2700078E11Rik	78832	blue	-0.709274	0.308683
1421555_at	1421555_at	Adrb3	11556	blue	-0.0198355	0.229547
1423942_a_at	1423942_a_at	Camk2g	12325	blue	0.741265	0.424671
1418049_at	1418049_at	Ltbp3	16998	blue	0.431785	0.0478196
1417910_at	1417910_at	Ccna2	12428	blue	-0.342246	0.082472
1460277_at	1460277_at	Dmbx1	140477	blue	-0.497167	0.339733
1433591_at	1433591_at	Ppp3r1	19058	blue	0.361639	0.537732
1435353_a_at	1435353_a_at	Pisd-ps1	236604 /// 66776	blue	0.680333	0.856897
1444606_at	1444606_at	Efna2	13637	blue	0.105856	0.0155886
1444517_at	1444517_at	NA		blue	0.614955	0.142497
1457505_at	1457505_at	NA		blue	-0.21673	0.949905
1453344_at	1453344_at	1810032O08Rik	66293	blue	0.82174	0.379872
1430673_a_at	1430673_a_at	2210009G21Rik	74243	blue	-0.13276	0.00472344
1451236_at	1451236_at	Rerg	232441	blue	-0.194448	0.0207962
1420053_at	1420053_at	Psmb1	19170	blue	0.638285	0.818634
1450287_at	1450287_at	Npas3	27386	blue	0.229803	0.320845
1457718_at	1457718_at	Srcap	100043597	blue	0.279592	0.0982188
1419565_a_at	1419565_a_at	Zfx	22764	blue	-0.786069	0.495986
1416132_at	1416132_at	Efr3a	76740	blue	-0.323294	0.0675055
1431393_at	1431393_at	4930447C04Rik	75801	blue	0.554455	0.898042
1437261_at	1437261_at	Mblac2	72852	blue	-0.333625	0.00803511
1456241_a_at	1456241_a_at	Slc38a10	72055	blue	0.348169	0.307751
1448130_at	1448130_at	Fdft1	14137	blue	-0.56006	0.191678
1454474_at	1454474_at	4933433M23Rik	71259	blue	0.449162	0.00892214
1417884_at	1417884_at	Slc16a6	104681	blue	-0.026916	0.0330935
1426369_at	1426369_at	Far1	67420	blue	-0.824933	0.616717
1455842_x_at	1455842_x_at	Usp15	14479	blue	-0.759643	0.620872
1423847_at	1423847_at	Ncapd2	68298	blue	0.16016	0.00732601
1438728_at	1438728_at	Nif3l1	65102	blue	-0.789787	0.589321
1438312_s_at	1438312_s_at	Ltbp3	16998	blue	0.418684	0.0565954
1456091_at	1456091_at	Sec22c	215474	blue	0.213078	0.215674
1448705_at	1448705_at	Zbtb22	81630	blue	0.687041	0.418979
1448490_at	1448490_at	Adck4	76889	blue	0.19209	0.0516148
1423971_at	1423971_at	Thoc3	73666	blue	-0.21762	0.116297
1449051_at	1449051_at	Ppara	19013	blue	0.362325	0.0263697
1416915_at	1416915_at	Msh6	17688	blue	-0.586202	0.226477
1436642_x_at	1436642_x_at	AW047730	99870	blue	0.78415	0.355654
1428130_at	1428130_at	Lman1	70361	blue	0.121211	0.00837918
1416933_at	1416933_at	Por	18984	blue	0.575653	0.242361
1422552_at	1422552_at	Rprm	67874	blue	0.162773	0.871203
1427052_at	1427052_at	Acacb	100705	blue	0.32131	0.0120264
1425512_at	1425512_at	Map2k7	26400	blue	0.553418	0.216128
1457936_at	1457936_at	Mapk8	26419	blue	-0.229505	0.259559
1437386_at	1437386_at	Lingo1	235402	blue	0.176846	0.0993821
1451326_at	1451326_at	Abhd14b	76491	blue	0.560539	0.0885019
1420819_at	1420819_at	Sla	20491	blue	-0.161409	0.0185662
1431109_at	1431109_at	Prr16	71373	blue	-0.389404	0.0575934
1417591_at	1417591_at	Ptges2	96979	blue	0.277376	0.0148426
1457760_at	1457760_at	A930004J17Rik	319635	blue	0.699994	0.846911
1439765_x_at	1439765_x_at	Krt42	68239	blue	0.760943	0.115723
1457484_at	1457484_at	D930050J11	414326	blue	0.860855	0.642457
1430536_a_at	1430536_a_at	Erh	13877	blue	0.557985	0.588276
1452864_at	1452864_at	Med12l	329650	blue	-0.67896	0.09459
1421395_at	1421395_at	Zik1	22775	blue	-0.375386	0.547575
1419640_at	1419640_at	Purb	19291	blue	0.733677	0.373819
1448713_at	1448713_at	Stat4	20849	blue	-0.702214	0.401892
1424329_a_at	1424329_a_at	Prrg2	65116	blue	0.391844	0.228524
1416687_at	1416687_at	Plod2	26432	blue	0.510938	0.0558442
1437000_at	1437000_at	Dgkq	110524	blue	0.68542	0.545235
1421963_a_at	1421963_a_at	Cdc25b	12531	blue	0.59522	0.26374
1417329_at	1417329_at	Slc23a2	54338	blue	0.272236	0.176099
1419586_at	1419586_at	Rp2h	19889	blue	-0.0682973	0.00896253
1421940_at	1421940_at	Stag1	20842	blue	-0.174311	0.00828936
1438355_at	1438355_at	Tmem90a	627191	blue	0.286683	0.039314
1452297_at	1452297_at	Ccnt2	72949	blue	-0.0497956	0.0726599
1437029_at	1437029_at	Tacr3	21338	blue	-0.358579	0.202605
1415798_at	1415798_at	Ddr1	12305	blue	0.667782	0.52008
1429739_a_at	1429739_a_at	Patz1	56218	blue	0.753937	0.352026
1418526_at	1418526_at	Srsf10	14105	blue	-0.683071	0.268027
1419447_s_at	1419447_s_at	Tbc1d1	57915	blue	-0.0521906	0.357798
1443554_at	1443554_at	Ssbp3	72475	blue	0.747395	0.382718
1457158_at	1457158_at	Setd6	66083	blue	0.741258	0.135124
1424757_at	1424757_at	BC018242	235044	blue	0.436674	0.0752932
1435480_at	1435480_at	Braf	109880	blue	0.660249	0.745211
1450187_a_at	1450187_a_at	Galt	14430	blue	0.148301	0.0839891
1429094_at	1429094_at	Ddi2	68817	blue	0.464288	0.120169
1442183_at	1442183_at	Gm13238	236069	blue	-0.144277	0.0509346
1450146_at	1450146_at	Ncs1	14299	blue	-0.163383	0.0190117
1418412_at	1418412_at	Tpd52l1	21987	blue	0.733131	0.208759
1448637_at	1448637_at	Med25	75613	blue	0.560913	0.071052
1449544_a_at	1449544_a_at	Kcnh2	16511	blue	0.571032	0.142808
1436263_at	1436263_at	Mobp	17433	blue	0.132206	0.0451157
1431816_at	1431816_at	Tex9	21778	blue	-0.0209178	0.0334929
1430328_at	1430328_at	Polr3f	70408	blue	0.717173	0.611381
1430642_at	1430642_at	2900001G08Rik	76950	blue	0.78942	0.502592
1415889_a_at	1415889_a_at	Hsp90b1	22027	blue	-0.73754	0.684339
1448325_at	1448325_at	Ppp1r15a	17872	blue	0.158244	0.0428357
1433390_at	1433390_at	BC049349	234413	blue	-0.300602	0.000334404
1447814_x_at	1447814_x_at	Il16	16170	blue	-0.262508	0.0362623
1448127_at	1448127_at	Rrm1	20133	blue	-0.0482197	0.238109
1438427_at	1438427_at	Fam120b	67544	blue	0.623027	0.2441
1452812_at	1452812_at	Lphn1	330814	blue	0.45603	0.199574
1434830_at	1434830_at	Mxd1	17119	blue	0.151548	0.392244
1424027_at	1424027_at	Pxn	19303	blue	0.695718	0.258967
1423179_at	1423179_at	Kcnb1	16500	blue	0.442453	0.37859
1434421_at	1434421_at	Islr2	320563	blue	0.263767	0.323826
1427033_at	1427033_at	Dnmbp	71972	blue	0.333181	0.0211538
1452074_at	1452074_at	Tmem135	72759	blue	-0.656269	0.366824
1456920_at	1456920_at	NA		blue	-0.3452	0.00544176
1446557_at	1446557_at	E130309F12Rik	272031	blue	-0.733249	0.274551
1426387_x_at	1426387_x_at	C330019G07Rik	215476 /// 236604 /// 320951 /// 66776	blue	0.757564	0.91725
1441036_at	1441036_at	Stoml3	229277	blue	0.379011	0.00143436
1448541_at	1448541_at	Klc1	16593	blue	-0.241849	0.0293454
1425615_a_at	1425615_a_at	Pck2	74551	blue	-0.206735	0.0993023
1457508_at	1457508_at	C430003N24Rik	320358	blue	0.0211448	0.0442052
1439783_at	1439783_at	C330018D20Rik	77422	blue	-0.709196	0.380078
1415746_at	1415746_at	Cic	71722	blue	0.763587	0.51554
1435340_at	1435340_at	Kdm4a	230674	blue	0.585361	0.268951
1431655_a_at	1431655_a_at	Agk	69923	blue	-0.493509	0.0467328
1434701_at	1434701_at	Alkbh5	268420	blue	-0.13404	0.291756
1418105_at	1418105_at	Stmn4	56471	blue	0.12158	0.0541037
1445109_at	1445109_at	Wdr4	57773	blue	-0.326431	0.114345
1456238_at	1456238_at	LOC668917	668917	blue	-0.641903	0.397189
1431613_a_at	1431613_a_at	Kcnk10	72258	blue	-0.357731	0.0114101
1436387_at	1436387_at	C330006P03Rik	26556 /// 320588	brown	-0.91209	0.559134
1418932_at	1418932_at	Nfil3	18030	brown	-0.954503	0.556309
1448738_at	1448738_at	Calb1	12307	brown	-0.790347	0.178678
1419903_at	1419903_at	Dbndd2	52840	brown	0.720365	0.900428
1437247_at	1437247_at	Fosl2	14284	brown	-0.880597	0.409768
1428944_at	1428944_at	Uba6	231380	brown	-0.837003	0.25279
1459011_at	1459011_at	NA		brown	0.854866	0.280349
1456783_at	1456783_at	Zdbf2	73884	brown	-0.897752	0.569491
1418189_s_at	1418189_s_at	Malat1	72289	brown	0.914356	0.714332
1436659_at	1436659_at	Dclk1	13175	brown	-0.760518	0.0871986
1454882_at	1454882_at	L3mbtl3	237339	brown	-0.846506	0.315236
1442051_at	1442051_at	Hist2h3c1	15077	brown	-0.910663	0.736016
1436942_at	1436942_at	A930035D04Rik	320946	brown	-0.962003	0.978766
1439197_at	1439197_at	Pi4kb	107650	brown	-0.93282	0.579452
1418322_at	1418322_at	Crem	12916	brown	-0.877222	0.51417
1434760_at	1434760_at	Lrrtm3	216028	brown	-0.869334	0.39913
1457984_at	1457984_at	Crh	12918	brown	-0.941538	0.90436
1419250_a_at	1419250_a_at	Cdk14	18647	brown	0.937384	0.649888
1426526_s_at	1426526_s_at	Ovgp1	12659	brown	0.815777	0.652031
1427353_at	1427353_at	Clasp1	76707	brown	0.898948	0.552953
1438073_at	1438073_at	Spry3	236576	brown	-0.961875	0.785613
1451199_at	1451199_at	Qtrtd1	106248	brown	-0.829997	0.264433
1453125_at	1453125_at	Sox11	20666	brown	-0.902491	0.861693
1433946_at	1433946_at	Zik1	22775	brown	-0.809783	0.253205
1423458_at	1423458_at	Slc35a5	74102	brown	-0.878195	0.358199
1441440_at	1441440_at	Atg4c	242557	brown	0.924124	0.937208
1416064_a_at	1416064_a_at	Hspa5	14828	brown	-0.827928	0.302279
1428900_s_at	1428900_s_at	Mett5d1	76894	brown	-0.896017	0.51405
1440557_at	1440557_at	Ipw	16353	brown	-0.828706	0.500046
1423796_at	1423796_at	Sfpq	71514	brown	-0.947012	0.845133
1418014_a_at	1418014_a_at	B4galt1	14595	brown	0.77906	0.709218
1455614_at	1455614_at	Tomm40l	641376	brown	-0.830217	0.260868
1442077_at	1442077_at	2310076G05Rik	76963	brown	-0.85729	0.413067
1417457_at	1417457_at	Cks2	66197	brown	-0.670355	0.104885
1439732_at	1439732_at	NA		brown	-0.902359	0.762786
1440487_at	1440487_at	Dcc	13176	brown	-0.77341	0.64301
1436329_at	1436329_at	Egr3	13655	brown	-0.885178	0.724651
1456264_at	1456264_at	Commd7	99311	brown	-0.923188	0.595474
1456833_at	1456833_at	Gpr17	574402	brown	-0.841917	0.525717
1457588_at	1457588_at	NA		brown	0.700125	0.707336
1418937_at	1418937_at	Dio2	13371	brown	-0.89815	0.579612
1423522_at	1423522_at	Npm3	108176 /// 18150	brown	-0.889825	0.526932
1416332_at	1416332_at	Cirbp	12696	brown	0.854597	0.878887
1438403_s_at	1438403_s_at	Malat1	72289	brown	0.879154	0.75836
1452103_at	1452103_at	Arl16	70317	brown	-0.908452	0.950113
1440278_at	1440278_at	Dynll1	56455	brown	-0.8541	0.594397
1419068_at	1419068_at	Rabgef1	56715	brown	-0.866013	0.476077
1418139_at	1418139_at	Dcx	13193	brown	-0.942556	0.88501
1418188_a_at	1418188_a_at	Malat1	72289	brown	0.867408	0.647408
1440195_at	1440195_at	Serbp1	66870	brown	-0.852246	0.488375
1456170_x_at	1456170_x_at	Calr	12317	brown	-0.874011	0.354879
1436670_x_at	1436670_x_at	1700019G17Rik	75541	brown	-0.741103	0.218659
1434896_at	1434896_at	Zfp955a	77652	brown	-0.957965	0.692592
1442648_at	1442648_at	Zfp563	240068	brown	-0.784934	0.271938
1432006_at	1432006_at	Ap2a2	11772	brown	0.853602	0.472987
1417606_a_at	1417606_a_at	Calr	12317	brown	-0.86394	0.396279
1421933_at	1421933_at	Cbx5	12419	brown	-0.840183	0.390474
1429048_at	1429048_at	Bloc1s2	73689	brown	-0.925434	0.727814
1423325_at	1423325_at	Pnn	18949	brown	0.899839	0.975991
1433806_x_at	1433806_x_at	Calr	12317	brown	-0.87677	0.477816
1445148_at	1445148_at	NA		brown	0.683299	0.157581
1427984_at	1427984_at	Senp6	215351	brown	-0.907841	0.791128
1428958_at	1428958_at	Paqr8	74229	brown	-0.873782	0.741634
1426741_a_at	1426741_a_at	Fastkd2	75619	brown	-0.813397	0.283619
1439159_at	1439159_at	Rere	68703	brown	0.786225	0.261768
1453313_at	1453313_at	Sesn3	75747	brown	-0.821256	0.403107
1436045_at	1436045_at	Tsga10	211484	brown	-0.864725	0.55381
1435719_at	1435719_at	AI448984	100124	brown	0.782242	0.765565
1442561_at	1442561_at	NA		brown	0.791439	0.336665
1431802_a_at	1431802_a_at	Ept1	28042	brown	-0.694849	0.117806
1460645_at	1460645_at	Chordc1	66917	brown	-0.907955	0.832867
1456036_x_at	1456036_x_at	Gsto1	14873	brown	0.665623	0.805479
1442893_at	1442893_at	NA		brown	0.80098	0.269589
1427456_at	1427456_at	Wdfy3	72145	brown	0.909879	0.815813
1420011_s_at	1420011_s_at	Xbp1	22433	brown	-0.879765	0.455263
1421010_at	1421010_at	Mobp	17433	brown	0.735231	0.214612
1436463_at	1436463_at	NA		brown	-0.872917	0.620623
1425491_at	1425491_at	Bmpr1a	12166	brown	-0.800753	0.721745
1458114_at	1458114_at	Samd12	320679	brown	-0.805737	0.354158
1436023_at	1436023_at	Bclaf1	72567	brown	0.908975	0.911979
1436746_at	1436746_at	Wnk1	232341	brown	0.850516	0.903267
1443521_at	1443521_at	NA		brown	0.72501	0.177609
1460240_a_at	1460240_a_at	Hnrnpc	15381	brown	-0.866226	0.353705
1444478_at	1444478_at	Appl1	72993	brown	-0.863317	0.991326
1448379_at	1448379_at	Pot1a	101185	brown	-0.768304	0.42512
1438423_at	1438423_at	Ssbp2	66970	brown	-0.848612	0.657636
1426513_at	1426513_at	Rbm28	68272	brown	-0.897935	0.878112
1440226_at	1440226_at	Zfp760	240034	brown	-0.869764	0.918996
1418120_at	1418120_at	Rbm8a	60365	brown	-0.88487	0.865391
1431896_at	1431896_at	4930447C04Rik	75801	brown	0.884485	0.911239
1429335_at	1429335_at	Snapc1	75627	brown	-0.918107	0.872092
1436656_at	1436656_at	Tmem150c	231503	brown	-0.86916	0.402533
1456359_at	1456359_at	Ppwd1	238831	brown	-0.902353	0.884219
1454175_at	1454175_at	4930517N10Rik	75049	brown	-0.860425	0.362999
1419759_at	1419759_at	Abcb1a	18671	brown	0.649602	0.819425
1436509_at	1436509_at	Mlec	109154	brown	-0.755149	0.220286
1455161_at	1455161_at	AI504432	229694	brown	-0.803813	0.33767
1449460_at	1449460_at	Asb13	142688	brown	0.509424	0.831952
1434566_a_at	1434566_a_at	Pramef8	242736	brown	-0.829967	0.430944
1429348_at	1429348_at	Sema3c	20348	brown	-0.894906	0.730879
1439302_at	1439302_at	Uba6	231380	brown	-0.761435	0.219068
1434706_at	1434706_at	Vcpip1	70675	brown	-0.963553	0.826699
1459713_s_at	1459713_s_at	Ano1	101772	brown	0.9272	0.945226
1439510_at	1439510_at	Sgol1	72415	brown	0.85552	0.264134
1424721_at	1424721_at	Mfap3	216760	brown	-0.805909	0.45098
1452090_a_at	1452090_a_at	Olfm3	229759	brown	-0.777386	0.329086
1436669_at	1436669_at	1700019G17Rik	75541	brown	-0.856551	0.996691
1443989_at	1443989_at	Trim9	94090	brown	-0.79497	0.379172
1433515_s_at	1433515_s_at	Etnk1	75320	brown	-0.834157	0.968266
1439766_x_at	1439766_x_at	Vegfc	22341	brown	-0.674185	0.136882
1446481_at	1446481_at	NA		brown	0.885935	0.687366
1427938_at	1427938_at	Mycbp	56309	brown	-0.572887	0.108552
1450684_at	1450684_at	Etv1	14009	brown	-0.781228	0.395183
1419646_a_at	1419646_a_at	Mbp	17196	brown	0.737826	0.199223
1422609_at	1422609_at	Arpp19	59046	brown	-0.800499	0.328443
1421163_a_at	1421163_a_at	Nfia	18027	brown	-0.886547	0.769343
1446235_at	1446235_at	Ap1ar	211556	brown	0.689591	0.111899
1422053_at	1422053_at	Inhba	16323	brown	-0.772752	0.387452
1434157_at	1434157_at	Txlna	109658	brown	-0.823637	0.31934
1433691_at	1433691_at	Ppp1r3c	53412	brown	-0.909914	0.996207
1446524_at	1446524_at	NA		brown	0.614478	0.160206
1446157_at	1446157_at	NA		brown	0.776425	0.250589
1444895_at	1444895_at	NA		brown	0.7957	0.436855
1437149_at	1437149_at	Slc6a6	21366	brown	0.809035	0.996138
1431049_at	1431049_at	Ica1l	70375	brown	-0.84015	0.293423
1428741_at	1428741_at	Elavl4	15572	brown	-0.797991	0.339125
1419063_at	1419063_at	Ugt8a	22239	brown	-0.860319	0.925002
1454014_a_at	1454014_a_at	Mkks	59030	brown	-0.832129	0.953424
1455412_at	1455412_at	Sfmbt1	54650	brown	-0.859226	0.684559
1455034_at	1455034_at	Nr4a2	18227	brown	-0.689023	0.211154
1428810_at	1428810_at	2700097O09Rik	72658	brown	-0.812383	0.188589
1427410_at	1427410_at	Dleu2	668253	brown	-0.868672	0.834379
1458176_at	1458176_at	Per3	18628	brown	0.79867	0.454626
1430032_at	1430032_at	Rbm4b	66704	brown	-0.793094	0.262692
1428795_at	1428795_at	1110021L09Rik	76306	brown	-0.921698	0.532275
1420592_a_at	1420592_a_at	Anp32e	66471	brown	0.692877	0.962379
1437204_a_at	1437204_a_at	Tcf25	66855	brown	0.86104	0.930452
1453976_at	1453976_at	4432414F05Rik	77027	brown	0.724446	0.158649
1428010_at	1428010_at	Timm9	30056	brown	0.761185	0.854833
1417383_at	1417383_at	Entpd5	12499	brown	-0.902741	0.959159
1435348_at	1435348_at	D930009K15Rik	399585	brown	-0.913018	0.822856
1437964_at	1437964_at	Nxph2	18232	brown	-0.898147	0.591321
1435574_at	1435574_at	NA		brown	-0.812667	0.925168
1450668_s_at	1450668_s_at	Hspe1	15528	brown	-0.840959	0.587918
1425597_a_at	1425597_a_at	Qk	19317	brown	-0.871889	0.863952
1458075_at	1458075_at	NA		brown	0.756226	0.606782
1417236_at	1417236_at	Ehd3	57440	brown	0.915782	0.923895
1447165_at	1447165_at	NA		brown	0.700236	0.145322
1438915_at	1438915_at	6720401G13Rik	103012	brown	-0.593781	0.690559
1419332_at	1419332_at	Egfl6	54156	brown	-0.90428	0.429048
1437481_at	1437481_at	Trmt61b	68789	brown	-0.790339	0.341961
1427891_at	1427891_at	Gimap6	231931	brown	0.907574	0.620486
1458525_at	1458525_at	NA		brown	0.78663	0.925512
1449027_at	1449027_at	Rhou	69581	brown	0.77443	0.38523
1452656_at	1452656_at	Zdhhc2	70546	brown	-0.87821	0.620044
1429810_at	1429810_at	Rictor	78757	brown	0.895094	0.607205
1436017_at	1436017_at	Aars2	224805	brown	0.682598	0.115259
1457969_at	1457969_at	Rabif	98710	brown	-0.852184	0.921688
1437633_at	1437633_at	Ankrd11	77087	brown	0.82142	0.451108
1427677_a_at	1427677_a_at	Sox6	20679	brown	-0.742832	0.441734
1451196_at	1451196_at	Ypel5	383295	brown	-0.925574	0.98822
1435982_at	1435982_at	Stx12	100226	brown	-0.89168	0.896819
1428891_at	1428891_at	Parm1	231440	brown	-0.877782	0.789306
1428710_at	1428710_at	Rit1	19769	brown	-0.806679	0.232868
1437223_s_at	1437223_s_at	Xbp1	22433	brown	-0.822731	0.396293
1456097_a_at	1456097_a_at	Itgb3bp	67733	brown	-0.849266	0.426061
1418310_a_at	1418310_a_at	Rlbp1	19771	brown	-0.686981	0.183285
1443155_at	1443155_at	NA		brown	0.801003	0.278679
1456857_at	1456857_at	1500011B03Rik	66236	brown	0.72304	0.966949
1430520_at	1430520_at	Cpne8	66871	brown	0.776158	0.961817
1433901_at	1433901_at	Caprin1	53872	brown	-0.948477	0.932914
1453429_at	1453429_at	9530057J20Rik	78672	brown	0.87499	0.882356
1456283_at	1456283_at	Neto1	246317	brown	-0.89096	0.76021
1441050_at	1441050_at	NA		brown	0.693602	0.874217
1427364_a_at	1427364_a_at	Odc1	18263	brown	-0.621841	0.119653
1460684_at	1460684_at	Tm7sf2	73166	brown	-0.811518	0.52345
1427255_s_at	1427255_s_at	Zfp445	235682	brown	0.81054	0.589609
1439837_at	1439837_at	Gigyf2	227331	brown	-0.738394	0.626835
1451108_at	1451108_at	Rnf185	193670	brown	-0.763154	0.173349
1440975_at	1440975_at	Mxra7	67622	brown	0.870142	0.879644
1454355_at	1454355_at	1810021M19Rik	69119	brown	0.902946	0.646979
1441434_at	1441434_at	Zfp788	67607	brown	-0.811011	0.348143
1435424_x_at	1435424_x_at	Shisa9	72555	brown	-0.677887	0.196787
1446065_at	1446065_at	NA		brown	0.80235	0.319651
1448930_at	1448930_at	3010026O09Rik	68067	brown	0.70983	0.245518
1428577_at	1428577_at	Ppfia4	68507	brown	0.713064	0.268984
1424402_at	1424402_at	Rufy3	52822	brown	0.889127	0.800152
1449039_a_at	1449039_a_at	Hnrpdl	50926	brown	0.820319	0.475141
1415951_at	1415951_at	Fkbp10	14230	brown	0.890656	0.63694
1432750_at	1432750_at	Zfp711	245595	brown	-0.866544	0.990594
1452945_at	1452945_at	Zfp157	72154	brown	-0.862068	0.946216
1455385_at	1455385_at	Exoc6	107371	brown	0.452925	0.392315
1438803_s_at	1438803_s_at	Snx16	74718	brown	-0.772088	0.313767
1440340_at	1440340_at	B3galt6	117592	brown	-0.948575	0.814813
1423294_at	1423294_at	Mest	17294	brown	-0.624017	0.272983
1441100_at	1441100_at	Mbtd1	103537	brown	0.562691	0.0671617
1420139_s_at	1420139_s_at	Krr1	52705	brown	-0.810315	0.224018
1454890_at	1454890_at	Amot	27494	brown	-0.858048	0.38913
1460578_at	1460578_at	Fgd5	232237	brown	0.488737	0.12878
1460112_at	1460112_at	NA		brown	-0.761316	0.301288
1455577_at	1455577_at	Ccl28	56838	brown	0.921084	0.997753
1425175_at	1425175_at	C1ql3	227580	brown	-0.827548	0.563328
1452247_at	1452247_at	Fxr1	14359	brown	-0.893412	0.688947
1444114_at	1444114_at	NA		brown	0.75219	0.232578
1422660_at	1422660_at	Rbm3	19652	brown	0.7356	0.543881
1446207_at	1446207_at	NA		brown	-0.483107	0.205508
1438071_at	1438071_at	Pms1	227099	brown	0.793001	0.215547
1440778_x_at	1440778_x_at	Zfp712	78251	brown	-0.84956	0.947727
1457215_at	1457215_at	Gm13111	100042178	brown	-0.721109	0.137023
1452810_at	1452810_at	Ints10	70885	brown	-0.883544	0.44456
1455608_at	1455608_at	Sclt1	67161	brown	-0.811562	0.336514
1419044_at	1419044_at	Cntnap4	170571	brown	-0.656122	0.158269
1423723_s_at	1423723_s_at	Tardbp	230908	brown	-0.854285	0.675175
1423052_at	1423052_at	Arf4	11843	brown	-0.974347	0.810699
1441915_s_at	1441915_s_at	Plin5	66968	brown	-0.764812	0.96366
1443920_at	1443920_at	Ccdc66	320234	brown	-0.832087	0.329785
1420626_at	1420626_at	Gtf3c6	67371	brown	-0.789916	0.320307
1455086_at	1455086_at	Uchl5	56207	brown	-0.926749	0.8352
1453689_at	1453689_at	Fance	72775	brown	0.907098	0.769218
1419972_at	1419972_at	Slc35a5	74102	brown	-0.90214	0.902148
1428142_at	1428142_at	Etv5	104156	brown	-0.73609	0.236582
1434675_at	1434675_at	Zfp763	73451	brown	-0.874403	0.892011
1452911_at	1452911_at	Spred1	114715	brown	-0.60666	0.152341
1431080_at	1431080_at	Galntl6	270049	brown	-0.784357	0.434743
1445397_at	1445397_at	NA		brown	0.785708	0.197543
1460116_s_at	1460116_s_at	Spred1	114715	brown	-0.765719	0.541389
1427936_at	1427936_at	Thnsl1	208967	brown	-0.856522	0.949908
1419036_at	1419036_at	Csnk2a1	12995	brown	-0.85008	0.603233
1457279_at	1457279_at	LOC100504040	100504040	brown	0.807657	0.91365
1439791_at	1439791_at	Gm527	217648	brown	-0.844881	0.859818
1424579_at	1424579_at	Slc35a3	229782	brown	-0.823682	0.809814
1442272_at	1442272_at	Galntl6	270049	brown	-0.852564	0.776471
1446929_at	1446929_at	D130062J21Rik	100038651	brown	0.864381	0.644434
1443649_at	1443649_at	NA		brown	0.769622	0.371724
1452378_at	1452378_at	Malat1	72289	brown	0.808866	0.7782
1456111_at	1456111_at	Fam55d	244853	brown	0.731577	0.210408
1424996_at	1424996_at	Cflar	12633	brown	0.415235	0.419639
1460408_at	1460408_at	Gabrg1	14405	brown	-0.558995	0.0450601
1456509_at	1456509_at	1110032F04Rik	68725	brown	-0.499691	0.978186
1439610_at	1439610_at	Rab27b	80718	brown	-0.828766	0.691777
1416455_a_at	1416455_a_at	Cryab	12955	brown	-0.743133	0.3398
1450750_a_at	1450750_a_at	Nr4a2	18227	brown	-0.684366	0.264983
1418380_at	1418380_at	Terf1	21749	brown	-0.835845	0.888435
1458622_at	1458622_at	Ntrk2	18212	brown	-0.81983	0.286312
1415770_at	1415770_at	Wdr6	83669	brown	0.831238	0.760485
1429336_at	1429336_at	Tmem87b	72477	brown	0.794026	0.434547
1446698_at	1446698_at	Lpp	210126	brown	0.807198	0.385325
1457690_at	1457690_at	Kalrn	545156	brown	-0.794656	0.589945
1452894_at	1452894_at	Elavl4	15572	brown	-0.785877	0.460946
1438711_at	1438711_at	Pklr	18770	brown	0.800576	0.296768
1419516_at	1419516_at	Fam50a	108160	brown	0.841738	0.708886
1449581_at	1449581_at	Emid1	140703	brown	-0.810367	0.226092
1429484_at	1429484_at	1110002L01Rik	100043040	brown	-0.802278	0.124137
1434369_a_at	1434369_a_at	Cryab	12955	brown	-0.81182	0.534521
1455003_at	1455003_at	Thap1	73754	brown	-0.824362	0.741804
1418148_at	1418148_at	Abhd1	57742	brown	-0.568688	0.898815
1443360_x_at	1443360_x_at	Arhgap4	171207	brown	0.886981	0.854674
1454617_at	1454617_at	Arrdc3	105171	brown	-0.839384	0.85188
1418595_at	1418595_at	Plin4	57435	brown	0.62981	0.2945
1431614_at	1431614_at	2810049E08Rik	72677	brown	0.427794	0.416782
1424238_at	1424238_at	Sirt7	209011	brown	0.86066	0.923261
1448714_at	1448714_at	Rngtt	24018	brown	-0.799004	0.981697
1421346_a_at	1421346_a_at	Slc6a6	21366	brown	0.756011	0.731207
1454693_at	1454693_at	Hdac4	208727	brown	-0.840953	0.831349
1455698_at	1455698_at	Sec62	69276	brown	-0.79844	0.548562
1450411_at	1450411_at	Fam122a	68034	brown	-0.869868	0.284934
1424539_at	1424539_at	Ubl4	27643	brown	-0.952868	0.890648
1423072_at	1423072_at	6720475J19Rik	68157	brown	0.783218	0.621382
1456523_at	1456523_at	Gm2115	100039239	brown	-0.580096	0.133767
1448535_at	1448535_at	Elp4	77766	brown	-0.896067	0.927536
1426167_a_at	1426167_a_at	Camk4	12326	brown	-0.703021	0.345057
1450770_at	1450770_at	3632451O06Rik	67419	brown	-0.779688	0.484449
1452105_a_at	1452105_a_at	Tsc2	22084	brown	0.627123	0.121388
1435865_at	1435865_at	Hist3h2a	319162 /// 56631	brown	-0.867262	0.788934
1456110_at	1456110_at	Ankrd11	77087	brown	0.766333	0.604613
1437843_s_at	1437843_s_at	Nupl1	71844	brown	-0.566174	0.10545
1447830_s_at	1447830_s_at	Rgs2	19735	brown	-0.699468	0.33816
1432673_at	1432673_at	2300010F08Rik	71875	brown	0.586941	0.254662
1442262_at	1442262_at	NA		brown	0.415798	0.0768456
1454067_a_at	1454067_a_at	4931406C07Rik	70984	brown	0.669883	0.824941
1434819_at	1434819_at	St6gal2	240119	brown	-0.810811	0.545712
1455657_at	1455657_at	Smg1	233789	brown	-0.814081	0.865679
1429141_at	1429141_at	Neurl2	415115	brown	0.892879	0.773197
1449283_a_at	1449283_a_at	Mapk12	29857	brown	0.854639	0.548591
1454768_at	1454768_at	Kcnf1	382571	brown	-0.763794	0.819703
1435248_a_at	1435248_a_at	Btaf1	107182	brown	-0.88652	0.697074
1459105_at	1459105_at	NA		brown	0.552276	0.550334
1457075_at	1457075_at	Ctps2	55936	brown	0.619979	0.224151
1439597_at	1439597_at	NA		brown	0.843149	0.756259
1452004_at	1452004_at	Calca	12310	brown	-0.707187	0.291282
1425523_at	1425523_at	Rbm25	67039	brown	0.91047	0.82048
1420093_s_at	1420093_s_at	Hnrpdl	50926	brown	0.76352	0.390413
1428216_s_at	1428216_s_at	Tomm7	66169	brown	-0.671386	0.799973
1428985_at	1428985_at	Ints12	71793	brown	-0.771339	0.495318
1428895_at	1428895_at	Rftn2	74013	brown	-0.940257	0.934761
1452094_at	1452094_at	P4ha1	18451	brown	-0.862244	0.784766
1423965_at	1423965_at	Cd99l2	171486	brown	-0.894896	0.50414
1417161_at	1417161_at	Cdk2ap2	52004	brown	-0.888481	0.996765
1435228_at	1435228_at	BC023829	236848	brown	-0.916739	0.578856
1449482_at	1449482_at	Hist3h2ba	78303	brown	-0.791758	0.553335
1457472_at	1457472_at	Gigyf2	227331	brown	-0.780837	0.944495
1449339_at	1449339_at	D10Ertd641e	52717	brown	-0.699165	0.405592
1425210_s_at	1425210_s_at	Zfp84	74352	brown	-0.803823	0.829766
1454914_at	1454914_at	2610101N10Rik	67958	brown	-0.899083	0.929229
1433482_a_at	1433482_a_at	Fubp1	51886	brown	-0.915985	0.728948
1454888_at	1454888_at	Pfdn4	109054	brown	-0.821801	0.83217
1434497_at	1434497_at	4933431E20Rik	329735	brown	-0.629932	0.115192
1446632_at	1446632_at	NA		brown	-0.76697	0.745779
1427986_a_at	1427986_a_at	Col16a1	107581	brown	0.854908	0.837694
1427887_at	1427887_at	Rprd1b	70470	brown	-0.740399	0.143845
1453098_at	1453098_at	Gria2	14800	brown	0.825061	0.972018
1429015_at	1429015_at	Ankzf1	52231	brown	0.522772	0.509412
1433902_at	1433902_at	Kbtbd8	243574	brown	-0.799454	0.898801
1446139_at	1446139_at	NA		brown	-0.737393	0.793098
1455960_at	1455960_at	Megf9	230316	brown	0.724333	0.48068
1428597_at	1428597_at	Tbc1d9b	76795	brown	-0.625543	0.238365
1456141_x_at	1456141_x_at	Brcc3	210766	brown	-0.850541	0.85735
1435678_at	1435678_at	2610017I09Rik	66297	brown	-0.44085	0.217232
1436597_at	1436597_at	Ankhd1	108857	brown	-0.889692	0.924717
1416711_at	1416711_at	Tbr1	21375	brown	-0.825657	0.789538
1417382_at	1417382_at	Entpd5	12499	brown	-0.668541	0.126812
1454558_at	1454558_at	5430416B10Rik	71430	brown	0.759889	0.924458
1429642_at	1429642_at	Anubl1	67492	brown	0.665626	0.405506
1422743_at	1422743_at	Phka1	18679	brown	-0.851541	0.462934
1437585_x_at	1437585_x_at	Zfp161	22666	brown	-0.756942	0.363178
1440976_at	1440976_at	1110035M17Rik	432396	brown	-0.840571	0.394483
1447064_at	1447064_at	NA		brown	0.783739	0.881302
1434822_at	1434822_at	Pphln1	223828	brown	-0.820568	0.572058
1423795_at	1423795_at	Sfpq	71514	brown	-0.883321	0.900567
1449042_at	1449042_at	Ctcf	13018	brown	0.865579	0.80534
1425201_a_at	1425201_a_at	Hyi	68180	brown	0.417306	0.241469
1449564_at	1449564_at	Tpsg1	26945	brown	0.850276	0.975248
1456422_at	1456422_at	Dennd5b	320560	brown	-0.852094	0.703757
1439557_s_at	1439557_s_at	Ldb2	16826	brown	-0.68836	0.351933
1425993_a_at	1425993_a_at	Hsph1	15505	brown	-0.839828	0.920342
1444071_at	1444071_at	9630013A20Rik	319903	brown	-0.906678	0.943254
1449096_at	1449096_at	Ccdc127	67433	brown	-0.800675	0.471247
1438319_x_at	1438319_x_at	Fastkd2	75619	brown	-0.819842	0.494422
1435484_at	1435484_at	Slc5a3	53881	brown	-0.846851	0.999489
1456258_at	1456258_at	Emx2	13797	brown	-0.793793	0.699756
1422848_a_at	1422848_a_at	Pabpn1	54196	brown	0.778939	0.441085
1418790_at	1418790_at	Fezf2	54713	brown	-0.687347	0.231183
1436140_at	1436140_at	Fam116b	69440	brown	0.774701	0.854078
1429273_at	1429273_at	Bmper	73230	brown	-0.719028	0.50846
1457017_at	1457017_at	Fam82b	66302	brown	0.565838	0.0890546
1416008_at	1416008_at	Satb1	20230	brown	-0.7235	0.268009
1426753_at	1426753_at	Phf17	269424	brown	0.788667	0.55922
1437737_at	1437737_at	Dis3l	213550	brown	-0.800238	0.706137
1440567_at	1440567_at	NA		brown	0.671628	0.355663
1438796_at	1438796_at	Nr4a3	18124	brown	-0.779818	0.932757
1456138_at	1456138_at	Lypd6	320343	brown	-0.478865	0.099946
1429051_s_at	1429051_s_at	Sox11	20666	brown	-0.661792	0.261252
1429896_at	1429896_at	5830408B19Rik	74756	brown	-0.695214	0.411463
1425014_at	1425014_at	Nr2c2	22026	brown	0.810516	0.493995
1423841_at	1423841_at	Brix1	67832	brown	-0.828464	0.816876
1427017_at	1427017_at	Satb2	212712	brown	-0.706386	0.375226
1435286_at	1435286_at	Epha5	13839	brown	-0.830993	0.736497
1444232_at	1444232_at	LOC100503436	100503436 /// 19091	brown	-0.79443	0.658087
1452611_at	1452611_at	Ltn1	78913	brown	-0.766841	0.569898
1438108_at	1438108_at	Plekhm3	241075	brown	-0.836047	0.909302
1439251_at	1439251_at	Idua	15932	brown	-0.811725	0.675763
1449509_at	1449509_at	Serf1	20365	brown	-0.900472	0.609391
1434729_at	1434729_at	Zc4h2	245522	brown	-0.92442	0.916488
1447863_s_at	1447863_s_at	Nr4a2	18227	brown	-0.592951	0.188428
1415830_at	1415830_at	Orc5	26429	brown	-0.871552	0.840819
1441198_at	1441198_at	Zfp39	22698	brown	-0.782151	0.536264
1444309_at	1444309_at	NA		brown	0.865456	0.87724
1439691_at	1439691_at	D5Ertd579e	320661	brown	0.753922	0.929976
1459455_at	1459455_at	NA		brown	0.780414	0.200302
1441276_at	1441276_at	Ptprk	19272	brown	-0.795199	0.517005
AFFX-r2-Bs-thr-M_s_at	AFFX-r2-Bs-thr-M_s_at	NA		brown	-0.729015	0.489633
1453016_at	1453016_at	Hspb11	72938	brown	-0.534908	0.0869576
1439266_a_at	1439266_a_at	Polr3k	67005	brown	-0.827752	0.735679
1452318_a_at	1452318_a_at	Hspa1b	15511	brown	-0.739963	0.960059
1447156_at	1447156_at	NA		brown	0.894615	0.516703
1445854_at	1445854_at	C230004F18Rik	331424	brown	-0.603052	0.759071
1418546_a_at	1418546_a_at	Stambpl1	76630	brown	-0.822252	0.40153
1415845_at	1415845_at	Syt4	20983	brown	-0.819199	0.397598
1435952_at	1435952_at	LOC100503222	100503222	brown	-0.746158	0.715586
1435937_at	1435937_at	Sptlc2	20773	brown	-0.814181	0.658599
1430630_at	1430630_at	NA		brown	-0.577097	0.127588
1450685_at	1450685_at	Arpp19	59046	brown	-0.808108	0.397609
1451792_a_at	1451792_a_at	Pja1	18744	brown	0.615496	0.111731
1432547_at	1432547_at	C030005H24Rik	78537	brown	0.67256	0.275665
1433796_at	1433796_at	Endod1	71946	brown	0.86971	0.978707
1439970_at	1439970_at	NA		brown	0.803764	0.995465
1452975_at	1452975_at	Agxt2l1	71760	brown	0.617059	0.796159
1454853_s_at	1454853_s_at	AI987944	101835 /// 233168	brown	-0.4674	0.0930133
1423440_at	1423440_at	Fam33a	66140	brown	-0.55882	0.808598
1451499_at	1451499_at	Cadps2	320405	brown	-0.827359	0.682887
1431346_at	1431346_at	6330405D24Rik	70715	brown	-0.421663	0.486276
1456904_at	1456904_at	NA		brown	-0.738552	0.237102
1446864_at	1446864_at	S100pbp	74648	brown	0.612872	0.178034
1442099_at	1442099_at	Usp31	76179	brown	-0.658034	0.335691
1418657_at	1418657_at	Ino80b	70020	brown	0.873648	0.770163
1437966_at	1437966_at	Prrt3	210673	brown	-0.721661	0.587409
1424789_at	1424789_at	Zscan22	232878	brown	-0.675694	0.25368
1452170_at	1452170_at	Chpf2	100910	brown	0.682227	0.202648
1455624_at	1455624_at	Gm3764	100042277	brown	0.732136	0.48461
1456044_at	1456044_at	Nedd4l	83814	brown	-0.769947	0.445154
1417155_at	1417155_at	Mycn	18109	brown	-0.723805	0.785999
1457758_at	1457758_at	Eny2	223527	brown	0.757864	0.89402
1438871_at	1438871_at	LOC100503146	100503146	brown	0.663571	0.225847
1436431_at	1436431_at	1700025G04Rik	69399	brown	-0.87361	0.886122
1424333_at	1424333_at	Rg9mtd1	52575	brown	-0.468845	0.415064
1446264_at	1446264_at	NA		brown	0.791507	0.931665
1418371_at	1418371_at	Dynll2	68097	brown	-0.720079	0.69288
1439851_at	1439851_at	NA		brown	-0.753617	0.323467
1436365_at	1436365_at	Zbtb7c	207259	brown	0.778734	0.310203
1458519_at	1458519_at	LOC100503742	100503742	brown	0.884612	0.571881
1418854_at	1418854_at	Birc2	11797	brown	-0.874227	0.577618
1427089_at	1427089_at	Ccnt2	72949	brown	-0.877095	0.974554
1454608_x_at	1454608_x_at	Ttr	22139	green	0.0361778	3.07e-06
1451580_a_at	1451580_a_at	Ttr	22139	green	0.0405657	1.23e-05
1459737_s_at	1459737_s_at	Ttr	22139	green	0.0117092	8.18e-06
1455913_x_at	1455913_x_at	Ttr	22139	green	0.0450465	9.78e-06
1460049_s_at	1460049_s_at	1500015O10Rik	78896	green	0.0960048	4.04e-05
1449218_at	1449218_at	Cox8b	12869	green	0.272271	0.00238809
1441966_at	1441966_at	Trpm3	226025	green	-0.0509939	0.000266301
1454866_s_at	1454866_s_at	Clic6	209195	green	0.142339	0.000214055
1460250_at	1460250_at	Sostdc1	66042	green	0.25104	0.00384701
1418808_at	1418808_at	Rdh5	19682	green	0.214381	0.000309744
1456418_at	1456418_at	Kcnj13	100040591	green	0.0342422	8.15e-05
1449340_at	1449340_at	Sostdc1	66042	green	0.0222536	0.000909315
1423261_at	1423261_at	1500015O10Rik	78896	green	0.0591061	0.000232934
1450995_at	1450995_at	Folr1	14275	green	0.0967198	0.000874829
1424713_at	1424713_at	Calml4	75600	green	0.1335	0.000241888
1415894_at	1415894_at	Enpp2	18606	green	0.0636101	0.000114388
1448136_at	1448136_at	Enpp2	18606	green	0.040817	0.000235482
1449269_at	1449269_at	F5	14067	green	-0.0611048	0.000312093
1417231_at	1417231_at	Cldn2	12738	green	0.0940697	0.000193538
1425926_a_at	1425926_a_at	Otx2	18424	green	0.248127	0.00109401
1454159_a_at	1454159_a_at	Igfbp2	16008	green	0.164475	0.000356782
1433551_at	1433551_at	Vat1l	270097	green	0.103266	7.74e-05
1460734_at	1460734_at	Col9a3	12841	green	0.352722	0.00269576
1416203_at	1416203_at	Aqp1	11826	green	0.285686	0.00370975
1416637_at	1416637_at	Slc4a2	20535	green	0.299872	0.00358877
1443959_at	1443959_at	Tmem72	319776	green	0.193881	0.000850392
1433750_at	1433750_at	Slc31a1	20529	green	0.162809	0.000383414
1437397_at	1437397_at	Prlr	19116	green	0.280354	0.00296426
1437165_a_at	1437165_a_at	Pcolce	18542	green	0.100159	0.000790184
1448556_at	1448556_at	Prlr	19116	green	0.2312	0.00391432
1434667_at	1434667_at	Col8a2	329941	green	0.188708	0.00160114
1448152_at	1448152_at	Igf2	16002	green	0.232076	0.00243521
1428146_s_at	1428146_s_at	Acaa2	52538	green	-0.0779985	0.00240955
1435911_s_at	1435911_s_at	Slc2a12	353169	green	0.00350458	0.00100581
1424351_at	1424351_at	Wfdc2	67701	green	0.0936325	0.00086822
1424762_at	1424762_at	C1qtnf5	235312 /// 259172	green	0.246508	0.00106525
1449421_a_at	1449421_a_at	Kcne2	246133	green	0.0245844	0.00139337
1416321_s_at	1416321_s_at	Prelp	116847	green	0.0510698	0.00416804
1455627_at	1455627_at	Col8a1	12837	green	0.249083	0.00422372
1434165_at	1434165_at	Clic6	209195	green	0.1789	0.00683007
1424133_at	1424133_at	Tmem98	103743	green	0.121184	0.000186006
1429135_at	1429135_at	1110059M19Rik	68800	green	0.144175	0.00324196
1426367_at	1426367_at	Cab39l	69008	green	0.33272	0.00970602
1440780_x_at	1440780_x_at	1500015O10Rik	78896	green	0.11733	0.00256889
1451935_a_at	1451935_a_at	Spint2	20733	green	0.409705	0.0109763
1448169_at	1448169_at	Krt18	16668	green	0.358601	0.00763977
1418907_at	1418907_at	F5	14067	green	0.203643	0.00537794
1430096_at	1430096_at	2900017F05Rik	72915	green	0.353704	0.0197286
1430287_s_at	1430287_s_at	Hemk1	69536	green	0.395924	0.00687559
1447819_x_at	1447819_x_at	Col8a1	12837	green	0.0896873	0.00633316
1456923_at	1456923_at	Trpm3	226025	green	0.487824	0.0265657
1419464_at	1419464_at	Wdr86	269633	green	0.129274	0.00226005
1435657_at	1435657_at	Ston2	108800	green	-0.271436	0.000322772
1460036_at	1460036_at	Ap1s2	108012	green	-0.00964774	0.000912203
1438773_at	1438773_at	Steap2	74051	green	0.201588	0.00399192
1451331_at	1451331_at	Ppp1r1b	19049	green	0.216924	0.00255991
1424098_at	1424098_at	Elovl7	74559	green	0.289115	0.00199855
1451532_s_at	1451532_s_at	Steap1	70358	green	-0.0570535	0.00179059
1418440_at	1418440_at	Col8a1	12837	green	0.111852	0.00204439
1429058_at	1429058_at	Tmem107	66910	green	-0.194796	0.00142438
1438200_at	1438200_at	Sulf1	240725	green	0.0824715	0.00444963
1423400_at	1423400_at	Kl	16591	green	0.0161373	0.00382651
1429726_at	1429726_at	Slc16a9	66859	green	0.0503832	0.000330866
1436933_at	1436933_at	NA		green	0.371017	0.00551316
1439476_at	1439476_at	Dsg2	13511	green	0.0429397	0.00148971
1448550_at	1448550_at	Lbp	16803	green	0.0142223	0.0027612
1427488_a_at	1427488_a_at	Birc6	12211	green	-0.161471	0.000376777
1420647_a_at	1420647_a_at	Krt8	16691	green	0.310021	0.00558662
1442359_at	1442359_at	Steap2	74051	green	0.308107	0.00703488
1460685_at	1460685_at	Timm17b	21855	green	-0.125677	0.000162538
1434354_at	1434354_at	Maob	109731	green	-0.228538	0.00918787
1429471_at	1429471_at	1110017D15Rik	73721	green	0.117329	0.00279041
1439026_at	1439026_at	Trpm3	226025	green	0.366538	0.0110051
1428636_at	1428636_at	Steap2	74051	green	0.277245	0.00686858
1418532_at	1418532_at	Fzd2	57265	green	0.204964	0.00238608
1453994_at	1453994_at	Eml6	237711	green	0.329661	0.00316871
1444614_x_at	1444614_x_at	Eno4	226265	green	-0.0596516	0.00151626
1417623_at	1417623_at	Slc12a2	20496	green	0.489298	0.0797879
1448601_s_at	1448601_s_at	Msx1	17701	green	0.0468013	0.00361394
1419608_a_at	1419608_a_at	Mia1	12587	green	0.205204	0.00738524
1444270_at	1444270_at	Rsph4a	212892	green	-0.0249523	0.000704053
1428987_at	1428987_at	Dynlrb2	75465	green	0.0884422	0.00389986
1450725_s_at	1450725_s_at	Car14	23831	green	0.421142	0.0193793
1417552_at	1417552_at	Fap	14089	green	0.268324	0.0317005
1423343_at	1423343_at	Slco1c1	58807	green	-0.325247	0.00303981
1439560_x_at	1439560_x_at	Gm5480	432995	green	0.0921487	0.0114676
1456417_at	1456417_at	Zic4	22774	green	0.643159	0.139439
1441891_x_at	1441891_x_at	Elovl7	74559	green	0.236349	0.00548478
1447520_at	1447520_at	Lbp	16803	green	0.0804136	0.0053692
1420673_a_at	1420673_a_at	Acox2	93732	green	0.344462	0.00982725
1427034_at	1427034_at	Ace	11421	green	0.0213834	0.00506065
1459770_at	1459770_at	Taok1	216965	green	0.130429	0.012614
1435420_at	1435420_at	Slc4a5	232156	green	0.315997	0.0286469
1417649_at	1417649_at	Cdkn1c	12577	green	0.128156	0.0148817
1416072_at	1416072_at	Cd34	12490	green	-0.250013	0.0713848
1444946_at	1444946_at	NA		green	0.238944	0.000839078
1418257_at	1418257_at	Slc12a7	20499	green	0.226948	0.00974023
1424097_at	1424097_at	Elovl7	74559	green	0.134392	0.00864776
1456869_at	1456869_at	Zfp787	67109	green	-0.00956423	0.000357887
1437932_a_at	1437932_a_at	Cldn1	12737	green	-0.0256842	0.00490791
1449588_at	1449588_at	Abca4	11304	green	0.295754	0.0184536
1439780_at	1439780_at	Rpl7l1	66229	green	-0.303833	0.0159913
1429059_s_at	1429059_s_at	Tmem107	66910	green	-0.201643	0.00372276
1435513_at	1435513_at	Htr2c	15560	green	0.0530234	0.0197234
1424099_at	1424099_at	Gpx8	69590	green	-0.10502	0.0105181
1433529_at	1433529_at	Pamr1	210622	green	0.0880007	0.00678133
1424612_at	1424612_at	Nipal2	223473	green	-0.0025491	0.00906337
1423691_x_at	1423691_x_at	Krt8	16691	green	0.121036	0.00218167
1416263_at	1416263_at	Abcb9	56325	green	-0.228178	0.00925351
1443723_at	1443723_at	Trpm3	226025	green	0.170284	0.014717
1429181_at	1429181_at	1700009P17Rik	75472	green	0.366743	0.0248615
1448754_at	1448754_at	Rbp1	19659	green	0.274299	0.0190743
1455383_at	1455383_at	Fam47e	384198	green	0.0983711	0.00202407
1429070_at	1429070_at	Naif1	71254	green	-0.300887	0.00711696
1424938_at	1424938_at	Steap1	70358	green	0.109024	0.00578818
1441218_at	1441218_at	Ttc21a	74052	green	0.142401	0.00600638
1432075_a_at	1432075_a_at	Tekt1	21689	green	0.144078	0.0716459
1456156_at	1456156_at	Lepr	16847	green	0.00542075	0.0113217
1420741_x_at	1420741_x_at	Lce1i	76585	green	0.106931	0.00759321
1445597_s_at	1445597_s_at	Pla2g16	225845	green	0.00107278	0.00248703
1448415_a_at	1448415_a_at	Sema3b	20347	green	0.328077	0.0207214
1450395_at	1450395_at	Slc22a5	20520	green	0.0345019	0.000832128
1444695_at	1444695_at	NA		green	-0.250462	0.00131511
1438435_at	1438435_at	Acer3	66190	green	0.336926	0.0453967
1433734_at	1433734_at	Slc13a4	243755	green	0.107917	0.0153173
1422750_a_at	1422750_a_at	Zmynd10	114602	green	0.0878773	0.00218305
1416322_at	1416322_at	Prelp	116847	green	0.0261785	0.00690557
1458500_at	1458500_at	AU021034	219170	green	0.210021	0.00747109
1452608_at	1452608_at	Mycbp	56309	green	-0.00718751	0.00638519
1444290_at	1444290_at	Steap2	74051	green	0.159614	0.000454546
1425343_at	1425343_at	Hdhd3	72748	green	-0.0767002	0.000322788
1456870_at	1456870_at	Rasal3	320484	green	0.032498	4.22e-05
1455090_at	1455090_at	Angptl2	26360	green	0.300899	0.0257262
1439854_at	1439854_at	Hrk	12123	green	-0.0952302	0.00812568
1426318_at	1426318_at	Serpinb1b	282663	green	0.292238	0.0294335
1419367_at	1419367_at	Decr1	67460	green	0.0828436	0.0268907
1449335_at	1449335_at	Timp3	21859	green	0.294845	0.0198609
1422540_at	1422540_at	Fbln1	14114	green	-0.169758	0.0110653
1432228_at	1432228_at	4933406B15Rik	71064	green	-0.190701	0.00109645
1437484_at	1437484_at	Zbtb5	230119	green	0.121573	0.00788674
1417600_at	1417600_at	Slc15a2	57738	green	-0.0336753	0.0290831
1443327_at	1443327_at	D130043K22Rik	210108	green	-0.162999	0.00473453
1427040_at	1427040_at	Mdfic	16543	green	0.263889	0.0274955
1450795_at	1450795_at	Lhb	16866	green	0.051981	0.00121874
1416411_at	1416411_at	Gstm2	14863	green	0.208849	0.0119188
1419084_a_at	1419084_a_at	Pcp2	18545	green	0.056569	0.00121678
1453320_at	1453320_at	1700027A23Rik	76420	green	0.256387	0.0246842
1429212_a_at	1429212_a_at	Lrrc51	69358	green	0.324283	0.0302486
1430431_at	1430431_at	4933407H18Rik	71101	green	-0.128019	1.71e-05
1418321_at	1418321_at	Dci	13177	green	0.00784523	0.00907994
1432083_a_at	1432083_a_at	Lrrc23	16977	green	0.356555	0.057036
1439794_at	1439794_at	Ntn4	57764	green	0.0223854	0.0080381
1417643_at	1417643_at	Rsph1	22092	green	0.297485	0.0319382
1426618_a_at	1426618_a_at	Pomgnt1	68273	green	0.211229	0.00583606
1419550_a_at	1419550_a_at	Stk39	53416	green	0.295796	0.0383793
1438900_at	1438900_at	Sacm1l	83493	green	-0.00383924	0.0130798
1415931_at	1415931_at	Igf2	16002	green	-0.0978142	0.00346533
1423940_at	1423940_at	Yif1a	68090	green	0.179028	0.0007853
1421185_at	1421185_at	Mettl7a1	70152	green	-0.240742	0.00237616
1425813_at	1425813_at	Pign	27392	green	-0.0158287	0.0113182
1438732_at	1438732_at	Nhsl2	100042480	green	0.182602	0.0259975
1418211_at	1418211_at	Oca2	18431	green	0.250588	0.0330399
1446272_at	1446272_at	Cdk17	237459	green	0.0332279	0.010516
1451776_s_at	1451776_s_at	Hopx	74318	green	0.128484	0.0154473
1432366_at	1432366_at	4930447K03Rik	432745	green	0.027131	0.0160367
1423285_at	1423285_at	Coch	12810	green	0.0617631	0.0332075
1422731_at	1422731_at	Limd1	29806	green	0.317752	0.0133545
1429895_at	1429895_at	2310010G23Rik	69591	green	0.264454	0.013328
1443921_at	1443921_at	Ranbp3l	223332	green	0.0285726	0.0228766
1434363_x_at	1434363_x_at	Paxip1	55982	green	0.0311522	0.00232344
1458225_at	1458225_at	Fkbp14	231997	green	-0.000503704	0.0046601
1416306_at	1416306_at	Clca3	23844	green	0.399243	0.0126047
1457045_at	1457045_at	Galnt13	271786	green	0.647082	0.158139
1440273_at	1440273_at	LOC100504048	100504048	grey	-0.0716934	0.905365
1438062_at	1438062_at	Rsf1	233532	grey	-0.105373	0.862053
1422072_a_at	1422072_a_at	Gstm6	14867	grey	0.458895	0.646011
1433041_at	1433041_at	Rabepk	227746	grey	0.413567	0.565135
1419085_at	1419085_at	Pcp2	18545	grey	0.627004	0.386338
1436276_at	1436276_at	NA		grey	-0.0715284	0.507979
1455506_at	1455506_at	Slc25a34	384071	grey	0.336135	0.549345
1439241_x_at	1439241_x_at	Srd5a3	57357	grey	-0.199784	0.638746
1442100_at	1442100_at	Inpp5f	101490	grey	0.678576	0.435982
1457532_at	1457532_at	NA		grey	-0.124924	0.90387
1437669_x_at	1437669_x_at	Ccrl1	252837	grey	-0.0275465	0.933799
1450861_at	1450861_at	Fancc	14088	grey	0.235448	0.89588
1416698_a_at	1416698_a_at	Cks1b	54124	grey	-0.333668	0.972848
1418901_at	1418901_at	Cebpb	12608	grey	0.0624794	0.967048
1436508_at	1436508_at	Mlec	109154	grey	-0.148402	0.987495
1453851_a_at	1453851_a_at	Gadd45g	23882	grey	-0.628138	0.281338
1430423_s_at	1430423_s_at	2610528E23Rik	233575 /// 66497	grey	0.115066	0.113821
1453332_at	1453332_at	2410002O22Rik	66975	grey	0.248241	0.848721
1445890_at	1445890_at	C230079E05Rik	320889	grey	0.346692	0.329329
1425575_at	1425575_at	Epha3	13837	grey	-0.0972453	0.193354
1437355_at	1437355_at	Zcchc5	213436	grey	0.0714135	0.816585
1416779_at	1416779_at	Sdpr	20324	grey	0.0438071	0.889299
1430799_at	1430799_at	5830432E09Rik	67765	grey	0.518487	0.441156
1431941_at	1431941_at	Slc35b4	58246	grey	0.588474	0.370474
1420038_at	1420038_at	Atp6v1e1	11973	grey	-0.173264	0.894681
1457259_at	1457259_at	NA		grey	-0.0651512	0.928566
1427437_at	1427437_at	NA		grey	0.388994	0.8141
1420938_at	1420938_at	Hs6st2	50786	pink	0.0727869	0.00579418
1436127_at	1436127_at	Crhbp	12919	pink	-0.647426	0.102096
1448602_at	1448602_at	Pygm	19309	pink	0.304183	0.0118121
1440184_at	1440184_at	NA		pink	0.493769	0.0317133
1419924_at	1419924_at	Fnip1	216742	pink	-0.320679	0.047002
1423135_at	1423135_at	Thy1	21838	pink	-0.27771	0.0193912
1456147_at	1456147_at	St8sia6	241230	pink	-0.110625	0.051199
1453807_at	1453807_at	6330563C09Rik	76186	pink	0.00554496	0.00807312
1445824_at	1445824_at	Zfp458	238690	pink	-0.418036	0.197705
1423414_at	1423414_at	Ptgs1	19224	pink	0.319207	0.0274988
1460218_at	1460218_at	Cd52	23833	pink	-0.0944167	0.0104863
1448640_at	1448640_at	Slc14a1	108052	pink	-0.356646	0.017603
1439555_at	1439555_at	Rlf	109263	pink	0.222775	0.0499853
1418096_at	1418096_at	Dok3	27261	pink	-0.453114	0.0419227
1449455_at	1449455_at	Hck	15162	pink	0.0224227	0.0352157
1430332_a_at	1430332_a_at	Gusb	110006	pink	0.126484	0.00253191
1416367_at	1416367_at	1110001J03Rik	66117	pink	-0.072797	0.00174348
1434248_at	1434248_at	Prkch	18755	pink	0.507038	0.0654135
1419125_at	1419125_at	Ptpn18	19253	pink	0.26019	0.0183967
1448546_at	1448546_at	Rassf3	192678	pink	0.26665	0.0377313
1426913_at	1426913_at	NA		pink	0.16057	0.024451
1448409_at	1448409_at	Lrmp	16970	pink	0.161169	0.0117085
1452163_at	1452163_at	Ets1	23871	pink	0.12795	0.0132056
1421093_at	1421093_at	Slc7a10	53896	pink	0.0650886	0.0194992
1419194_s_at	1419194_s_at	Gmfg	63986	pink	-0.166533	0.0245962
1426025_s_at	1426025_s_at	Laptm5	16792	pink	0.0635741	0.0220735
1457753_at	1457753_at	Tlr13	279572	pink	0.336755	0.0340701
1417483_at	1417483_at	Nfkbiz	80859	pink	-0.140386	0.0277005
1432568_at	1432568_at	Cby3	76653	pink	-0.245828	0.0033045
1417063_at	1417063_at	C1qb	12260	pink	0.00204699	0.0206924
1455164_at	1455164_at	Arhgap31	12549	pink	-0.208026	0.127354
1448591_at	1448591_at	Ctss	13040	pink	0.0418745	0.0223041
1418455_at	1418455_at	Copz2	56358	pink	-0.228584	0.0623614
1423593_a_at	1423593_a_at	Csf1r	12978	pink	0.0607663	0.0189743
1422068_at	1422068_at	Pou3f1	18991	pink	0.20678	0.036882
1418292_at	1418292_at	Asna1	56495	pink	0.179748	0.0257495
1451415_at	1451415_at	1810011O10Rik	69068	pink	0.223367	0.0202174
1426508_at	1426508_at	Gfap	14580	pink	0.149376	0.0273223
1426063_a_at	1426063_a_at	Gem	14579	pink	-0.164966	0.041094
1429708_at	1429708_at	Ndufa11	69875	pink	0.271199	0.0035733
1418912_at	1418912_at	Plxdc2	67448	pink	0.219828	0.0285834
1434211_at	1434211_at	Sh3bgrl2	212531	pink	-0.00573091	0.0141683
1436448_a_at	1436448_a_at	Ptgs1	19224	pink	0.13181	0.0275751
1435261_at	1435261_at	Tmtc1	387314	pink	0.0669745	0.013122
1430447_a_at	1430447_a_at	Lair1	52855	pink	0.131456	0.0346663
1441508_at	1441508_at	Gm10114	791398	pink	-0.181622	0.0137957
1450647_at	1450647_at	Hps3	12807	pink	-0.21018	0.0180154
1456564_at	1456564_at	C030046I01Rik	109284	pink	0.100381	0.099397
1441137_at	1441137_at	Bicc1	83675	pink	0.0110842	0.0236683
1451527_at	1451527_at	Pcolce2	76477	red	0.558259	0.0170039
1427126_at	1427126_at	Hspa1b	15511	red	-0.715939	0.301739
1434644_at	1434644_at	Tbl1x	21372	red	0.702077	0.0675251
1452309_at	1452309_at	Cgnl1	68178	red	0.516888	0.014555
1434983_at	1434983_at	Ccdc108	241116	red	0.586063	0.0445252
1449009_at	1449009_at	Tgtp1	100039796 /// 21822	red	0.450425	0.0928644
1427523_at	1427523_at	Six3	20473	red	0.508144	0.0577634
1428233_at	1428233_at	Cpsf6	432508	red	-0.887076	0.469514
1440209_at	1440209_at	2013-03-01	72925	red	-0.931257	0.631837
1416116_at	1416116_at	Orc3	50793	red	-0.918692	0.533227
1420946_at	1420946_at	Atrx	22589	red	0.573581	0.0412716
1421230_a_at	1421230_a_at	Msi2	76626	red	-0.0831401	0.00939181
1448635_at	1448635_at	Smc2	14211	red	-0.955359	0.902734
1433110_at	1433110_at	5830474E16Rik	76094	red	-0.490443	0.083252
1417240_at	1417240_at	Zyx	22793	red	0.749169	0.149127
1429240_at	1429240_at	Stard4	170459	red	-0.619197	0.0609542
1422839_at	1422839_at	Neurog2	11924	red	-0.716887	0.084085
1435158_at	1435158_at	Rbm12b	72397	red	-0.91278	0.568072
1440130_at	1440130_at	BB116930	98740	red	-0.747938	0.548408
1417795_at	1417795_at	Chl1	12661	red	-0.926126	0.976358
1439887_at	1439887_at	Rnf152	320311	red	0.145579	0.0191016
1427263_at	1427263_at	Xist	213742	red	0.590705	0.0414363
1446616_at	1446616_at	NA		red	0.391205	0.149351
1427002_s_at	1427002_s_at	Arsg	74008	red	0.392284	0.0260419
1451653_a_at	1451653_a_at	Fam161a	73873	red	0.338847	0.0554344
1442894_at	1442894_at	Dnahc6	330355	red	0.543967	0.0369756
1441333_at	1441333_at	NA		red	0.723044	0.244326
1427135_at	1427135_at	Srsf12	218543	red	-0.273693	0.0122484
1420445_at	1420445_at	Slc16a8	57274	red	0.414837	0.0763974
1435030_at	1435030_at	Upf2	326622	red	-0.902628	0.44913
1420619_a_at	1420619_a_at	Aes	14797	red	0.506632	0.0177014
1436790_a_at	1436790_a_at	Sox11	20666	red	-0.737263	0.754059
1417518_at	1417518_at	Plagl2	54711	red	0.130045	0.0950669
1443670_at	1443670_at	Odf3b	70113	red	0.616026	0.0451208
1435246_at	1435246_at	Paqr8	74229	red	-0.762974	0.559435
1427127_x_at	1427127_x_at	Hspa1b	15511	red	-0.829825	0.619457
1431923_at	1431923_at	Aifm3	72168	red	0.578371	0.147323
1455541_a_at	1455541_a_at	4430402I18Rik	381218	red	0.821013	0.545629
1418697_at	1418697_at	Inmt	21743	red	0.376188	0.0551041
1457755_at	1457755_at	Gng8	14709	red	0.378863	0.0271774
1459246_at	1459246_at	D230021J17Rik	319483	red	0.634468	0.710086
1460650_at	1460650_at	Atp6v0a1	11975	red	0.859038	0.327278
1427539_a_at	1427539_a_at	Zwint	52696	red	-0.524953	0.0641349
1417832_at	1417832_at	Smc1a	24061	red	0.570048	0.0608448
1417788_at	1417788_at	Sncg	20618	red	0.576199	0.0763029
1424990_at	1424990_at	Orai1	109305	red	0.897727	0.42783
1450935_at	1450935_at	Ercc5	22592	red	-0.406117	0.112645
1418984_at	1418984_at	Inadl	12695	red	0.430485	0.0671354
1446990_at	1446990_at	Nfia	18027	red	-0.559011	0.0291021
1420796_at	1420796_at	Ahrr	11624	red	0.0977781	0.0988865
1437556_at	1437556_at	Zfhx4	80892	red	0.513596	0.150978
1416006_at	1416006_at	Mdk	17242	red	0.34312	0.0442208
1428630_x_at	1428630_x_at	Haghl	68977	red	0.870205	0.456891
1422616_s_at	1422616_s_at	Wdr54	75659	red	0.578544	0.0313929
1434607_at	1434607_at	Ddx52	78394	red	-0.862556	0.560554
1456793_at	1456793_at	Cytl1	231162	red	0.223085	0.0204437
1443671_x_at	1443671_x_at	Odf3b	70113	red	0.513185	0.0491887
1417883_at	1417883_at	Gstt2	14872	red	0.816511	0.328112
1458074_at	1458074_at	Gm10037	328280	red	0.0456146	0.0332512
1455057_at	1455057_at	Gmps	229363	red	-0.679121	0.322531
1452870_at	1452870_at	Apaf1	11783	red	-0.608268	0.0928934
1460061_at	1460061_at	NA		red	-0.812517	0.306833
1460705_at	1460705_at	Rps6kb1	72508	red	0.760187	0.604196
1423165_a_at	1423165_a_at	Mta2	23942	red	0.704508	0.211757
1454830_at	1454830_at	Fbn2	14119	red	-0.728615	0.176609
1457248_x_at	1457248_x_at	Hsd17b7	15490	red	-0.772639	0.172951
1453868_at	1453868_at	Ccdc11	74453	red	0.429621	0.0461547
1448164_at	1448164_at	Klhdc3	71765	red	0.725133	0.223901
1426601_at	1426601_at	Slc37a1	224674	red	0.711631	0.304268
1450337_a_at	1450337_a_at	Nek8	140859	red	0.524329	0.0789999
1437235_x_at	1437235_x_at	Lpp	210126	red	0.89903	0.577337
1424532_at	1424532_at	Ylpm1	56531	red	-0.693313	0.672247
1417188_s_at	1417188_s_at	Ube2k	53323	red	-0.674483	0.368306
1421080_at	1421080_at	Nr4a3	18124	red	0.182661	0.0846522
1443035_at	1443035_at	NA		red	-0.259808	0.0451325
1443439_at	1443439_at	NA		red	0.790694	0.146534
1435774_at	1435774_at	LOC106740	106740	red	-0.680645	0.310211
1418446_at	1418446_at	Slc16a2	20502	red	0.243357	0.0336595
1420935_a_at	1420935_a_at	Srrm1	51796	red	0.85524	0.654261
1427037_at	1427037_at	Eif4g1	208643	red	0.730798	0.530766
1428732_at	1428732_at	1700008J07Rik	629159	red	-0.865991	0.5876
1436148_at	1436148_at	Tnr	21960	red	-0.742409	0.192492
1417963_at	1417963_at	Pltp	18830	red	0.549837	0.0856214
1427015_at	1427015_at	Nckap5l	380969	red	0.363583	0.021376
1418755_at	1418755_at	Tbx15	21384	red	0.463717	0.482695
1428584_a_at	1428584_a_at	Haghl	68977	red	0.773856	0.391288
1442472_at	1442472_at	Ttc21a	74052	red	0.16058	0.0228857
1429305_at	1429305_at	Ankrd10	102334	red	0.593072	0.0836655
1419826_at	1419826_at	Kif17	16559	red	-0.873726	0.605158
1460022_at	1460022_at	NA		red	-0.864787	0.487199
1446496_at	1446496_at	Tra2b	20462	red	0.610302	0.0631865
1451676_at	1451676_at	Drap1	66556	red	0.745289	0.270583
1455416_at	1455416_at	C130021I20Rik	329385	red	0.708817	0.177611
1457612_at	1457612_at	Gapdh	100039214 /// 100039762 /// 100039840 /// 100040109 /// 100041204 /// 100042427 /// 100043724 /// 100046480 /// 14433	red	0.0940765	0.0530695
1426044_a_at	1426044_a_at	Prkcq	18761	red	0.580454	0.073159
1415903_at	1415903_at	Slc38a1	105727	red	0.480571	0.0418952
1451093_at	1451093_at	Polr2e	66420	red	0.692611	0.341353
1429958_x_at	1429958_x_at	Haghl	68977	red	0.780401	0.319866
1424924_at	1424924_at	Sec63	140740	red	0.0603891	0.0464614
1435747_at	1435747_at	Fgf14	14169	red	-0.850728	0.645586
1450051_at	1450051_at	Atrx	22589	red	0.654283	0.847917
1428232_at	1428232_at	Cpsf6	432508	red	-0.717407	0.245369
1420082_at	1420082_at	D2Ertd750e	51944	red	0.358691	0.286311
1422687_at	1422687_at	Nras	18176	red	-0.612848	0.221558
1450748_at	1450748_at	Smpd3	58994	red	0.747784	0.272622
1440108_at	1440108_at	Foxp2	114142	red	0.162003	0.0401074
1444877_at	1444877_at	NA		red	0.265214	0.0509835
1448502_at	1448502_at	Slc16a7	20503	red	-0.615826	0.127411
1452708_a_at	1452708_a_at	Luc7l	66978	red	0.554236	0.256963
1435624_at	1435624_at	9030409G11Rik	71529	red	-0.803375	0.482761
1427562_a_at	1427562_a_at	Prkca	18750	red	0.826068	0.576117
1418862_at	1418862_at	Echdc3	67856	red	0.389456	0.121965
1434256_s_at	1434256_s_at	Cds2	110911	red	-0.0250723	0.0114782
1445243_at	1445243_at	D10Ertd533e	52648	red	0.780443	0.463465
1427191_at	1427191_at	Npr2	230103	red	0.755264	0.490545
1441615_at	1441615_at	Cbfa2t2	12396	red	0.831841	0.453649
1459861_s_at	1459861_s_at	Kdm2b	30841	red	-0.831938	0.344777
1449185_at	1449185_at	Crx	12951	red	0.169058	0.0759684
1423948_at	1423948_at	Bag2	213539	red	-0.528939	0.0234451
1442543_at	1442543_at	NA		red	0.775182	0.346009
1422780_at	1422780_at	Pxmp4	59038	red	0.605094	0.0825552
1431191_a_at	1431191_a_at	Syt1	20979	red	0.71905	0.346874
1440248_at	1440248_at	Casc4	319996	red	0.488397	0.0776037
1423308_at	1423308_at	Tgoln1	22134	red	-0.306147	0.325157
1438476_a_at	1438476_a_at	Chd4	107932	red	0.730446	0.371737
1439158_at	1439158_at	Tlk1	228012	red	0.672809	0.366375
1451299_at	1451299_at	Prkx	19108	red	-0.890067	0.332775
1448945_at	1448945_at	Pllp	67801	red	0.410511	0.0228161
1429681_a_at	1429681_a_at	Tecr	106529	red	0.689955	0.442911
1429352_at	1429352_at	Mocos	68591	red	0.803978	0.574177
1458768_at	1458768_at	C79946	96895	red	0.36244	0.0535488
1419946_s_at	1419946_s_at	NA		red	-0.686694	0.193689
1460400_at	1460400_at	Spast	50850	red	-0.395683	0.175117
1435698_at	1435698_at	Rictor	78757	red	-0.86635	0.463826
1459153_at	1459153_at	Ston2	108800	red	0.467029	0.105624
1416853_at	1416853_at	Ncdn	26562	red	0.712348	0.442806
1419072_at	1419072_at	Gstm7	68312	red	0.595978	0.30349
1424591_at	1424591_at	5830433M19Rik	67770	turquoise	-0.89293	0.753714
1434759_at	1434759_at	Lrrtm3	216028	turquoise	-0.920248	0.747618
1452922_at	1452922_at	Ppp1r3d	228966	turquoise	-0.776286	0.138
1420610_at	1420610_at	Prkacb	18749	turquoise	-0.502346	0.0330739
1459160_at	1459160_at	NA		turquoise	0.577246	0.0377694
1445881_at	1445881_at	2310035P21Rik	75683	turquoise	0.682573	0.26065
1431412_at	1431412_at	2810455B08Rik	72777	turquoise	0.567779	0.0385433
1446212_at	1446212_at	NA		turquoise	0.718537	0.140639
1434171_at	1434171_at	Zfp874a	238692	turquoise	0.277517	0.0716679
1439174_at	1439174_at	NA		turquoise	0.425202	0.0062777
1423856_at	1423856_at	Popdc3	78977	turquoise	-0.954886	0.743834
1438300_at	1438300_at	Cdkn2aip	70925	turquoise	-0.738543	0.248451
1438782_at	1438782_at	Cntn4	269784	turquoise	-0.309804	0.0751446
1455277_at	1455277_at	Hhip	15245	turquoise	-0.857837	0.363467
1456909_at	1456909_at	LOC676974	676974	turquoise	0.765982	0.281319
1441535_at	1441535_at	Mllt3	70122	turquoise	0.488627	0.00924425
1446537_at	1446537_at	NA		turquoise	0.61139	0.0818952
1428113_at	1428113_at	Tmtc4	70551	turquoise	-0.900248	0.934214
1422860_at	1422860_at	Nts	67405	turquoise	-0.779691	0.329722
1427329_a_at	1427329_a_at	Igh-6	16019	turquoise	0.667591	0.215839
1426217_at	1426217_at	Tmem216	68642	turquoise	-0.507998	0.984193
1456839_at	1456839_at	NA		turquoise	0.929547	0.607509
1425898_x_at	1425898_x_at	Olfm3	229759	turquoise	-0.795425	0.266521
1454694_a_at	1454694_a_at	Top2a	21973	turquoise	-0.873369	0.542595
1455869_at	1455869_at	NA		turquoise	0.691741	0.146529
1449084_s_at	1449084_s_at	Sh3d19	27059	turquoise	-0.411076	0.0174086
1419034_at	1419034_at	Csnk2a1	12995	turquoise	-0.723922	0.140197
1451920_a_at	1451920_a_at	Rfc1	19687	turquoise	-0.409958	0.021182
1443271_at	1443271_at	NA		turquoise	0.673606	0.0894014
1445766_at	1445766_at	NA		turquoise	0.819658	0.525095
1422533_at	1422533_at	Cyp51	13121	turquoise	-0.902393	0.741282
1452110_at	1452110_at	Mtrr	210009	turquoise	-0.616642	0.0782615
1443088_at	1443088_at	9930031P18Rik	319589	turquoise	0.604684	0.0597429
1415797_at	1415797_at	Ddr1	12305	turquoise	0.682257	0.723918
1460643_at	1460643_at	Ell	13716	turquoise	0.53995	0.233302
1439284_at	1439284_at	Epb4.1l5	226352	turquoise	-0.562391	0.0268768
1457712_at	1457712_at	Chd8	67772	turquoise	0.366814	0.00690768
1430770_at	1430770_at	3110080E11Rik	73219	turquoise	0.440267	0.0158363
1442427_at	1442427_at	NA		turquoise	0.447687	0.0122565
1436116_x_at	1436116_x_at	Appl1	72993	turquoise	-0.8369	0.723717
1455044_at	1455044_at	Tmem44	224090	turquoise	-0.381901	0.0148935
1419971_s_at	1419971_s_at	Slc35a5	74102	turquoise	-0.642259	0.156943
1422155_at	1422155_at	Hist2h3c2-ps	97114	turquoise	-0.765339	0.309939
1458069_at	1458069_at	NA		turquoise	0.658298	0.0791948
1439572_at	1439572_at	NA		turquoise	0.375902	0.0978879
1422748_at	1422748_at	Zeb2	24136	turquoise	0.912709	0.70417
1457338_at	1457338_at	NA		turquoise	0.445122	0.115743
1443214_at	1443214_at	NA		turquoise	0.712433	0.12412
1447272_s_at	1447272_s_at	Atp10a	11982	turquoise	0.359995	0.0263615
1447025_at	1447025_at	NA		turquoise	0.764618	0.417525
1456808_at	1456808_at	NA		turquoise	0.695768	0.123429
1424770_at	1424770_at	Cald1	109624	turquoise	0.787407	0.797125
1457205_at	1457205_at	Nsf	18195	turquoise	0.482369	0.0291685
1436578_at	1436578_at	Ermn	77767	turquoise	-0.896224	0.531949
1458842_at	1458842_at	Odz1	23963	turquoise	-0.71681	0.284383
1437762_at	1437762_at	Rab39	270160	turquoise	-0.955865	0.952998
1441487_at	1441487_at	Trim2	80890	turquoise	0.828316	0.634487
1429466_s_at	1429466_s_at	Aph1b	208117 /// 68318	turquoise	-0.432141	0.03397
1438739_at	1438739_at	NA		turquoise	0.615364	0.0457623
1458697_at	1458697_at	NA		turquoise	0.85676	0.505921
1438591_at	1438591_at	Strada	72149	turquoise	0.646396	0.0900048
1417013_at	1417013_at	Hspb8	80888	turquoise	-0.484253	0.0470434
1419223_a_at	1419223_a_at	Dtna	13527	turquoise	-0.732174	0.134363
1430646_at	1430646_at	5830407P18Rik	78818	turquoise	0.874236	0.598766
1425272_at	1425272_at	Emp2	13731	turquoise	-0.604114	0.057534
1452350_at	1452350_at	Brd8	78656	turquoise	0.699027	0.0692478
1452076_at	1452076_at	Spryd4	66701	turquoise	-0.643766	0.235767
1431302_a_at	1431302_a_at	Nudt7	67528	turquoise	-0.56163	0.08091
1443579_s_at	1443579_s_at	Depdc6	100505173 /// 97998	turquoise	-0.425634	0.0252855
1428112_at	1428112_at	Manf	74840	turquoise	-0.889811	0.64423
1438239_at	1438239_at	Mid1	17318	turquoise	-0.790363	0.472801
1416950_at	1416950_at	Tnfaip8	106869	turquoise	-0.657062	0.105385
1438349_at	1438349_at	Zfp229	381067	turquoise	-0.874645	0.553318
1435308_at	1435308_at	Fut9	14348	turquoise	-0.833718	0.544136
1460482_at	1460482_at	3110047P20Rik	319807	turquoise	-0.746983	0.23187
1423918_at	1423918_at	Rhbdd1	76867	turquoise	-0.445988	0.271879
1457454_at	1457454_at	Usp47	74996	turquoise	0.741844	0.349214
1456303_at	1456303_at	LOC100504223	100504223	turquoise	0.644281	0.101077
1427526_at	1427526_at	Fgfr1op2	67529	turquoise	0.511075	0.0292854
1455650_at	1455650_at	NA		turquoise	0.622984	0.18456
1437205_at	1437205_at	Tcf25	66855	turquoise	0.909178	0.768585
1456484_at	1456484_at	Dhrsx	236082	turquoise	-0.790569	0.219768
1440573_at	1440573_at	Gm2590	100040086	turquoise	0.549997	0.425284
1440412_at	1440412_at	NA		turquoise	0.545788	0.117075
1418774_a_at	1418774_a_at	Atp7a	11977	turquoise	-0.472515	0.0280995
1424860_at	1424860_at	D930016D06Rik	100662	turquoise	0.68204	0.158552
1442381_at	1442381_at	NA		turquoise	0.646337	0.118845
1423457_at	1423457_at	Slc35a5	74102	turquoise	-0.798963	0.553839
1451729_at	1451729_at	Bmpr1a	12166	turquoise	-0.68877	0.133665
1441927_at	1441927_at	Syt7	54525	turquoise	0.485157	0.713511
1440841_at	1440841_at	NA		turquoise	0.769899	0.291595
1424516_at	1424516_at	B230354K17Rik	320063	turquoise	-0.563621	0.0570954
1434518_at	1434518_at	Phka2	110094	turquoise	0.763197	0.588807
1444411_at	1444411_at	NA		turquoise	0.354619	0.0118641
1451621_at	1451621_at	Pppde1	78825	turquoise	-0.673734	0.327719
1434296_at	1434296_at	BC049349	234413	turquoise	-0.549214	0.0846162
1426542_at	1426542_at	Endod1	71946	turquoise	0.439686	0.368373
1418900_at	1418900_at	Ufm1	67890	turquoise	-0.484736	0.0432482
1450494_x_at	1450494_x_at	Ceacam1	26365	turquoise	-0.562746	0.162906
1444194_at	1444194_at	NA		turquoise	0.700851	0.252343
1439286_at	1439286_at	Grik2	14806	turquoise	0.518271	0.0430196
1458205_at	1458205_at	NA		turquoise	0.517206	0.0504405
1437400_at	1437400_at	Nedd4l	83814	turquoise	0.570578	0.702985
1432746_at	1432746_at	6030442H21Rik	77070	turquoise	0.53809	0.0448169
1459632_at	1459632_at	NA		turquoise	0.613061	0.0850892
1442080_at	1442080_at	NA		turquoise	0.36294	0.0547455
1419428_a_at	1419428_a_at	Gaa	14387	turquoise	0.879052	0.87133
1427529_at	1427529_at	Fzd9	14371	turquoise	-0.416341	0.0190142
1455467_at	1455467_at	Fam188b	330323	turquoise	-0.779232	0.519044
1429575_at	1429575_at	NA		turquoise	0.310997	0.189103
1449072_a_at	1449072_a_at	N6amt2	68043	turquoise	-0.706258	0.173873
1449557_at	1449557_at	1600012F09Rik	67008	turquoise	-0.719076	0.958029
1440332_at	1440332_at	Cdv3	321022	turquoise	-0.662211	0.199531
1455720_at	1455720_at	Adamts2	216725	turquoise	-0.763096	0.816474
1457764_at	1457764_at	A530058O07Rik	97881	turquoise	0.67786	0.205511
1454613_at	1454613_at	Dpysl3	22240	turquoise	-0.952209	0.889747
1453212_at	1453212_at	Zfp383	73729	turquoise	-0.578306	0.0363271
1429729_at	1429729_at	1500004A13Rik	319830	turquoise	0.543956	0.0472198
1452797_at	1452797_at	Fastkd3	69577	turquoise	0.313629	0.176057
1422626_at	1422626_at	Mmp16	17389	turquoise	0.84817	0.56788
1442084_at	1442084_at	Prkrip1	66801	turquoise	-0.707195	0.183571
1443625_at	1443625_at	Naa40	70999	turquoise	0.59542	0.514553
1424861_at	1424861_at	D930016D06Rik	100662	turquoise	0.655761	0.316028
1441936_x_at	1441936_x_at	NA		turquoise	-0.600748	0.118002
1424880_at	1424880_at	Trib1	211770	turquoise	-0.720589	0.111845
1420543_at	1420543_at	Dnajc28	246738	turquoise	-0.844402	0.450771
1428506_at	1428506_at	Atic	108147	turquoise	-0.498002	0.0240199
1460511_at	1460511_at	Pkp2	67451	turquoise	0.539795	0.0645122
1445927_at	1445927_at	D13Ertd212e	52549	turquoise	-0.197815	0.344095
1455663_at	1455663_at	Olfml1	244198	turquoise	-0.302532	0.0173588
1441328_at	1441328_at	NA		turquoise	0.360537	0.00435562
1445395_at	1445395_at	NA		turquoise	0.674832	0.199477
1449141_at	1449141_at	Fblim1	74202	turquoise	0.630219	0.0559251
1435184_at	1435184_at	Npr3	18162	turquoise	-0.789649	0.225815
1457677_at	1457677_at	C920016K16Rik	240067	turquoise	-0.915986	0.879419
1436733_at	1436733_at	E130309F12Rik	272031	turquoise	-0.854938	0.992626
1446267_at	1446267_at	Vmn2r-ps129	665976	turquoise	0.609754	0.112558
1454976_at	1454976_at	Sod2	20656	turquoise	-0.730034	0.325652
1439800_at	1439800_at	Clip1	100503214 /// 56430	turquoise	0.439596	0.0360481
1416151_at	1416151_at	Srsf3	20383	turquoise	-0.882017	0.669606
1458830_at	1458830_at	NA		turquoise	0.690971	0.16036
1424677_at	1424677_at	Cyp2j9	74519	turquoise	-0.728438	0.300287
1427464_s_at	1427464_s_at	Hspa5	14828	turquoise	-0.853981	0.575073
1429011_x_at	1429011_x_at	Snrnp70	20637	turquoise	0.570703	0.816807
1441769_at	1441769_at	NA		turquoise	0.415003	0.0403356
1419218_at	1419218_at	Vangl2	93840	turquoise	-0.56482	0.388633
1437923_at	1437923_at	AI314760	106885	turquoise	0.757006	0.366307
1436860_at	1436860_at	Senp7	66315	turquoise	-0.621736	0.181458
1453330_at	1453330_at	Ccdc88c	68339	turquoise	0.860921	0.603635
1454321_at	1454321_at	1500005C15Rik	72019	turquoise	0.856756	0.632644
1439830_at	1439830_at	Map3k5	26408	turquoise	-0.732082	0.127338
1417505_s_at	1417505_s_at	Gm13305	100038993 /// 100042555 /// 16157 /// 16158	turquoise	-0.38821	0.00804974
1446012_at	1446012_at	NA		turquoise	0.649612	0.157024
1444560_at	1444560_at	NA		turquoise	-0.877564	0.892674
1443388_at	1443388_at	NA		turquoise	0.583824	0.0716456
1438762_at	1438762_at	NA		turquoise	0.721861	0.153621
1459101_at	1459101_at	C78760	96972	turquoise	0.720582	0.267642
1438224_at	1438224_at	Zswim5	74464	turquoise	-0.607157	0.04152
1438675_at	1438675_at	Sfswap	231769	turquoise	0.666722	0.143339
1441558_at	1441558_at	D230044B12Rik	399635	turquoise	0.396215	0.0154816
1438816_at	1438816_at	Ahctf1	226747	turquoise	0.540033	0.0499036
1424012_at	1424012_at	Ttc30a1	78802	turquoise	-0.8893	0.979421
1457161_at	1457161_at	9530029O12Rik	399629	turquoise	0.608815	0.104378
1423494_at	1423494_at	2310042E22Rik	66561	turquoise	-0.593992	0.0789641
1442623_at	1442623_at	Mef2a	17258	turquoise	0.703455	0.098298
1458833_at	1458833_at	Nrcam	319504	turquoise	0.451293	0.140688
1431248_at	1431248_at	5031426D15Rik	68144	turquoise	0.737682	0.182801
1435866_s_at	1435866_s_at	Hist3h2a	319162	turquoise	-0.856174	0.884511
1423770_at	1423770_at	Tmc6	217353	turquoise	0.721992	0.376229
1447313_at	1447313_at	NA		turquoise	0.375264	0.433521
1441502_at	1441502_at	NA		turquoise	0.41057	0.27474
1452955_at	1452955_at	Gtf2h5	66467	turquoise	-0.897643	0.688471
1440513_at	1440513_at	C80258	97540	turquoise	0.537825	0.0642615
1446972_at	1446972_at	D15Wsu126e	28112	turquoise	0.673277	0.183708
1425868_at	1425868_at	Hist2h2bb	319189	turquoise	-0.719299	0.200534
1457583_at	1457583_at	NA		turquoise	0.90212	0.98322
1436713_s_at	1436713_s_at	Meg3	17263	turquoise	0.78946	0.512757
1457036_at	1457036_at	NA		turquoise	0.603537	0.10701
1435708_at	1435708_at	NA		turquoise	0.381047	0.0244443
1443739_at	1443739_at	NA		turquoise	0.67734	0.329768
1441354_at	1441354_at	AU018740	98528	turquoise	0.621054	0.359213
1443630_at	1443630_at	NA		turquoise	0.741934	0.363074
1444057_at	1444057_at	NA		turquoise	0.614543	0.125194
1425321_a_at	1425321_a_at	Clmn	94040	turquoise	-0.647412	0.0484758
1442903_at	1442903_at	4732423E21Rik	106967	turquoise	0.586671	0.0865009
1453053_at	1453053_at	Cenpw	66311	turquoise	-0.586326	0.0876303
1457812_at	1457812_at	Trp53bp1	27223	turquoise	0.37377	0.0692154
1442752_at	1442752_at	NA		turquoise	0.499841	0.0569331
1456296_at	1456296_at	5830418K08Rik	319675	turquoise	0.568214	0.110996
1434838_at	1434838_at	Kcng2	240444	turquoise	0.871566	0.96897
1439999_at	1439999_at	NA		turquoise	0.650165	0.293888
1426060_at	1426060_at	NA		turquoise	0.768696	0.996063
1444342_at	1444342_at	Nup155	170762	turquoise	-0.829533	0.804063
1429666_at	1429666_at	Kctd16	383348	turquoise	-0.50164	0.70626
1439056_at	1439056_at	Gm9866	636791	turquoise	-0.258718	0.0147139
1448891_at	1448891_at	Fcrls	80891	turquoise	-0.712574	0.843415
1437584_at	1437584_at	NA		turquoise	0.425355	0.03913
1452307_at	1452307_at	Cables2	252966	turquoise	0.567933	0.0585495
1423160_at	1423160_at	Spred1	114715	turquoise	-0.849175	0.534272
1455831_at	1455831_at	Fus	233908	turquoise	0.784983	0.614383
1430264_at	1430264_at	2610030P05Rik	69258	turquoise	0.838424	0.915377
1438581_at	1438581_at	Specc1l	74392	turquoise	0.344765	0.32671
1423427_at	1423427_at	Adcyap1	11516	turquoise	-0.395402	0.0976964
1442065_at	1442065_at	Arhgap17	70497	turquoise	0.583293	0.0544208
1452406_x_at	1452406_x_at	Erdr1	170942	turquoise	0.834763	0.803768
1457024_x_at	1457024_x_at	Slc35a2	22232	turquoise	-0.499546	0.0728453
1431253_s_at	1431253_s_at	Tbc1d9	71310	turquoise	0.465768	0.382073
1460417_at	1460417_at	AB041803	232685	turquoise	0.779067	0.468981
1458328_x_at	1458328_x_at	NA		turquoise	0.605073	0.322052
1417453_at	1417453_at	Cul4b	72584	turquoise	-0.125016	0.0277676
1439612_at	1439612_at	Cacna1b	12287	turquoise	0.826751	0.5232
1457212_at	1457212_at	NA		turquoise	0.490332	0.0391926
1435487_at	1435487_at	Grid2	14804	turquoise	-0.508811	0.0567454
1445537_at	1445537_at	2310039F13Rik	76754	turquoise	0.565729	0.0895786
1459289_at	1459289_at	NA		turquoise	0.57306	0.325878
1436802_at	1436802_at	Ilf3	16201	turquoise	-0.702773	0.1691
1419888_at	1419888_at	NA		turquoise	0.199613	0.0300257
1441404_at	1441404_at	NA		turquoise	0.680041	0.46103
1444377_at	1444377_at	NA		turquoise	0.469888	0.0296577
1433300_at	1433300_at	2900005I04Rik	72861	turquoise	0.839716	0.98541
1430023_at	1430023_at	Spata24	71242	turquoise	-0.457162	0.0252395
1438674_a_at	1438674_a_at	Sfswap	231769	turquoise	0.604056	0.131864
1442365_at	1442365_at	NA		turquoise	0.835816	0.956989
1433847_at	1433847_at	Fam40b	320609	turquoise	-0.13543	0.0781859
1439537_at	1439537_at	NA		turquoise	0.735137	0.355354
1428684_at	1428684_at	1500001M20Rik	68971	turquoise	0.650206	0.336683
1433653_at	1433653_at	Fam20a	208659	turquoise	-0.855341	0.64418
1440902_at	1440902_at	Ermn	77767	turquoise	-0.822444	0.795172
1435216_a_at	1435216_a_at	Odf2	18286	turquoise	0.739884	0.499295
1417485_at	1417485_at	Ibsp	15891	turquoise	0.150883	0.104759
1418967_a_at	1418967_a_at	St7	64213	turquoise	-0.724785	0.422759
1432151_at	1432151_at	Ola1	67059	turquoise	0.657993	0.052962
1422662_at	1422662_at	Lgals8	56048	turquoise	0.594528	0.8555
1456934_at	1456934_at	Calb1	12307	turquoise	-0.518414	0.133616
1444488_at	1444488_at	NA		turquoise	0.612557	0.156286
1420501_at	1420501_at	Dnajc1	13418	turquoise	-0.632163	0.0720641
1456706_at	1456706_at	4833441D16Rik	108962	turquoise	0.192394	0.0361109
1443929_at	1443929_at	9830004L10Rik	100038658	turquoise	0.28941	0.2767
1428629_at	1428629_at	Zfp518a	72672	turquoise	-0.909831	0.835366
1437446_at	1437446_at	Rab5b	19344	turquoise	0.371874	0.198532
1439825_at	1439825_at	Dtx3l	209200	turquoise	0.0713826	0.46317
1445531_at	1445531_at	Csmd1	94109	turquoise	0.509873	0.0883291
1453608_at	1453608_at	Cspp1	211660	turquoise	0.635499	0.563355
1436594_at	1436594_at	Zfp719	210105	turquoise	-0.785418	0.454826
1416049_at	1416049_at	Gldc	104174	turquoise	-0.762932	0.24639
1428920_at	1428920_at	Hmg20a	66867	turquoise	0.315271	0.0113556
1418219_at	1418219_at	Il15	16168	turquoise	0.521055	0.104998
1422611_s_at	1422611_s_at	Igf2bp3	140488	turquoise	0.652355	0.773505
1457955_at	1457955_at	NA		turquoise	0.826808	0.393599
1454472_at	1454472_at	2900092N22Rik	73107	turquoise	0.695665	0.30319
1431355_s_at	1431355_s_at	Trpm7	58800	turquoise	0.57806	0.213596
1431725_at	1431725_at	Fmn2	54418	turquoise	0.604733	0.0962395
1434861_at	1434861_at	NA		turquoise	-0.837846	0.612797
1460628_at	1460628_at	Eme2	193838	turquoise	0.776179	0.471148
1421716_at	1421716_at	Vmn1r65	81013	turquoise	0.492962	0.00984556
1456812_at	1456812_at	Abcd2	26874	turquoise	0.653793	0.149788
1437868_at	1437868_at	Fam46a	212943	turquoise	-0.506157	0.0851937
1429900_at	1429900_at	5330406M23Rik	76671	turquoise	0.701294	0.338591
1454725_at	1454725_at	Tra2a	101214	turquoise	-0.794734	0.71033
1441457_at	1441457_at	NA		turquoise	0.805737	0.358479
1454388_at	1454388_at	2900046F13Rik	73028	turquoise	0.583522	0.111798
1445242_at	1445242_at	Gyk	14933	turquoise	0.813189	0.334304
1426078_a_at	1426078_a_at	Gpr108	78308	turquoise	-0.64698	0.473679
1419350_at	1419350_at	Hook2	170833	turquoise	0.388569	0.017398
1439705_at	1439705_at	NA		turquoise	0.390809	0.128522
1456655_at	1456655_at	LOC100505027	100505027	turquoise	0.542584	0.0781121
1433785_at	1433785_at	Mobp	17433	turquoise	0.916577	0.770051
1439929_at	1439929_at	NA		turquoise	0.565681	0.122989
1450043_at	1450043_at	Fzd7	14369	turquoise	-0.586561	0.291689
1419488_at	1419488_at	Tnip2	231130	turquoise	0.622401	0.129533
1425895_a_at	1425895_a_at	Id1	15901	turquoise	0.693986	0.99539
1442851_at	1442851_at	C79818	97649	turquoise	-0.344315	0.267103
1452210_at	1452210_at	Dna2	327762	turquoise	0.227902	0.301242
1444192_at	1444192_at	NA		turquoise	0.418224	0.0193192
1434504_at	1434504_at	Zfyve28	231125	turquoise	0.503277	0.301637
1431305_at	1431305_at	Mcoln1	94178	turquoise	0.439397	0.0195945
1416305_at	1416305_at	Sh3bp4	98402	turquoise	-0.763258	0.301055
1447187_at	1447187_at	NA		turquoise	0.756318	0.482783
1459624_at	1459624_at	NA		turquoise	0.733249	0.170017
1453558_at	1453558_at	Efcab10	75040	turquoise	-0.369469	0.0420597
1453287_at	1453287_at	Ankrd33b	67434	turquoise	0.581522	0.16029
1439904_at	1439904_at	Fstl5	213262	turquoise	-0.860686	0.880409
1440628_at	1440628_at	NA		turquoise	0.636442	0.168324
1440294_at	1440294_at	NA		turquoise	0.793998	0.465578
1446307_at	1446307_at	NA		turquoise	0.212008	0.0240028
1441946_at	1441946_at	Itih5	209378	turquoise	-0.681869	0.307109
1445027_at	1445027_at	Cdr2l	237988	turquoise	0.560518	0.252812
1438299_at	1438299_at	9230108I15Rik	78078	turquoise	0.751969	0.461993
1457709_a_at	1457709_a_at	A930005H10Rik	68161	turquoise	-0.586897	0.0945615
1442654_at	1442654_at	A530054K11Rik	212281	turquoise	-0.598797	0.187272
1438995_at	1438995_at	NA		turquoise	0.783333	0.467001
1449050_at	1449050_at	Rfc1	19687	turquoise	-0.67858	0.396652
1453391_at	1453391_at	Speer7-ps1	74062 /// 75858	turquoise	0.793042	0.444606
1431897_at	1431897_at	Chst9	71367	turquoise	-0.729962	0.732415
1448018_at	1448018_at	NA		turquoise	0.782514	0.537473
1452681_at	1452681_at	Dtymk	21915	turquoise	-0.7265	0.783476
1430579_at	1430579_at	Tnik	665113	turquoise	0.818466	0.707158
1426225_at	1426225_at	Rbp4	19662	turquoise	-0.242405	0.0191582
1423506_a_at	1423506_a_at	Nnat	18111	turquoise	-0.401838	0.0307401
1452559_at	1452559_at	4930448N21Rik	384817	turquoise	0.88131	0.782927
1454189_at	1454189_at	4930557J02Rik	75357	turquoise	-0.195521	0.0230519
1442704_at	1442704_at	NA		turquoise	0.438553	0.186094
1457313_at	1457313_at	Ocrl	320634	turquoise	0.431124	0.0035911
1429495_at	1429495_at	Tmem107	66910	turquoise	0.685683	0.0655361
1430409_at	1430409_at	Nsf	18195	turquoise	0.419921	0.0798183
1423557_at	1423557_at	Ifngr2	15980	turquoise	0.75777	0.686868
1444441_at	1444441_at	Rapgefl1	268480	turquoise	0.609838	0.459933
1438397_a_at	1438397_a_at	Rbm39	170791	turquoise	0.359172	0.0463153
1459931_a_at	1459931_a_at	NA		turquoise	0.814016	0.881885
1459463_at	1459463_at	NA		turquoise	0.543601	0.107753
1450625_at	1450625_at	Col5a2	12832	turquoise	-0.736654	0.374982
1457303_at	1457303_at	Anks3	72615	turquoise	0.788299	0.24763
1446645_at	1446645_at	A730037C10Rik	320604	turquoise	0.618572	0.252673
1427820_at	1427820_at	NA		turquoise	0.668944	0.859846
1419690_at	1419690_at	2610002M06Rik	67028	turquoise	-0.862908	0.482202
1440082_at	1440082_at	Ptk2	14083	turquoise	0.767187	0.825178
1426858_at	1426858_at	Inhbb	16324	turquoise	-0.800626	0.534671
1453006_at	1453006_at	Fgfbp3	72514	turquoise	-0.703167	0.143825
1446641_at	1446641_at	NA		turquoise	0.741262	0.259739
1442394_at	1442394_at	NA		turquoise	-0.779771	0.604319
1452735_at	1452735_at	Pcnp	76302	turquoise	-0.39657	0.0579335
1451174_at	1451174_at	Lrrc33	224109	turquoise	0.581177	0.101996
1457821_at	1457821_at	LOC100503829	100503829	turquoise	0.725202	0.385526
1449601_x_at	1449601_x_at	NA		turquoise	0.733782	0.437569
1430151_at	1430151_at	Nisch	64652	turquoise	0.7308	0.316729
1436755_at	1436755_at	Itih5	209378	turquoise	-0.704996	0.445762
1429987_at	1429987_at	9930013L23Rik	80982	turquoise	-0.319566	0.00370813
1444900_at	1444900_at	D18Ertd289e	52490	turquoise	-0.281865	0.766439
1448564_at	1448564_at	Cib1	23991	turquoise	-0.360215	0.00522458
1449108_at	1449108_at	Fdx1	14148	turquoise	-0.376875	0.0153081
1447206_at	1447206_at	Arhgap21	71435	turquoise	0.412262	0.0682996
1456659_at	1456659_at	LOC552902	552902	turquoise	0.681401	0.294661
1448478_at	1448478_at	Med20	56771	turquoise	-0.688979	0.298459
1442393_at	1442393_at	NA		turquoise	0.352188	0.0938298
1455040_s_at	1455040_s_at	Nhsl2	100042480	turquoise	-0.706015	0.215036
1455489_at	1455489_at	Lrrtm2	107065	turquoise	-0.66343	0.0446079
1445329_at	1445329_at	Dtnb	13528	turquoise	0.814742	0.665439
1440171_x_at	1440171_x_at	1700049G17Rik	73430	turquoise	-0.808791	0.525439
1418299_at	1418299_at	Dpysl4	26757	turquoise	0.49319	0.0302259
1460027_at	1460027_at	BC061194	381350	turquoise	0.808532	0.468331
1439614_at	1439614_at	NA		turquoise	0.718869	0.680421
1422643_at	1422643_at	Moxd1	59012	turquoise	-0.386269	0.0832175
1444068_at	1444068_at	Med13	327987	turquoise	0.781555	0.201784
1440662_at	1440662_at	NA		turquoise	0.563959	0.170761
1431525_at	1431525_at	9130002K18Rik	74554	turquoise	0.572807	0.231202
1446318_at	1446318_at	NA		turquoise	0.647109	0.224653
1432705_at	1432705_at	5330428N10Rik	78277	turquoise	0.537798	0.0949292
1443891_at	1443891_at	Rad51l3	19364	turquoise	0.427133	0.786758
1447886_at	1447886_at	0610040B09Rik	75395	turquoise	-0.208861	0.0494285
1418772_at	1418772_at	BC016423	105203	turquoise	-0.830124	0.644446
1420345_at	1420345_at	Cldn14	56173	turquoise	0.579952	0.401299
1417153_at	1417153_at	Nacc2	67991	turquoise	-0.124626	0.279647
1458235_at	1458235_at	NA		turquoise	0.876183	0.490956
1439651_at	1439651_at	NA		turquoise	0.712794	0.546485
1423377_at	1423377_at	Igfbpl1	75426	turquoise	-0.232152	0.00440919
1432882_at	1432882_at	4932431P20Rik	114675	turquoise	0.723951	0.592418
1420144_x_at	1420144_x_at	Rc3h2	319817	turquoise	0.466424	0.409164
1446303_at	1446303_at	Igf1r	16001	turquoise	0.721464	0.632184
1421897_at	1421897_at	Elk1	13712	turquoise	-0.764859	0.356298
1437544_at	1437544_at	Fubp1	51886	turquoise	0.817091	0.751703
1455750_at	1455750_at	Ralgapa2	241694	turquoise	0.704123	0.268504
1458002_at	1458002_at	NA		turquoise	0.654646	0.299395
1445880_at	1445880_at	NA		turquoise	0.528008	0.110707
1457571_at	1457571_at	Zfp68	24135	turquoise	-0.633886	0.163009
1455857_a_at	1455857_a_at	Rab2b	76338	turquoise	-0.228457	0.0435954
1431246_at	1431246_at	Iqce	74239	turquoise	0.632979	0.558066
1449392_at	1449392_at	Hsd17b1	15485	turquoise	0.328702	0.741182
1457934_at	1457934_at	NA		turquoise	0.698486	0.63062
1434109_at	1434109_at	Sh3bgrl2	212531	turquoise	-0.560599	0.0680239
1441115_at	1441115_at	D18Ertd232e	52492	turquoise	0.427994	0.0507163
1439696_at	1439696_at	Nr2c2	22026	turquoise	0.677399	0.233027
1440274_at	1440274_at	NA		turquoise	0.815867	0.985502
1437607_at	1437607_at	Gcnt2	14538	turquoise	0.734671	0.128947
1444152_at	1444152_at	Celf2	14007	turquoise	0.79271	0.562526
1420048_at	1420048_at	C78859	97455	turquoise	0.489742	0.0434108
1438353_at	1438353_at	NA		turquoise	0.62052	0.154725
1439094_at	1439094_at	Cltc	67300	turquoise	0.638728	0.183971
1453869_at	1453869_at	Gm5085	328277	turquoise	0.198784	0.175251
1429596_at	1429596_at	Slc7a6os	66432	turquoise	-0.655192	0.398357
1438866_at	1438866_at	Grin3a	242443	turquoise	-0.673073	0.669966
1456916_at	1456916_at	Nsd1	18193	turquoise	0.724325	0.455586
1442203_at	1442203_at	LOC552880	552880	turquoise	0.31185	0.184343
1415855_at	1415855_at	Kitl	17311	turquoise	-0.807665	0.941349
1455557_at	1455557_at	LOC553095	553095	turquoise	-0.80692	0.748614
1426189_at	1426189_at	Dusp15	252864	turquoise	-0.291206	0.083029
1442667_at	1442667_at	Cdc40	71713	turquoise	0.747828	0.96677
1453185_at	1453185_at	Sfrs18	66625	turquoise	0.616416	0.250386
1429694_at	1429694_at	4930402H24Rik	228602	turquoise	0.665537	0.259324
1444120_at	1444120_at	Bin1	30948	turquoise	0.569158	0.416227
1418195_at	1418195_at	Galnt10	171212	turquoise	-0.409851	0.0236755
1459678_at	1459678_at	LOC497255	497255	turquoise	-0.478731	0.105724
1455531_at	1455531_at	Mfsd4	213006	turquoise	0.697818	0.83426
1438491_x_at	1438491_x_at	A530054K11Rik	212281	turquoise	-0.0872176	0.118254
1425568_a_at	1425568_a_at	Tmem33	67878	turquoise	-0.813763	0.537335
1444117_at	1444117_at	Amigo1	229715	turquoise	0.44199	0.792171
1453204_at	1453204_at	4933431K14Rik	71295	turquoise	-0.741142	0.365561
1430192_at	1430192_at	Casp3	12367	turquoise	-0.251777	0.058388
1451959_a_at	1451959_a_at	Vegfa	22339	turquoise	-0.124159	0.102061
1443699_at	1443699_at	Ptprk	19272	turquoise	0.396698	0.0118341
1439109_at	1439109_at	Ccdc68	381175	turquoise	0.546404	0.0200082
1459857_at	1459857_at	Usp32	237898	turquoise	0.515275	0.05369
1455359_at	1455359_at	Ptpn14	19250	turquoise	-0.605496	0.131618
1460032_at	1460032_at	NA		turquoise	0.753578	0.484216
1432997_at	1432997_at	5830462P14Rik	76098	turquoise	0.591809	0.192957
1440781_at	1440781_at	B830007D08Rik	77850	turquoise	0.464092	0.0429049
1438033_at	1438033_at	Tef	21685	turquoise	0.815896	0.799243
1449304_at	1449304_at	2310061J03Rik	66391	turquoise	0.479204	0.522551
1452326_at	1452326_at	Atp2c2	69047	turquoise	0.774632	0.161273
1442188_at	1442188_at	NA		turquoise	0.347805	0.320339
1455017_a_at	1455017_a_at	Zmym3	56364	turquoise	0.54172	0.976024
1456975_at	1456975_at	Taok1	216965	turquoise	0.433588	0.0711188
1431821_a_at	1431821_a_at	Eps8l1	67425	turquoise	0.494949	0.407881
1451358_a_at	1451358_a_at	Racgap1	26934	turquoise	-0.703531	0.472694
1452054_at	1452054_at	Ube2w	66799	turquoise	-0.834804	0.450881
1434737_at	1434737_at	Obfc1	108689	turquoise	-0.849638	0.591369
1453321_at	1453321_at	Fndc1	68655	turquoise	-0.408906	0.1086
1431893_a_at	1431893_a_at	Pdss1	56075	turquoise	0.651163	0.25284
1456349_x_at	1456349_x_at	Sumo1	22218	turquoise	-0.896311	0.858831
1433538_at	1433538_at	Marveld1	277010	turquoise	0.861361	0.795057
1451260_at	1451260_at	Aldh1b1	72535	turquoise	-0.701464	0.236999
1455967_at	1455967_at	Sorbs1	20411	turquoise	0.644202	0.216156
1451771_at	1451771_at	Tpcn1	252972	turquoise	-0.490094	0.857603
1426288_at	1426288_at	Lrp4	228357	turquoise	-0.624657	0.140641
1440051_at	1440051_at	NA		turquoise	0.5926	0.167605
1442316_x_at	1442316_x_at	Trp53bp1	27223	turquoise	0.788048	0.440203
1440243_at	1440243_at	Cpne7	102278	turquoise	0.653309	0.206855
1451703_s_at	1451703_s_at	Aprt	11821	turquoise	-0.514013	0.0193288
1444785_at	1444785_at	NA		turquoise	0.707911	0.271608
1433015_at	1433015_at	6330436F06Rik	76733	turquoise	0.508723	0.0814534
1442538_at	1442538_at	NA		turquoise	0.83397	0.878158
1449580_s_at	1449580_s_at	H2-DMb1	14999 /// 15000	turquoise	0.778787	0.276238
1444538_at	1444538_at	NA		turquoise	0.262182	0.00422962
1448395_at	1448395_at	Sfrp1	20377	turquoise	-0.122488	0.0192543
1458450_at	1458450_at	Zfr	22763	turquoise	0.672445	0.440902
1434553_at	1434553_at	Tmem56	99887	turquoise	-0.825333	0.833576
1445316_at	1445316_at	NA		turquoise	0.429442	0.208055
1425082_s_at	1425082_s_at	Pds5a	71521	turquoise	0.779471	0.471988
1449897_a_at	1449897_a_at	Mtcp1	17763	turquoise	-0.860644	0.624167
1424955_at	1424955_at	Haus1	225745	turquoise	0.799481	0.77359
1440208_at	1440208_at	Rac2	19354	turquoise	-0.62697	0.135713
1440643_at	1440643_at	NA		turquoise	0.499457	0.0574184
1459341_at	1459341_at	8030448K23Rik	320826	turquoise	0.40565	0.0299441
1452704_at	1452704_at	Fam82a2	67809	turquoise	-0.748277	0.746428
1448054_at	1448054_at	NA		turquoise	-0.261419	0.0256258
1417043_at	1417043_at	Lcat	16816	turquoise	-0.748067	0.140256
1431600_at	1431600_at	4930564C03Rik	75341	turquoise	0.766069	0.280004
1419216_at	1419216_at	Azi1	12009	turquoise	0.492457	0.560255
1440438_at	1440438_at	NA		turquoise	0.756216	0.518856
1459994_x_at	1459994_x_at	Trfr2	50765	turquoise	0.724312	0.392617
1422113_at	1422113_at	Slc5a5	114479	turquoise	-0.358827	0.443255
1459249_at	1459249_at	NA		turquoise	0.57416	0.113863
1458947_at	1458947_at	NA		turquoise	0.732188	0.361616
1440641_at	1440641_at	Vps29	56433	turquoise	0.598585	0.389266
1455085_at	1455085_at	1700086L19Rik	74284	turquoise	-0.905082	0.915701
1443402_at	1443402_at	NA		turquoise	0.189193	0.345544
1425493_at	1425493_at	Bmpr1a	12166	turquoise	-0.725418	0.464224
1419795_at	1419795_at	AA517631	101957	turquoise	0.672495	0.396802
1446598_at	1446598_at	NA		turquoise	0.642916	0.237984
1458910_at	1458910_at	NA		turquoise	0.581791	0.490628
1431937_at	1431937_at	Kif24	109242	turquoise	0.560975	0.0326116
1458180_at	1458180_at	NA		turquoise	0.512839	0.0589834
1442813_at	1442813_at	NA		turquoise	0.678365	0.680826
1459673_at	1459673_at	Gtf3c1	233863	turquoise	0.752345	0.265232
1437471_at	1437471_at	Lrrc45	217366	turquoise	0.817286	0.627519
1427534_at	1427534_at	4930535I16Rik	75220	turquoise	0.466218	0.253016
1435235_at	1435235_at	Txnl1	53382	turquoise	-0.478605	0.0639138
1457146_at	1457146_at	Dock4	238130	turquoise	0.175867	0.0173443
1426566_s_at	1426566_s_at	Il17re	57890	turquoise	-0.153888	0.189575
1442632_at	1442632_at	NA		turquoise	0.769142	0.988079
1440921_at	1440921_at	Nlrp12	378425	turquoise	0.687071	0.161689
1428143_a_at	1428143_a_at	Pnpla2	66853	turquoise	0.810196	0.955619
1458555_at	1458555_at	NA		turquoise	0.494862	0.0438502
1437898_at	1437898_at	C920009B18Rik	606736	turquoise	0.839473	0.679587
1427845_at	1427845_at	Fgfr4	14186	turquoise	-0.590974	0.044151
1444811_at	1444811_at	Sec62	69276	turquoise	0.134525	0.0252352
1430742_a_at	1430742_a_at	Spata16	70862	turquoise	0.330092	0.157454
1426434_at	1426434_at	Tmem43	74122	turquoise	0.558297	0.278647
1429376_s_at	1429376_s_at	Anapc10	68999	turquoise	-0.866305	0.803485
1429153_at	1429153_at	6530406A20Rik	76213	turquoise	0.281509	0.915113
1446104_at	1446104_at	NA		turquoise	0.618376	0.230657
1448938_at	1448938_at	Rpa3	68240	turquoise	-0.472907	0.0603687
1436192_at	1436192_at	Arfgef2	99371	turquoise	-0.474752	0.0329991
1433317_at	1433317_at	4930477O15Rik	74983	turquoise	0.510853	0.127519
1445695_at	1445695_at	NA		turquoise	0.584136	0.144387
1433586_at	1433586_at	Rgmb	68799	turquoise	0.752998	0.652609
1453322_at	1453322_at	Wdr33	74320	turquoise	0.812918	0.915813
1451006_at	1451006_at	Xdh	22436	turquoise	0.765198	0.626534
1433293_at	1433293_at	Sdha	66945	turquoise	0.650091	0.355392
1426331_a_at	1426331_a_at	Frmd4b	232288	turquoise	-0.374948	0.794942
1430311_at	1430311_at	Marcks	17118	turquoise	-0.860859	0.673071
1425717_at	1425717_at	Lrba	80877	turquoise	0.866878	0.480274
1434671_at	1434671_at	B230337E12Rik	98262	turquoise	-0.853136	0.897042
1434817_s_at	1434817_s_at	Rprd2	75137	turquoise	0.76918	0.931266
1423584_at	1423584_at	Igfbp7	29817	turquoise	0.702451	0.916875
1456790_at	1456790_at	Zfp800	627049	turquoise	-0.820156	0.86163
1432841_at	1432841_at	E130116L18Rik	77870	turquoise	-0.534231	0.280636
1433184_at	1433184_at	6720477C19Rik	77731	turquoise	0.570869	0.162817
1443241_at	1443241_at	NA		turquoise	0.506123	0.11427
1443772_at	1443772_at	Dzip1	66573	turquoise	0.777769	0.670235
1445699_at	1445699_at	NA		turquoise	-0.43971	0.692269
1443220_at	1443220_at	NA		turquoise	0.643509	0.248566
1453209_at	1453209_at	Brf1	72308	turquoise	0.12469	0.0962863
1418586_at	1418586_at	Adcy9	11515	turquoise	0.660667	0.370492
1431496_at	1431496_at	B230104F01Rik	77847	turquoise	0.884393	0.812332
1418681_at	1418681_at	Alg13	67574	turquoise	-0.842947	0.789951
1436267_a_at	1436267_a_at	Mtor	56717	turquoise	0.821069	0.28119
1444878_at	1444878_at	NA		turquoise	0.645461	0.305855
1442451_at	1442451_at	NA		turquoise	0.489757	0.122944
1437359_at	1437359_at	Rnps1	19826	turquoise	0.726583	0.485349
1448298_at	1448298_at	Tnk2	51789	turquoise	0.555765	0.173397
1455782_at	1455782_at	Samd7	75953	turquoise	0.523856	0.415345
1443115_at	1443115_at	NA		turquoise	0.541783	0.163509
1428502_at	1428502_at	Actr6	67019	turquoise	-0.805799	0.417168
1459557_at	1459557_at	NA		turquoise	0.455317	0.0938548
1431639_at	1431639_at	4930468A15Rik	74987	turquoise	0.617135	0.240866
1432198_at	1432198_at	NA		turquoise	0.579302	0.686581
1455607_at	1455607_at	Rspo3	72780	turquoise	-0.796381	0.60209
1438643_at	1438643_at	Camk1d	227541	turquoise	0.66591	0.295157
1458311_at	1458311_at	Usp36	72344	turquoise	0.846662	0.693489
1435723_at	1435723_at	Gm9776	328309	turquoise	-0.658241	0.12507
1445534_at	1445534_at	Flnb	286940	turquoise	0.674897	0.415658
1445037_at	1445037_at	Git2	26431	turquoise	0.412397	0.431399
1447531_x_at	1447531_x_at	NA		turquoise	0.746023	0.51473
1446295_at	1446295_at	Trim24	21848	turquoise	-0.748268	0.539323
1456691_s_at	1456691_s_at	Srd5a3	57357	turquoise	-0.614285	0.152862
1448126_at	1448126_at	Fam60a	56306	turquoise	0.724335	0.498325
1422083_at	1422083_at	Tlr9	81897	turquoise	-0.218473	0.0837465
1429703_at	1429703_at	2900072G11Rik	73005	turquoise	0.379907	0.0557676
1449740_s_at	1449740_s_at	Dsg2	13511	yellow	-0.277294	0.00194328
1418715_at	1418715_at	Pank1	75735	yellow	-0.707828	0.0772342
1440418_at	1440418_at	NA		yellow	0.333616	0.00426917
1417507_at	1417507_at	Cyb561	13056	yellow	-0.209516	0.00259791
1429857_at	1429857_at	2900092D14Rik	73100	yellow	-0.0263531	0.0455511
1419636_at	1419636_at	4833420G17Rik	67392	yellow	0.22569	0.12205
1434666_at	1434666_at	Pcgf5	76073	yellow	-0.5011	0.0177362
1431056_a_at	1431056_a_at	Lpl	16956	yellow	0.412025	0.0417316
1422256_at	1422256_at	Sstr2	20606	yellow	-0.354102	0.0151058
1455197_at	1455197_at	Rnd1	223881	yellow	0.0271249	0.000206635
1419169_at	1419169_at	Mapk6	50772	yellow	-0.41888	0.00925822
1418019_at	1418019_at	Cpd	12874	yellow	0.142706	0.00464512
1436319_at	1436319_at	Sulf1	240725	yellow	-0.172025	0.00383513
1424900_at	1424900_at	Slc29a4	243328	yellow	-0.391251	0.0115855
1439605_at	1439605_at	NA		yellow	-0.395752	0.00757421
1455206_at	1455206_at	Rps6ka3	110651	yellow	-0.505018	0.0888614
1454867_at	1454867_at	Mn1	433938	yellow	-0.404544	0.0157114
1455163_at	1455163_at	Guf1	231279	yellow	0.480862	0.0239153
1456407_a_at	1456407_a_at	Tlk1	228012	yellow	0.237	0.000546662
1432713_at	1432713_at	6430709C05Rik	76240	yellow	0.396856	0.0189899
1435987_x_at	1435987_x_at	1110059G02Rik	68786	yellow	-0.63803	0.0296385
1446805_at	1446805_at	NA		yellow	0.228532	0.000655186
1455474_at	1455474_at	D6Wsu116e	28006	yellow	0.253095	0.00576676
1439963_x_at	1439963_x_at	Fam154b	330577	yellow	-0.275035	0.0042837
1435852_at	1435852_at	Spred3	101809	yellow	-0.214849	0.0153326
1416790_a_at	1416790_a_at	Gm5806	21665 /// 545124	yellow	0.00498791	0.194572
1419883_s_at	1419883_s_at	Atp6v1b2	11966	yellow	0.254773	0.0415496
1435438_at	1435438_at	Sox8	20681	yellow	-0.504572	0.0209767
1455191_x_at	1455191_x_at	Pip5k1a	18720	yellow	-0.494287	0.345399
1443985_at	1443985_at	Zfp719	210105	yellow	-0.396625	0.0101765
1436736_x_at	1436736_x_at	D0H4S114	27528	yellow	-0.414228	0.0173781
1437236_a_at	1437236_a_at	Zfp110	65020	yellow	-0.279618	0.00934283
1443847_x_at	1443847_x_at	Aff2	14266	yellow	-0.434676	0.0215932
1434387_at	1434387_at	Itfg3	106581	yellow	-0.304833	0.0433787
1416391_at	1416391_at	Ptcd1	71799	yellow	-0.129487	0.798795
1440932_at	1440932_at	Trim17	56631	yellow	-0.199634	0.000387029
1438021_at	1438021_at	Rbm47	245945	yellow	-0.235994	0.00647291
1457357_at	1457357_at	Tlk2	24086	yellow	0.337482	0.00655135
1453411_at	1453411_at	Cmc1	67899	yellow	-0.685641	0.080709
1450839_at	1450839_at	D0H4S114	27528	yellow	-0.338513	0.0102743
1445850_at	1445850_at	Ppp1r12b	329251	yellow	0.244537	0.0114199
1423104_at	1423104_at	Irs1	16367	yellow	-0.562844	0.0309046
1427232_at	1427232_at	Tshz1	110796	yellow	-0.396659	0.160718
1420429_at	1420429_at	Pcdhb3	93874	yellow	-0.216351	0.143157
1456482_at	1456482_at	Pik3r3	18710	yellow	0.0264597	0.12792
1424967_x_at	1424967_x_at	Tnnt2	21956	yellow	-0.342688	0.0922798
1449046_a_at	1449046_a_at	Josd2	66124	yellow	-0.43193	0.0342544
1417203_at	1417203_at	Ethe1	66071	yellow	-0.455191	0.0142269
1424756_at	1424756_at	Hip1	215114	yellow	-0.134912	0.00634125
1444724_at	1444724_at	NA		yellow	0.469481	0.171145
1427958_at	1427958_at	Abhd10	213012	yellow	-0.37314	0.0077648
1445539_at	1445539_at	Pde7b	29863	yellow	-0.556825	0.276752
1427048_at	1427048_at	Smo	319757	yellow	-0.34241	0.00532956
1455428_at	1455428_at	Fam53b	77938	yellow	-0.309641	0.129583
1441790_at	1441790_at	NA		yellow	-0.61231	0.0548123
1435985_at	1435985_at	Farp2	227377	yellow	-0.541539	0.0204873
1430762_at	1430762_at	4833427G06Rik	235345	yellow	-0.184442	0.00976401
1440551_at	1440551_at	NA		yellow	0.610176	0.0932756
1455228_at	1455228_at	Whsc1	107823	yellow	0.107871	0.0657443
1456051_at	1456051_at	Drd1a	13488	yellow	-0.103407	0.112492
1428136_at	1428136_at	Sfrp1	20377	yellow	-0.327987	0.0088533
1416010_a_at	1416010_a_at	Ehd1	13660	yellow	-0.160072	0.188105
1444909_at	1444909_at	NA		yellow	0.0313194	0.251643
1423098_at	1423098_at	Capn7	12339	yellow	0.0894967	0.00817911
1439058_at	1439058_at	Sfpq	71514	yellow	0.52496	0.271331
1458919_at	1458919_at	Mkln1	27418	yellow	0.297041	0.00473273
1450887_at	1450887_at	Rqcd1	58184	yellow	-0.333364	0.0270613
1450699_at	1450699_at	Selenbp1	20341	yellow	-0.248246	0.0134236
1422653_at	1422653_at	Cep70	68121	yellow	0.390566	0.0208755
1439675_at	1439675_at	Ppara	19013	yellow	-0.432651	0.0149149
1436878_at	1436878_at	Baalc	118452	yellow	-0.0600428	0.0753334
1452765_at	1452765_at	Slc39a9	328133	yellow	-0.382881	0.0134772
1441688_at	1441688_at	6430537I21Rik	319654	yellow	0.139313	0.00336745
1416602_a_at	1416602_a_at	Rad52	19365	yellow	0.575455	0.0352398
1434079_s_at	1434079_s_at	Mcm2	17216	yellow	-0.138895	0.000714758
1430421_a_at	1430421_a_at	Tmem205	235043	yellow	-0.13144	0.000696373
1436469_at	1436469_at	Brd7	26992	yellow	-0.291988	0.0874115
1430277_at	1430277_at	9430034F23Rik	77289	yellow	0.605648	0.0660478
1446861_at	1446861_at	Gns	75612	yellow	0.577726	0.0540041
1428777_at	1428777_at	Spred1	114715	yellow	-0.566693	0.0529318
1422040_at	1422040_at	Sema7a	20361	yellow	-0.473637	0.0170007
1426573_at	1426573_at	LOC100505264	100505264 /// 107029	yellow	-0.659046	0.0485966
1420008_s_at	1420008_s_at	Wwc1	211652	yellow	-0.14681	0.0381309
1418908_at	1418908_at	Pam	18484	yellow	-0.529321	0.0679314
1421835_at	1421835_at	Mtap7	17761	yellow	0.362864	0.0215432
1437432_a_at	1437432_a_at	Trim12a	76681	yellow	-0.0237205	0.611572
1449563_at	1449563_at	Cntn1	12805	yellow	-0.539943	0.0627625
1435880_at	1435880_at	Ankrd50	99696	yellow	-0.577581	0.0606016
1424563_at	1424563_at	Slc25a4	11739	yellow	-0.456709	0.0181673
[truncated: 197 more rows]

## Sheet: black
Category	Term	Count	%	PValue	Genes	List Total	Pop Hits	Pop Total	Fold Enrichment
GOTERM_BP_ALL	GO:0048732~gland development	6	8.10811	0.000226638	CAV2, CGA, PCSK1, NOTCH4, ISL1, PRL	59	135	14116	10.6335
GOTERM_BP_ALL	GO:0007420~brain development	6	8.10811	0.00656992	CAV2, PCSK1, CYP11A1, NOTCH4, LHX6, ISL1	59	289	14116	4.96722
GOTERM_BP_ALL	GO:0045165~cell fate commitment	4	5.40541	0.0194419	SPRY2, NOTCH4, LHX6, ISL1	59	139	14116	6.88501
GOTERM_BP_ALL	GO:0016477~cell migration	5	6.75676	0.0266005	CAV2, ARID5B, LHX6, CX3CL1, ISL1	59	276	14116	4.33432
GOTERM_BP_ALL	GO:0030879~mammary gland development	3	4.05405	0.0276085	CAV2, NOTCH4, PRL	59	63	14116	11.3931
GOTERM_BP_ALL	GO:0007417~central nervous system development	6	8.10811	0.0300326	CAV2, PCSK1, CYP11A1, NOTCH4, LHX6, ISL1	59	425	14116	3.37771
GOTERM_BP_ALL	GO:0035270~endocrine system development	3	4.05405	0.0326507	CGA, PCSK1, ISL1	59	69	14116	10.4024
GOTERM_BP_ALL	GO:0007267~cell-cell signaling	7	9.45946	0.0359008	CAV2, KCNQ5, SPRY2, CGA, PCSK1, CRB1, POMC	59	600	14116	2.7913
GOTERM_BP_ALL	GO:0022008~neurogenesis	7	9.45946	0.0361499	CAV2, NCAM2, PCSK1, CRB1, DTX1, LHX6, ISL1	59	601	14116	2.78666
GOTERM_BP_ALL	GO:0051674~localization of cell	5	6.75676	0.037198	CAV2, ARID5B, LHX6, CX3CL1, ISL1	59	307	14116	3.89665
GOTERM_BP_ALL	GO:0048870~cell motility	5	6.75676	0.037198	CAV2, ARID5B, LHX6, CX3CL1, ISL1	59	307	14116	3.89665
GOTERM_BP_ALL	GO:0048513~organ development	13	17.5676	0.0475507	CAV2, CGA, CYP11A1, MRAS, ARID5B, ISL1, PCSK1, SPRY2, CRB1, NOTCH4, LHX6, BCOR, PRL	59	1738	14116	1.78959

## Sheet: blue
Category	Term	Count	%	PValue	Genes	List Total	Pop Hits	Pop Total	Fold Enrichment
GOTERM_BP_ALL	GO:0016126~sterol biosynthetic process	8	2.31214	6.17118e-06	HMGCR, SQLE, HMGCS1, FDPS, IDI1, FDFT1, SC4MOL, NSDHL	293	35	14116	11.012
GOTERM_BP_ALL	GO:0008299~isoprenoid biosynthetic process	6	1.7341	4.39688e-05	HMGCR, HMGCS1, FDPS, GGPS1, IDI1, FDFT1	293	20	14116	14.4532
GOTERM_BP_ALL	GO:0006695~cholesterol biosynthetic process	6	1.7341	0.000168501	HMGCR, HMGCS1, FDPS, IDI1, FDFT1, NSDHL	293	26	14116	11.1179
GOTERM_BP_ALL	GO:0014070~response to organic cyclic substance	11	3.17919	0.000205914	AVP, CCND1, GRM2, PTGS2, TACR3, BTG2, JUN, TGFBR1, ALDH2, EPHX1, TIMP3	293	121	14116	4.37977
GOTERM_BP_ALL	GO:0006720~isoprenoid metabolic process	7	2.02312	0.000271197	RDH11, HMGCR, HMGCS1, FDPS, GGPS1, IDI1, FDFT1	293	44	14116	7.6646
KEGG_PATHWAY	hsa00900:Terpenoid backbone biosynthesis	5	1.44509	0.000288989	HMGCR, HMGCS1, FDPS, GGPS1, IDI1	117	15	5085	14.4872
GOTERM_BP_ALL	GO:0031346~positive regulation of cell projection organization	7	2.02312	0.00039166	METRN, CNTF, PTPRF, ROBO1, TGFBR1, NTN1, SLIT2	293	47	14116	7.17537
GOTERM_BP_ALL	GO:0031344~regulation of cell projection organization	9	2.60116	0.00050438	LINGO1, METRN, CNTF, PTPRF, ROBO1, TGFBR1, SEMA3A, NTN1, SLIT2	293	89	14116	4.87188
KEGG_PATHWAY	hsa05210:Colorectal cancer	9	2.60116	0.000591593	DCC, MSH6, CCND1, BRAF, JUN, BAX, TGFBR1, MAPK8, AXIN1	117	84	5085	4.65659
GOTERM_BP_ALL	GO:0010975~regulation of neuron projection development	8	2.31214	0.000593487	LINGO1, METRN, CNTF, PTPRF, ROBO1, SEMA3A, NTN1, SLIT2	293	70	14116	5.506
GOTERM_BP_ALL	GO:0010769~regulation of cell morphogenesis involved in differentiation	8	2.31214	0.00105309	LINGO1, METRN, CNTF, PTPRF, ROBO1, SEMA3A, NTN1, SLIT2	293	77	14116	5.00545
GOTERM_BP_ALL	GO:0050770~regulation of axonogenesis	7	2.02312	0.00111386	LINGO1, METRN, CNTF, ROBO1, SEMA3A, NTN1, SLIT2	293	57	14116	5.91653
GOTERM_BP_ALL	GO:0008610~lipid biosynthetic process	17	4.91329	0.00115363	PTGES2, PTGS2, HMGCR, HMGCS1, FDPS, ACACB, SC4MOL, FDFT1, PRPF19, FAR1, SQLE, PI4K2A, GGPS1, PCYT1A, IDI1, AGPAT3, NSDHL	293	323	14116	2.53566
GOTERM_BP_ALL	GO:0050769~positive regulation of neurogenesis	7	2.02312	0.00133622	PRPF19, METRN, CNTF, PTPRF, ROBO1, NTN1, SLIT2	293	59	14116	5.71597
GOTERM_BP_ALL	GO:0045595~regulation of cell differentiation	22	6.35838	0.0014127	PPARA, HMGB3, PTPRF, TGFBR1, EOMES, FOXO4, PRDM16, NTN1, SLIT2, PURB, PRPF19, LINGO1, WNT7B, DLX1, CCND1, METRN, CNTF, ROBO1, JUN, BAX, SEMA3A, IGFBP3	293	492	14116	2.15428
GOTERM_BP_ALL	GO:0043065~positive regulation of apoptosis	20	5.78035	0.00157938	SIVA1, DCC, MSH6, ING3, APH1A, PTPRF, PTGS2, TGFBR1, PPP3R1, TRIO, ITSN1, VAV1, TIMP3, CAPN10, JUN, BAX, MAP3K10, MAPK8, PERP, IGFBP3	293	430	14116	2.24081
GOTERM_BP_ALL	GO:0050772~positive regulation of axonogenesis	5	1.44509	0.0016101	METRN, CNTF, ROBO1, NTN1, SLIT2	293	25	14116	9.63549
GOTERM_BP_ALL	GO:0043068~positive regulation of programmed cell death	20	5.78035	0.00172116	SIVA1, DCC, MSH6, ING3, APH1A, PTPRF, PTGS2, TGFBR1, PPP3R1, TRIO, ITSN1, VAV1, TIMP3, CAPN10, JUN, BAX, MAP3K10, MAPK8, PERP, IGFBP3	293	433	14116	2.22529
GOTERM_BP_ALL	GO:0009628~response to abiotic stimulus	18	5.20231	0.00173649	DHX9, MSH6, AVP, TACR3, HMGCR, TGFBR1, ATP1A2, TIMP3, ADRB3, CCND1, BTG2, JUN, BAX, PCYT1A, MAPK8, SCARA3, DNAJB4, COL11A1	293	368	14116	2.35651
GOTERM_BP_ALL	GO:0010942~positive regulation of cell death	20	5.78035	0.00182484	SIVA1, DCC, MSH6, ING3, APH1A, PTPRF, PTGS2, TGFBR1, PPP3R1, TRIO, ITSN1, VAV1, TIMP3, CAPN10, JUN, BAX, MAP3K10, MAPK8, PERP, IGFBP3	293	435	14116	2.21506
GOTERM_BP_ALL	GO:0042221~response to chemical stimulus	43	12.4277	0.00184117	PPARA, TACR3, PTGS2, IL16, HMGCS1, ACP2, FOXO4, TIMP3, PXN, CCRL2, ROBO1, SLC23A2, PLOD2, TAP2, PPP3CB, SEMA3A, CCNA2, AVP, DGKQ, CREB3, TGFBR1, EPHX1, SLIT2, DDIT4, RERG, DDR1, SDC1, HSP90B1, CCND1, BLMH, GRM2, CAPN10, BTG2, EPS8, SQLE, JUN, BAX, ALDH2, MAPK8, SCARA3, CP, DNAJB4, PPP1R15A	293	1281	14116	1.6172
GOTERM_BP_ALL	GO:0006694~steroid biosynthetic process	8	2.31214	0.00187927	HMGCR, SQLE, HMGCS1, FDPS, IDI1, FDFT1, SC4MOL, NSDHL	293	85	14116	4.53435
KEGG_PATHWAY	hsa04310:Wnt signaling pathway	11	3.17919	0.00217224	MAP3K7, CCND1, WNT7B, CAMK2G, JUN, BTRC, PPP3CB, PPP3R1, MAPK8, TBL1X, AXIN1	117	151	5085	3.16607
KEGG_PATHWAY	hsa04360:Axon guidance	10	2.89017	0.00253869	DCC, PLXNC1, RGS3, ROBO1, EFNA2, PPP3CB, PPP3R1, SEMA3A, NTN1, SLIT2	117	129	5085	3.36911
GOTERM_BP_ALL	GO:0010720~positive regulation of cell development	7	2.02312	0.00299407	PRPF19, METRN, CNTF, PTPRF, ROBO1, NTN1, SLIT2	293	69	14116	4.88757
GOTERM_BP_ALL	GO:0051239~regulation of multicellular organismal process	33	9.53757	0.00357647	HMGB3, TACR3, PTGS2, TLR1, AFAP1L2, FOXO4, PRDM16, MAP3K7, PRPF19, LINGO1, ADRB3, METRN, NISCH, ROBO1, SLC24A2, PPP3CB, SEMA3A, POLR3F, AVP, PTPRF, TGFBR1, ATP1A2, NTN1, SLIT2, PURB, CCND1, DLX1, WNT7B, CNTF, JUN, BAX, KCNH2, IGFBP3	293	937	14116	1.69675
GOTERM_BP_ALL	GO:0060284~regulation of cell development	12	3.46821	0.00365445	PRPF19, LINGO1, METRN, DLX1, CNTF, PTPRF, ROBO1, BAX, SEMA3A, IGFBP3, NTN1, SLIT2	293	205	14116	2.82014
GOTERM_BP_ALL	GO:0030001~metal ion transport	20	5.78035	0.00378534	TRPM3, SLC38A3, SLC9A5, SLC12A4, KCNB1, CAMK2G, CACNG5, SLC38A10, ATP1A2, CACNA2D2, KCNK10, SLN, SLC23A2, SLC24A2, PPP3CB, SLC39A6, CP, KCNH2, SLC39A3, SLC30A7	293	465	14116	2.07215
GOTERM_BP_ALL	GO:0010033~response to organic substance	27	7.80347	0.00422206	PPARA, PTGS2, TACR3, HMGCS1, ACP2, FOXO4, TIMP3, TAP2, PPP3CB, CCNA2, AVP, DGKQ, TGFBR1, EPHX1, RERG, DDR1, SDC1, CCND1, GRM2, CAPN10, EPS8, BTG2, SQLE, JUN, ALDH2, DNAJB4, PPP1R15A	293	721	14116	1.80415
GOTERM_BP_ALL	GO:0016125~sterol metabolic process	8	2.31214	0.00495559	HMGCR, SQLE, HMGCS1, FDPS, IDI1, FDFT1, SC4MOL, NSDHL	293	101	14116	3.81604
GOTERM_BP_ALL	GO:0045596~negative regulation of cell differentiation	12	3.46821	0.00542396	PRPF19, LINGO1, PPARA, CCND1, DLX1, CNTF, HMGB3, TGFBR1, SEMA3A, FOXO4, PRDM16, NTN1	293	216	14116	2.67653
GOTERM_BP_ALL	GO:0022604~regulation of cell morphogenesis	9	2.60116	0.00588039	LINGO1, METRN, CNTF, PTPRF, ROBO1, PALM2, SEMA3A, NTN1, SLIT2	293	131	14116	3.3099
GOTERM_BP_ALL	GO:0048518~positive regulation of biological process	59	17.052	0.00608187	PPARA, TACR3, NIF3L1, PTGS2, IL16, BTRC, TLR1, NCS1, FOXO4, ITSN1, ZIC3, MAP3K7, METRN, ROBO1, SLC24A2, CCNA2, AVP, PTPRF, EOMES, MECOM, SLIT2, CCND1, CAPN10, BTG2, JUN, MAP3K10, MAPK8, MAPRE3, SMARCAD1, DCC, SIVA1, ING3, APH1A, PPP3R1, ARF6, AFAP1L2, PRDM16, TIMP3, PRPF19, ADRB3, PSMB1, LANCL2, TAP2, AXIN1, MSH6, POLR3F, CREB3, TGFBR1, TRIO, NTN1, VAV1, CDC25B, WNT7B, PSMD13, CNTF, BAX, PERP, TB…	293	2033	14116	1.39817
KEGG_PATHWAY	hsa00100:Steroid biosynthesis	4	1.15607	0.0062283	SQLE, FDFT1, SC4MOL, NSDHL	117	17	5085	10.2262
GOTERM_BP_ALL	GO:0045664~regulation of neuron differentiation	9	2.60116	0.00643041	PRPF19, LINGO1, METRN, CNTF, PTPRF, ROBO1, SEMA3A, NTN1, SLIT2	293	133	14116	3.26013
GOTERM_BP_ALL	GO:0044255~cellular lipid metabolic process	21	6.06936	0.00668294	PPARA, PTGES2, PTGS2, HMGCR, HMGCS1, FDPS, ACACB, CPT1A, SC4MOL, FDFT1, FAR1, RDH11, PNPLA8, SLC35C1, BAX, PI4K2A, GGPS1, PCYT1A, IDI1, AGK, AGPAT3	293	526	14116	1.92344
GOTERM_BP_ALL	GO:0050767~regulation of neurogenesis	10	2.89017	0.00769623	PRPF19, LINGO1, METRN, DLX1, CNTF, PTPRF, ROBO1, SEMA3A, NTN1, SLIT2	293	166	14116	2.90226
GOTERM_BP_ALL	GO:0048522~positive regulation of cellular process	54	15.6069	0.0078977	PPARA, NIF3L1, PTGS2, BTRC, TLR1, NCS1, FOXO4, ITSN1, ZIC3, MAP3K7, METRN, ROBO1, SLC24A2, CCNA2, AVP, PTPRF, EOMES, MECOM, SLIT2, CCND1, CAPN10, JUN, MAP3K10, MAPK8, MAPRE3, SMARCAD1, DCC, SIVA1, ING3, APH1A, PPP3R1, ARF6, AFAP1L2, PRDM16, TIMP3, PRPF19, ADRB3, PSMB1, LANCL2, AXIN1, MSH6, CREB3, TGFBR1, TRIO, NTN1, VAV1, CDC25B, WNT7B, PSMD13, CNTF, BAX, PERP, TBL1X, IGFBP3	293	1847	14116	1.40855
GOTERM_BP_ALL	GO:0048519~negative regulation of biological process	53	15.3179	0.00850619	PPARA, PTGS2, FOXO4, ITSN1, MAP3K7, NISCH, SLC24A2, SEMA3A, AVP, PTPRF, BRAF, PURB, DDIT4, DDR1, CCND1, BTG2, JUN, MAP3K10, MAPK8, SIVA1, HMGB3, ARF6, ABHD2, PRDM16, TIMP3, PRPF19, ADRB3, LINGO1, PSMB1, LANCL2, PPP3CB, GCHFR, AXIN1, HHATL, DMBX1, MSH6, CREB3, TGFBR1, ATP1A2, STRADB, NTN1, CISH, RERG, PHF17, HSP90B1, DLX1, PSMD13, CNTF, RGS3, BAX, DR1, TBL1X, IGFBP3	293	1812	14116	1.40916
GOTERM_BP_ALL	GO:0007610~behavior	19	5.49133	0.00895566	DMBX1, AVP, IL16, CREB3, PTGS2, HMGCR, ATP1A2, ZIC1, SLIT2, CPT1A, AMPH, CCRL2, GRM2, NPAS3, EPS8, ROBO1, JUN, SLC24A2, SEMA3A	293	469	14116	1.95175
GOTERM_BP_ALL	GO:0050790~regulation of catalytic activity	29	8.3815	0.00946388	SIVA1, CCNT2, APH1A, HMGCR, BTRC, RABGAP1L, ROBLD3, AMPH, MAP3K7, ADRB3, PSMB1, TBC1D1, AGK, GCHFR, MSH6, DGKQ, TGFBR1, STRADB, VAV1, CISH, USP6NL, CDC25B, CCND1, GRM2, PSMD13, RGS3, WRAP53, BAX, MAP3K10	293	846	14116	1.65147
GOTERM_BP_ALL	GO:0048523~negative regulation of cellular process	49	14.1618	0.0100548	PPARA, PTGS2, ITSN1, FOXO4, MAP3K7, NISCH, SLC24A2, SEMA3A, AVP, PTPRF, BRAF, PURB, DDIT4, DDR1, CCND1, BTG2, JUN, MAP3K10, MAPK8, HMGB3, ARF6, ABHD2, PRDM16, TIMP3, PRPF19, ADRB3, LINGO1, PSMB1, LANCL2, HHATL, AXIN1, DMBX1, MSH6, CREB3, TGFBR1, STRADB, NTN1, CISH, RERG, PHF17, DLX1, HSP90B1, PSMD13, CNTF, RGS3, BAX, DR1, TBL1X, IGFBP3	293	1660	14116	1.42211
GOTERM_BP_ALL	GO:0008203~cholesterol metabolic process	7	2.02312	0.0120304	HMGCR, SQLE, HMGCS1, FDPS, IDI1, FDFT1, NSDHL	293	92	14116	3.66568
GOTERM_BP_ALL	GO:0010648~negative regulation of cell communication	12	3.46821	0.0143816	ADRB3, AVP, CCND1, PTGS2, PTPRF, RGS3, SLC24A2, PRDM16, IGFBP3, CISH, AXIN1, DDIT4	293	248	14116	2.33117
GOTERM_BP_ALL	GO:0000165~MAPKKK cascade	10	2.89017	0.0144888	MAP3K7, NDST1, BRAF, RGS3, TGFBR1, MAP3K10, MAPK8, STRADB, ROBLD3, MAP2K7	293	184	14116	2.61834
GOTERM_BP_ALL	GO:0051234~establishment of localization	71	20.5202	0.0157092	PPARA, PTGES2, ENOX2, SLC9A5, ITSN1, KCNK10, SLC1A4, SLN, STARD4, NISCH, SLC23A2, SLC24A2, PITPNC1, PABPN1, TRPM3, NUP133, AVP, NCALD, CACNG5, VTI1B, GRHPR, MCART1, YIF1A, GRM2, JUN, PI4K2A, RAB14, SIL1, VAMP3, KCNH2, THOC3, TRAPPC3, CPLX2, SLC38A3, SNX8, CAMK2G, NUP93, SLC38A10, AKAP9, ARF6, SLC19A1, LMAN1, OSCP1, AMPH, ADRB3, KLC1, TAP2, PPP3CB, SEC22C, SLC39A6, APPBP2, SLC39A3, PLTP, SLC30A7, …	293	2656	14116	1.28788
GOTERM_BP_ALL	GO:0022603~regulation of anatomical structure morphogenesis	11	3.17919	0.0158053	LINGO1, METRN, CNTF, PTPRF, ROBO1, BAX, PALM2, SEMA3A, FOXO4, NTN1, SLIT2	293	219	14116	2.41987
GOTERM_BP_ALL	GO:0042981~regulation of apoptosis	27	7.80347	0.0159947	SIVA1, DCC, ING3, PTGS2, APH1A, PPP3R1, ITSN1, TIMP3, MAP3K7, MSH6, BRAF, PTPRF, TGFBR1, TRIO, STRADB, VAV1, HSP90B1, DLX1, CAPN10, CNTF, BTG2, JUN, BAX, MAP3K10, MAPK8, PERP, IGFBP3	293	804	14116	1.6179
GOTERM_BP_ALL	GO:0031100~organ regeneration	4	1.15607	0.0160227	CCND1, TGFBR1, CCNA2, GAS6	293	26	14116	7.41192
GOTERM_BP_ALL	GO:0009987~cellular process	235	67.9191	0.0160668	CADM4, PTGS2, SLC9A5, EFNA2, MED25, ASCC1, HMGN5, ITSN1, MAP3K7, PLOD2, PPP1R1A, INTS7, U2AF1, PATZ1, CCNA2, MAP2K7, STAG1, RPUSD4, BRAF, PTPRF, EOMES, VTI1B, SSPN, SIRPA, YIF1A, FRY, NCAPD2, JUN, MAPK4, RAB14, MAPK8, TRAPPC3, SIVA1, FUS, RAD23B, RAD23A, HMGCS1, UBA6, DMWD, ARF6, ACP2, PXN, ADRB3, PVRL3, DMBX1, DHX9, BMP1, TGFBR1, TRIO, TPD52L1, ACACB, PCDH19, GAS6, CDC42BPG, DLX1, EPS8, ZIK1, ID…	293	10541	14116	1.07406
GOTERM_BP_ALL	GO:0042325~regulation of phosphorylation	18	5.20231	0.0171787	CCNT2, DGKQ, HMGCR, TGFBR1, STRADB, ROBLD3, CISH, CDC25B, MAP3K7, CCND1, CNTF, RGS3, JUN, BAX, MAP3K10, AGK, IGFBP3, AXIN1	293	466	14116	1.86093
GOTERM_BP_ALL	GO:0008217~regulation of blood pressure	7	2.02312	0.0175627	ADRB3, PPARA, AVP, NISCH, PTGS2, TACR3, ATP1A2	293	100	14116	3.37242
GOTERM_BP_ALL	GO:0043067~regulation of programmed cell death	27	7.80347	0.0178675	SIVA1, DCC, ING3, PTGS2, APH1A, PPP3R1, ITSN1, TIMP3, MAP3K7, MSH6, BRAF, PTPRF, TGFBR1, TRIO, STRADB, VAV1, HSP90B1, DLX1, CAPN10, CNTF, BTG2, JUN, BAX, MAP3K10, MAPK8, PERP, IGFBP3	293	812	14116	1.60196
KEGG_PATHWAY	hsa04010:MAPK signaling pathway	13	3.75723	0.0178844	BRAF, TGFBR1, PPP3R1, CACNG5, PPM1B, MECOM, CACNA2D2, CDC25B, MAP3K7, JUN, PPP3CB, MAPK8, MAP2K7	117	267	5085	2.1161
GOTERM_BP_ALL	GO:0006810~transport	70	20.2312	0.0180347	PPARA, PTGES2, ENOX2, SLC9A5, ITSN1, KCNK10, SLC1A4, SLN, STARD4, NISCH, SLC23A2, SLC24A2, PITPNC1, PABPN1, TRPM3, NUP133, AVP, NCALD, CACNG5, VTI1B, GRHPR, MCART1, YIF1A, GRM2, JUN, PI4K2A, RAB14, SIL1, VAMP3, KCNH2, THOC3, TRAPPC3, CPLX2, SLC38A3, CAMK2G, SNX8, NUP93, SLC38A10, AKAP9, ARF6, SLC19A1, LMAN1, OSCP1, AMPH, ADRB3, KLC1, TAP2, PPP3CB, SEC22C, SLC39A6, APPBP2, SLC39A3, PLTP, SLC30A7, …	293	2629	14116	1.28278
GOTERM_BP_ALL	GO:0051960~regulation of nervous system development	10	2.89017	0.0184517	PRPF19, LINGO1, METRN, DLX1, CNTF, PTPRF, ROBO1, SEMA3A, NTN1, SLIT2	293	192	14116	2.50924
GOTERM_BP_ALL	GO:0010941~regulation of cell death	27	7.80347	0.0188357	SIVA1, DCC, ING3, PTGS2, APH1A, PPP3R1, ITSN1, TIMP3, MAP3K7, MSH6, BRAF, PTPRF, TGFBR1, TRIO, STRADB, VAV1, HSP90B1, DLX1, CAPN10, CNTF, BTG2, JUN, BAX, MAP3K10, MAPK8, PERP, IGFBP3	293	815	14116	1.59606
KEGG_PATHWAY	hsa04720:Long-term potentiation	6	1.7341	0.0188582	BRAF, CAMK2G, PPP1R1A, PPP3CB, PPP3R1, PPP1R12A	117	68	5085	3.83484
GOTERM_BP_ALL	GO:0051093~negative regulation of developmental process	12	3.46821	0.0192314	PRPF19, LINGO1, PPARA, CCND1, DLX1, CNTF, HMGB3, TGFBR1, SEMA3A, FOXO4, PRDM16, NTN1	293	259	14116	2.23216
GOTERM_BP_ALL	GO:0031345~negative regulation of cell projection organization	4	1.15607	0.019588	LINGO1, PTPRF, SEMA3A, NTN1	293	28	14116	6.8825
GOTERM_BP_ALL	GO:0001558~regulation of cell growth	10	2.89017	0.0197684	RERG, DDR1, PHF17, AVP, CNTF, TGFBR1, SEMA3A, IGFBP3, NTN1, CISH	293	194	14116	2.48337
GOTERM_BP_ALL	GO:0006950~response to stress	48	13.8728	0.0198424	ABCF1, RAD23B, PPARA, TACR3, PTGS2, NDST1, RAD23A, TLR1, AFAP1L2, ABHD2, FOXO4, LMAN1, TIMP3, PXN, PRPF19, ADRB3, RAD21, PLOD2, SLC23A2, TAP2, PPP3CB, MAP2K7, CCNA2, MSH6, DHX9, AVP, TGFBR1, EFEMP2, SAMHD1, CCDC47, STRADB, MECOM, DDIT4, PHF17, HSP90B1, CCND1, SDC1, BTG2, JUN, BAX, MAP3K10, ALDH2, DSP, MAPK8, SCARA3, DNAJB4, PPP1R15A, ASTE1	293	1685	14116	1.37241
GOTERM_BP_ALL	GO:0045597~positive regulation of cell differentiation	11	3.17919	0.021076	PRPF19, METRN, WNT7B, CNTF, PTPRF, ROBO1, JUN, EOMES, IGFBP3, NTN1, SLIT2	293	229	14116	2.3142
GOTERM_BP_ALL	GO:0006812~cation transport	20	5.78035	0.0218576	TRPM3, SLC38A3, SLC9A5, SLC12A4, KCNB1, CAMK2G, CACNG5, SLC38A10, ATP1A2, CACNA2D2, KCNK10, SLN, SLC23A2, SLC24A2, PPP3CB, SLC39A6, CP, KCNH2, SLC39A3, SLC30A7	293	553	14116	1.7424
GOTERM_BP_ALL	GO:0043085~positive regulation of catalytic activity	19	5.49133	0.0233088	SIVA1, MSH6, DGKQ, APH1A, BTRC, TGFBR1, STRADB, ROBLD3, CISH, CDC25B, MAP3K7, ADRB3, CCND1, PSMD13, PSMB1, BAX, WRAP53, MAP3K10, AGK	293	520	14116	1.76033
GOTERM_BP_ALL	GO:0050793~regulation of developmental process	23	6.6474	0.0233745	PPARA, HMGB3, PTPRF, TGFBR1, EOMES, FOXO4, PRDM16, NTN1, SLIT2, PURB, PRPF19, LINGO1, WNT7B, DLX1, CCND1, METRN, CNTF, ROBO1, JUN, BAX, PALM2, SEMA3A, IGFBP3	293	674	14116	1.64404
GOTERM_BP_ALL	GO:0019220~regulation of phosphate metabolic process	18	5.20231	0.024335	CCNT2, DGKQ, HMGCR, TGFBR1, STRADB, ROBLD3, CISH, CDC25B, MAP3K7, CCND1, CNTF, RGS3, JUN, BAX, MAP3K10, AGK, IGFBP3, AXIN1	293	485	14116	1.78803
GOTERM_BP_ALL	GO:0051174~regulation of phosphorus metabolic process	18	5.20231	0.024335	CCNT2, DGKQ, HMGCR, TGFBR1, STRADB, ROBLD3, CISH, CDC25B, MAP3K7, CCND1, CNTF, RGS3, JUN, BAX, MAP3K10, AGK, IGFBP3, AXIN1	293	485	14116	1.78803
GOTERM_BP_ALL	GO:0008354~germ cell migration	3	0.867052	0.0245464	HMGCR, BAX, TGFBR1	293	12	14116	12.0444
GOTERM_BP_ALL	GO:0010646~regulation of cell communication	32	9.24855	0.0246825	PTGS2, HMGCR, RABGAP1L, ARF6, AFAP1L2, ITSN1, ZIC1, PRDM16, MAP3K7, ADRB3, NISCH, SLC24A2, LANCL2, PPP3CB, TBC1D1, AXIN1, AVP, PTPRF, TGFBR1, TRIO, VAV1, CPT1A, CISH, USP6NL, DNMBP, DDIT4, CCND1, CAPN10, CNTF, RGS3, MAP3K10, IGFBP3	293	1038	14116	1.48524
GOTERM_BP_ALL	GO:0055114~oxidation reduction	22	6.35838	0.0248181	ENOX2, PTGS2, HMGCR, GRHPR, DHDH, POR, SC4MOL, FDFT1, FAR1, ALDH1A1, RDH11, HIF1AN, PLOD2, DOHH, SQLE, RRM1, ALDH2, KDM4A, CP, ACAD9, BDH1, NSDHL	293	639	14116	1.65869
GOTERM_BP_ALL	GO:0009887~organ morphogenesis	20	5.78035	0.0254351	BMP1, BRAF, NDST1, TGFBR1, EOMES, ZIC1, SLIT2, ZIC3, GAS6, MAP3K7, SDC1, WNT7B, DLX1, CCND1, CNTF, BAX, PVRL3, ZIC5, COL11A1, CCNA2	293	564	14116	1.70842
GOTERM_BP_ALL	GO:0040008~regulation of growth	14	4.04624	0.0254846	AVP, ING3, ENOX2, TGFBR1, NTN1, GAS6, CISH, RERG, DDR1, ADRB3, PHF17, CNTF, SEMA3A, IGFBP3	293	341	14116	1.97796
GOTERM_BP_ALL	GO:0006915~apoptosis	21	6.06936	0.0256173	SIVA1, DCC, TNFRSF21, APH1A, PPP3R1, TRIO, ARF6, ITSN1, VAV1, NTN1, DDIT4, PHF17, RAD21, NISCH, JUN, BAX, MAPK8, SEMA3A, PERP, PPP1R15A, AXIN1	293	602	14116	1.68061
GOTERM_BP_ALL	GO:0033554~cellular response to stress	20	5.78035	0.0262944	RAD23B, DHX9, MSH6, RAD23A, CCDC47, STRADB, FOXO4, PXN, PRPF19, CCND1, RAD21, BTG2, JUN, BAX, MAP3K10, MAPK8, MAP2K7, PPP1R15A, CCNA2, ASTE1	293	566	14116	1.70238
GOTERM_BP_ALL	GO:0051179~localization	77	22.2543	0.0266925	PPARA, PTGES2, ENOX2, SLC9A5, IL16, HMGCR, ITSN1, KCNK10, SLC1A4, SLN, STARD4, NISCH, SLC23A2, ROBO1, SLC24A2, PITPNC1, PABPN1, TRPM3, NUP133, AVP, NCALD, CACNG5, VTI1B, GRHPR, MCART1, YIF1A, SLIT2, GRM2, JUN, PI4K2A, RAB14, SIL1, VAMP3, KCNH2, THOC3, TRAPPC3, DCC, SLC38A3, CPLX2, SNX8, CAMK2G, NUP93, SLC38A10, AKAP9, ARF6, LMAN1, SLC19A1, OSCP1, AMPH, ADRB3, KLC1, TAP2, PPP3CB, SEC22C, SLC39A6, …	293	2993	14116	1.23945
GOTERM_BP_ALL	GO:0007626~locomotory behavior	12	3.46821	0.027723	DMBX1, CCRL2, AVP, GRM2, NPAS3, CREB3, EPS8, IL16, ROBO1, SEMA3A, ATP1A2, SLIT2	293	274	14116	2.10996
GOTERM_BP_ALL	GO:0051347~positive regulation of transferase activity	11	3.17919	0.0279936	MAP3K7, CCND1, DGKQ, WRAP53, TGFBR1, MAP3K10, STRADB, ROBLD3, AGK, CISH, CDC25B	293	240	14116	2.20813
GOTERM_BP_ALL	GO:0008624~induction of apoptosis by extracellular signals	7	2.02312	0.0287915	APH1A, BAX, TRIO, MAPK8, ITSN1, VAV1, TIMP3	293	112	14116	3.01109
GOTERM_BP_ALL	GO:0065009~regulation of molecular function	30	8.67052	0.0288573	SIVA1, CCNT2, APH1A, HMGCR, BTRC, CALD1, RABGAP1L, ROBLD3, AMPH, MAP3K7, ADRB3, PSMB1, TBC1D1, AGK, GCHFR, MSH6, DGKQ, TGFBR1, STRADB, VAV1, CISH, USP6NL, CDC25B, CCND1, GRM2, PSMD13, RGS3, WRAP53, BAX, MAP3K10	293	969	14116	1.49156
GOTERM_BP_ALL	GO:0012501~programmed cell death	21	6.06936	0.0293367	SIVA1, DCC, TNFRSF21, APH1A, PPP3R1, TRIO, ARF6, ITSN1, VAV1, NTN1, DDIT4, PHF17, RAD21, NISCH, JUN, BAX, MAPK8, SEMA3A, PERP, PPP1R15A, AXIN1	293	611	14116	1.65585
GOTERM_BP_ALL	GO:0051094~positive regulation of developmental process	12	3.46821	0.0300776	PRPF19, METRN, WNT7B, CNTF, PTPRF, ROBO1, JUN, BAX, EOMES, IGFBP3, NTN1, SLIT2	293	278	14116	2.0796
GOTERM_BP_ALL	GO:0032147~activation of protein kinase activity	7	2.02312	0.0310345	MAP3K7, DGKQ, TGFBR1, STRADB, ROBLD3, AGK, CISH	293	114	14116	2.95827
GOTERM_BP_ALL	GO:0007049~cell cycle	25	7.22543	0.0321145	CCNT2, BTRC, CAMK2G, LIN9, RPRM, DMWD, FOXO4, RAD21, PSMB1, PPP3CB, CCNA2, STAG1, MSH6, ERH, CCPG1, TPD52L1, STRADB, CDC25B, ARL3, NCAPD2, CCND1, PSMD13, MAPK4, MAPRE3, PPP1R15A	293	776	14116	1.55211
GOTERM_BP_ALL	GO:0009651~response to salt stress	3	0.867052	0.0329398	AVP, TACR3, BAX	293	14	14116	10.3237
GOTERM_BP_ALL	GO:0009411~response to UV	5	1.44509	0.0335839	MSH6, CCND1, BAX, MAPK8, SCARA3	293	59	14116	4.08284
GOTERM_BP_ALL	GO:0006066~alcohol metabolic process	16	4.62428	0.0336476	HMGCR, HMGCS1, GALT, FDPS, PCK2, CPT1A, SC4MOL, FDFT1, NISCH, SQLE, PPP1R1A, ALDH2, PCYT1A, ENO4, IDI1, NSDHL	293	429	14116	1.79683
GOTERM_BP_ALL	GO:0006917~induction of apoptosis	13	3.75723	0.0345532	SIVA1, DCC, MSH6, APH1A, TGFBR1, TRIO, ITSN1, TIMP3, VAV1, BAX, MAP3K10, MAPK8, PERP	293	320	14116	1.95721
GOTERM_BP_ALL	GO:0012502~induction of programmed cell death	13	3.75723	0.0353243	SIVA1, DCC, MSH6, APH1A, TGFBR1, TRIO, ITSN1, TIMP3, VAV1, BAX, MAP3K10, MAPK8, PERP	293	321	14116	1.95111
GOTERM_BP_ALL	GO:0007612~learning	5	1.44509	0.0354181	HMGCR, JUN, SLC24A2, ATP1A2, AMPH	293	60	14116	4.01479
GOTERM_BP_ALL	GO:0044093~positive regulation of molecular function	20	5.78035	0.0355427	SIVA1, MSH6, DGKQ, APH1A, BTRC, CALD1, TGFBR1, STRADB, ROBLD3, CISH, CDC25B, MAP3K7, ADRB3, CCND1, PSMD13, PSMB1, BAX, WRAP53, MAP3K10, AGK	293	586	14116	1.64428
GOTERM_BP_ALL	GO:0009636~response to toxin	5	1.44509	0.0373093	BLMH, SDC1, BAX, TGFBR1, EPHX1	293	61	14116	3.94897
GOTERM_BP_ALL	GO:0001776~leukocyte homeostasis	4	1.15607	0.0378593	SIVA1, BAX, PPP3CB, MECOM	293	36	14116	5.35305
GOTERM_BP_ALL	GO:0043523~regulation of neuron apoptosis	6	1.7341	0.0387816	DLX1, CNTF, PTPRF, JUN, BAX, ITSN1	293	90	14116	3.21183
GOTERM_BP_ALL	GO:0010243~response to organic nitrogen	5	1.44509	0.041263	CCND1, PTGS2, BTG2, HMGCS1, TIMP3	293	63	14116	3.82361
GOTERM_BP_ALL	GO:0031532~actin cytoskeleton reorganization	3	0.867052	0.0422803	CDC42BPG, CAPN10, EPS8	293	16	14116	9.03328
GOTERM_BP_ALL	GO:0045860~positive regulation of protein kinase activity	10	2.89017	0.0427879	MAP3K7, CCND1, DGKQ, TGFBR1, MAP3K10, STRADB, ROBLD3, AGK, CISH, CDC25B	293	223	14116	2.16042
GOTERM_BP_ALL	GO:0031399~regulation of protein modification process	12	3.46821	0.0434467	CCND1, CNTF, PSMD13, PSMB1, JUN, BTRC, BAX, TGFBR1, MAP3K10, IGFBP3, AXIN1, HHATL	293	295	14116	1.95976
GOTERM_BP_ALL	GO:0007243~protein kinase cascade	14	4.04624	0.0442135	DGKQ, BRAF, NDST1, TGFBR1, TLR1, STRADB, ROBLD3, MAP3K7, LINGO1, STAT4, RGS3, MAP3K10, MAPK8, MAP2K7	293	370	14116	1.82293
GOTERM_BP_ALL	GO:0000278~mitotic cell cycle	14	4.04624	0.0442135	CAMK2G, BTRC, TPD52L1, FOXO4, CDC25B, NCAPD2, CCND1, RAD21, PSMD13, PSMB1, PPP3CB, MAPRE3, CCNA2, STAG1	293	370	14116	1.82293
GOTERM_BP_ALL	GO:0051338~regulation of transferase activity	14	4.04624	0.0460371	CCNT2, DGKQ, HMGCR, TGFBR1, STRADB, ROBLD3, CISH, CDC25B, MAP3K7, CCND1, RGS3, WRAP53, MAP3K10, AGK	293	372	14116	1.81313
GOTERM_BP_ALL	GO:0060070~Wnt receptor signaling pathway through beta-catenin	3	0.867052	0.0472771	CCND1, TBL1X, AXIN1	293	17	14116	8.50191
GOTERM_BP_ALL	GO:0001505~regulation of neurotransmitter levels	5	1.44509	0.0498551	GABRA2, GRM2, RAB14, ATP1A2, GCHFR	293	67	14116	3.59533

## Sheet: brown
Category	Term	Count	%	PValue	Genes	List Total	Pop Hits	Pop Total	Fold Enrichment
GOTERM_BP_ALL	GO:0016070~RNA metabolic process	32	11.4695	3.61988e-05	CCNT2, RBM3, RG9MTD1, HSPA1B, RNGTT, PNN, FUBP1, RBM4B, RBM8A, TARDBP, QTRTD1, GTF3C6, NPM3, ETV1, HNRNPC, NFIL3, RBM28, RBM25, PPWD1, PABPN1, KRR1, POLR3K, SMG1, INTS12, SIRT7, INTS10, ELAVL4, TRMT61B, HNRPDL, SERBP1, SFPQ, AARS2	216	938	14116	2.22949
GOTERM_BP_ALL	GO:0009987~cellular process	183	65.5914	0.000260044	ITGB3BP, FASTKD2, SYT4, B3GALT6, RBM3, TXLNA, EPT1, SLC35A3, CBX5, PNN, AGXT2L1, CSNK2A1, RBM8A, TARDBP, TIMM9, RABGEF1, PMS1, IDUA, PABPN1, SATB1, KRR1, PTPRK, SATB2, SPTLC2, CRYAB, SGOL1, EMX2, WNK1, NUPL1, TBR1, VEGFC, CAMK4, SERBP1, NEURL2, KALRN, PHKA1, UBA6, CTPS2, PAQR8, ASB13, HSPA1B, SOX6, CALR, NR2C2, SESN3, PPP1R3C, STX12, TOMM7, BLOC1S2, QTRTD1, BRIX1, STAMBPL1, NPM3, CLASP1, HSPE1, H…	216	10541	14116	1.13456
GOTERM_BP_ALL	GO:0006396~RNA processing	21	7.52688	0.00026709	PABPN1, KRR1, RBM3, RG9MTD1, INTS12, INTS10, ELAVL4, TRMT61B, PNN, RNGTT, HNRPDL, RBM4B, RBM8A, TARDBP, SFPQ, QTRTD1, NPM3, HNRNPC, RBM28, RBM25, PPWD1	216	547	14116	2.50894
GOTERM_BP_ALL	GO:0021952~central nervous system projection neuron axonogenesis	4	1.43369	0.000692552	DCC, NR4A2, DCX, DCLK1	216	12	14116	21.784
GOTERM_BP_ALL	GO:0021955~central nervous system neuron axonogenesis	4	1.43369	0.00138479	DCC, NR4A2, DCX, DCLK1	216	15	14116	17.4272
GOTERM_BP_ALL	GO:0044260~cellular macromolecule metabolic process	102	36.5591	0.00151458	ITGB3BP, B3GALT6, RBM3, PNN, CSNK2A1, RBM8A, TARDBP, RABGEF1, PMS1, PABPN1, KRR1, PTPRK, CRYAB, WNK1, TBR1, CAMK4, SERBP1, NEURL2, KALRN, PHKA1, UBA6, ASB13, HSPA1B, SOX6, CALR, NR2C2, PPP1R3C, QTRTD1, STAMBPL1, NPM3, HSPE1, HNRNPC, TCF25, B4GALT1, ST6GAL2, NR4A2, SMG1, INTS12, NR4A3, INTS10, EPHA5, FEZF2, HDAC4, DIO2, NTRK2, ZIK1, RERE, ENY2, CCNT2, RG9MTD1, CTCF, SENP6, RNGTT, FUBP1, RBM4B, P4H…	216	5214	14116	1.27846
GOTERM_BP_ALL	GO:0016071~mRNA metabolic process	15	5.37634	0.00163249	PABPN1, SMG1, HSPA1B, ELAVL4, PNN, RNGTT, RBM4B, RBM8A, SERBP1, TARDBP, SFPQ, HNRNPC, RBM28, PPWD1, RBM25	216	370	14116	2.6494
GOTERM_BP_ALL	GO:0060255~regulation of macromolecule metabolic process	69	24.7312	0.00237115	ENY2, CCNT2, ITGB3BP, FOSL2, RBM3, CTCF, CBX5, PNN, FUBP1, MBTD1, RBM8A, TARDBP, NFIL3, ELP4, SATB1, PTPRK, SATB2, EGR3, SSBP2, BRCC3, SNAPC1, SOX11, EMX2, TBR1, MYCN, HNRPDL, VEGFC, INHBA, SERBP1, COMMD7, ZFP161, BTAF1, BCLAF1, CREM, SOX6, CALR, NR2C2, CALCA, PPP1R3C, STX12, BLOC1S2, ZSCAN22, XBP1, ETV1, THAP1, MYCBP, NEDD4L, PER3, TCF25, ETV5, TERF1, POLR3K, L3MBTL3, NR4A2, RICTOR, SIRT7, NR4A3…	216	3259	14116	1.38364
GOTERM_BP_ALL	GO:0019222~regulation of metabolic process	75	26.8817	0.00246845	ENY2, CCNT2, ITGB3BP, FOSL2, RBM3, CTCF, CBX5, PNN, FUBP1, MBTD1, DYNLL1, RBM8A, TARDBP, SPRED1, NFIL3, ELP4, PTPRK, SATB1, SATB2, EGR3, SSBP2, BRCC3, SNAPC1, SOX11, EMX2, TBR1, MYCN, HNRPDL, VEGFC, INHBA, SERBP1, COMMD7, ZFP161, BTAF1, BCLAF1, CREM, SOX6, CALR, NR2C2, CALCA, PPP1R3C, STX12, BLOC1S2, ZSCAN22, XBP1, ETV1, THAP1, MYCBP, NEDD4L, PER3, ETV5, TCF25, TERF1, POLR3K, L3MBTL3, NR4A2, ARPP…	216	3621	14116	1.3536
GOTERM_BP_ALL	GO:0010468~regulation of gene expression	62	22.2222	0.00251062	ENY2, CCNT2, ITGB3BP, FOSL2, RBM3, CTCF, CBX5, PNN, FUBP1, MBTD1, RBM8A, TARDBP, NFIL3, ELP4, SATB1, PTPRK, SATB2, EGR3, SSBP2, SNAPC1, SOX11, EMX2, TBR1, MYCN, HNRPDL, INHBA, SERBP1, COMMD7, ZFP161, BTAF1, BCLAF1, CREM, SOX6, CALR, NR2C2, CALCA, STX12, BLOC1S2, ZSCAN22, XBP1, ETV1, THAP1, MYCBP, PER3, TCF25, ETV5, TERF1, POLR3K, L3MBTL3, NR4A2, SIRT7, NR4A3, ANKHD1, SFMBT1, FEZF2, HDAC4, PHF17, …	216	2856	14116	1.4187
GOTERM_BP_ALL	GO:0031323~regulation of cellular metabolic process	72	25.8065	0.00293184	ENY2, CCNT2, ITGB3BP, FOSL2, CTCF, CBX5, PNN, FUBP1, MBTD1, DYNLL1, RBM8A, TARDBP, SPRED1, NFIL3, ELP4, PTPRK, SATB1, SATB2, EGR3, SSBP2, BRCC3, SNAPC1, SOX11, EMX2, TBR1, MYCN, HNRPDL, VEGFC, INHBA, SERBP1, COMMD7, ZFP161, BTAF1, BCLAF1, CREM, SOX6, CALR, NR2C2, CALCA, PPP1R3C, BLOC1S2, ZSCAN22, XBP1, ETV1, THAP1, MYCBP, PER3, ETV5, TCF25, TERF1, POLR3K, L3MBTL3, NR4A2, ARPP19, RICTOR, SIRT7, NR…	216	3464	14116	1.35835
GOTERM_BP_ALL	GO:0016477~cell migration	12	4.30108	0.00342396	CALCA, B4GALT1, DCC, PTPRK, VEGFC, SATB2, EMX2, NR4A2, AMOT, SEMA3C, DCX, DCLK1	216	276	14116	2.84138
GOTERM_BP_ALL	GO:0010558~negative regulation of macromolecule biosynthetic process	18	6.45161	0.00428079	BTAF1, SATB1, PTPRK, SATB2, BCLAF1, CTCF, SIRT7, ANKHD1, SOX6, CALR, CBX5, CALCA, HDAC4, INHBA, COMMD7, TCF25, ZFP161, TERF1	216	547	14116	2.15052
GOTERM_BP_ALL	GO:0048468~cell development	20	7.16846	0.00452415	B4GALT1, DCC, SCLT1, SATB2, SOX11, NR4A2, SOX6, TBR1, NR2C2, FEZF2, DYNLL2, NTRK2, MKKS, SEMA3C, NEURL2, OLFM3, DCX, DCLK1, KALRN, BMPR1A	216	644	14116	2.02956
GOTERM_BP_ALL	GO:0080090~regulation of primary metabolic process	68	24.3728	0.00481248	ENY2, CCNT2, ITGB3BP, FOSL2, CTCF, CBX5, PNN, FUBP1, MBTD1, RBM8A, TARDBP, NFIL3, ELP4, SATB1, PTPRK, SATB2, EGR3, SSBP2, BRCC3, SNAPC1, SOX11, EMX2, TBR1, MYCN, HNRPDL, VEGFC, INHBA, SERBP1, COMMD7, ZFP161, BTAF1, BCLAF1, CREM, SOX6, CALR, NR2C2, CALCA, PPP1R3C, BLOC1S2, ZSCAN22, XBP1, ETV1, THAP1, MYCBP, NEDD4L, PER3, TCF25, ETV5, TERF1, POLR3K, L3MBTL3, ARPP19, NR4A2, RICTOR, SIRT7, NR4A3, ANK…	216	3291	14116	1.35033
GOTERM_BP_ALL	GO:0022008~neurogenesis	19	6.81004	0.00486938	DCC, SCLT1, SATB2, SOX11, EMX2, NR4A2, CALR, TBR1, RUFY3, MBP, VEGFC, FEZF2, DYNLL2, NTRK2, OLFM3, DCX, DCLK1, KALRN, BMPR1A	216	601	14116	2.06603
GOTERM_BP_ALL	GO:0031326~regulation of cellular biosynthetic process	62	22.2222	0.00523807	ENY2, CCNT2, ITGB3BP, FOSL2, CTCF, CBX5, PNN, FUBP1, MBTD1, RBM8A, TARDBP, NFIL3, ELP4, SATB1, PTPRK, SATB2, EGR3, SSBP2, SNAPC1, SOX11, EMX2, TBR1, MYCN, HNRPDL, INHBA, COMMD7, ZFP161, BTAF1, BCLAF1, CREM, SOX6, CALR, NR2C2, CALCA, PPP1R3C, BLOC1S2, ZSCAN22, XBP1, ETV1, THAP1, MYCBP, PER3, TCF25, ETV5, TERF1, POLR3K, L3MBTL3, ARPP19, NR4A2, SIRT7, NR4A3, ANKHD1, SFMBT1, FEZF2, HDAC4, PHF17, DIO2…	216	2947	14116	1.37489
GOTERM_BP_ALL	GO:0010556~regulation of macromolecule biosynthetic process	60	21.5054	0.00525293	ENY2, CCNT2, ITGB3BP, FOSL2, CTCF, CBX5, PNN, FUBP1, MBTD1, RBM8A, TARDBP, NFIL3, ELP4, SATB1, PTPRK, SATB2, EGR3, SSBP2, SNAPC1, SOX11, EMX2, TBR1, MYCN, HNRPDL, INHBA, COMMD7, ZFP161, BTAF1, BCLAF1, CREM, SOX6, CALR, NR2C2, CALCA, PPP1R3C, BLOC1S2, ZSCAN22, XBP1, ETV1, THAP1, MYCBP, PER3, TCF25, ETV5, TERF1, POLR3K, L3MBTL3, NR4A2, SIRT7, NR4A3, ANKHD1, SFMBT1, FEZF2, HDAC4, PHF17, DIO2, SFPQ, …	216	2830	14116	1.38555
GOTERM_BP_ALL	GO:0048699~generation of neurons	18	6.45161	0.00528732	DCC, SCLT1, SATB2, EMX2, NR4A2, CALR, TBR1, RUFY3, MBP, VEGFC, FEZF2, DYNLL2, NTRK2, OLFM3, DCX, DCLK1, KALRN, BMPR1A	216	559	14116	2.10435
GOTERM_BP_ALL	GO:0045449~regulation of transcription	56	20.0717	0.0054242	CCNT2, ITGB3BP, ENY2, FOSL2, CTCF, PNN, CBX5, FUBP1, MBTD1, TARDBP, NFIL3, ELP4, SATB1, PTPRK, SATB2, EGR3, SSBP2, SNAPC1, SOX11, EMX2, TBR1, MYCN, HNRPDL, INHBA, COMMD7, ZFP161, BTAF1, BCLAF1, CREM, SOX6, CALR, NR2C2, CALCA, BLOC1S2, ZSCAN22, XBP1, ETV1, THAP1, MYCBP, PER3, TCF25, ETV5, TERF1, POLR3K, L3MBTL3, NR4A2, SIRT7, NR4A3, SFMBT1, FEZF2, HDAC4, PHF17, SFPQ, ZIK1, NFIA, RERE	216	2601	14116	1.40704
GOTERM_BP_ALL	GO:0031327~negative regulation of cellular biosynthetic process	18	6.45161	0.00549629	BTAF1, SATB1, PTPRK, SATB2, BCLAF1, CTCF, SIRT7, ANKHD1, SOX6, CALR, CBX5, CALCA, HDAC4, INHBA, COMMD7, TCF25, ZFP161, TERF1	216	561	14116	2.09685
GOTERM_BP_ALL	GO:0009889~regulation of biosynthetic process	62	22.2222	0.00605621	ENY2, CCNT2, ITGB3BP, FOSL2, CTCF, CBX5, PNN, FUBP1, MBTD1, RBM8A, TARDBP, NFIL3, ELP4, SATB1, PTPRK, SATB2, EGR3, SSBP2, SNAPC1, SOX11, EMX2, TBR1, MYCN, HNRPDL, INHBA, COMMD7, ZFP161, BTAF1, BCLAF1, CREM, SOX6, CALR, NR2C2, CALCA, PPP1R3C, BLOC1S2, ZSCAN22, XBP1, ETV1, THAP1, MYCBP, PER3, TCF25, ETV5, TERF1, POLR3K, L3MBTL3, ARPP19, NR4A2, SIRT7, NR4A3, ANKHD1, SFMBT1, FEZF2, HDAC4, PHF17, DIO2…	216	2966	14116	1.36609
GOTERM_BP_ALL	GO:0009890~negative regulation of biosynthetic process	18	6.45161	0.00674195	BTAF1, SATB1, PTPRK, SATB2, BCLAF1, CTCF, SIRT7, ANKHD1, SOX6, CALR, CBX5, CALCA, HDAC4, INHBA, COMMD7, TCF25, ZFP161, TERF1	216	573	14116	2.05294
GOTERM_BP_ALL	GO:0019219~regulation of nucleobase, nucleoside, nucleotide and nucleic acid metabolic process	59	21.147	0.00729496	ENY2, CCNT2, ITGB3BP, FOSL2, CTCF, CBX5, PNN, FUBP1, MBTD1, TARDBP, NFIL3, ELP4, SATB1, PTPRK, SATB2, EGR3, SSBP2, BRCC3, SNAPC1, SOX11, EMX2, TBR1, MYCN, HNRPDL, INHBA, SERBP1, COMMD7, ZFP161, BTAF1, BCLAF1, CREM, SOX6, CALR, NR2C2, CALCA, BLOC1S2, ZSCAN22, XBP1, ETV1, THAP1, MYCBP, PER3, TCF25, ETV5, TERF1, POLR3K, L3MBTL3, NR4A2, SIRT7, NR4A3, SFMBT1, FEZF2, HDAC4, PHF17, SFPQ, NTRK2, ZIK1, NF…	216	2814	14116	1.37021
GOTERM_BP_ALL	GO:0051674~localization of cell	12	4.30108	0.00747797	CALCA, B4GALT1, DCC, PTPRK, VEGFC, SATB2, EMX2, NR4A2, AMOT, SEMA3C, DCX, DCLK1	216	307	14116	2.55447
GOTERM_BP_ALL	GO:0048870~cell motility	12	4.30108	0.00747797	CALCA, B4GALT1, DCC, PTPRK, VEGFC, SATB2, EMX2, NR4A2, AMOT, SEMA3C, DCX, DCLK1	216	307	14116	2.55447
GOTERM_BP_ALL	GO:0051171~regulation of nitrogen compound metabolic process	59	21.147	0.00878978	ENY2, CCNT2, ITGB3BP, FOSL2, CTCF, CBX5, PNN, FUBP1, MBTD1, TARDBP, NFIL3, ELP4, SATB1, PTPRK, SATB2, EGR3, SSBP2, BRCC3, SNAPC1, SOX11, EMX2, TBR1, MYCN, HNRPDL, INHBA, SERBP1, COMMD7, ZFP161, BTAF1, BCLAF1, CREM, SOX6, CALR, NR2C2, CALCA, BLOC1S2, ZSCAN22, XBP1, ETV1, THAP1, MYCBP, PER3, TCF25, ETV5, TERF1, POLR3K, L3MBTL3, NR4A2, SIRT7, NR4A3, SFMBT1, FEZF2, HDAC4, PHF17, SFPQ, NTRK2, ZIK1, NF…	216	2839	14116	1.35814
GOTERM_BP_ALL	GO:0006397~mRNA processing	12	4.30108	0.0102726	PABPN1, RBM4B, RBM8A, SFPQ, TARDBP, HNRNPC, ELAVL4, RBM28, PPWD1, RBM25, RNGTT, PNN	216	321	14116	2.44306
GOTERM_BP_ALL	GO:0010629~negative regulation of gene expression	16	5.73477	0.0104809	BTAF1, SATB1, PTPRK, BCLAF1, SATB2, RBM3, CTCF, SIRT7, SOX6, CALR, CBX5, CALCA, HDAC4, COMMD7, TCF25, ZFP161	216	504	14116	2.07466
GOTERM_BP_ALL	GO:0051128~regulation of cellular component organization	15	5.37634	0.0105531	CTCF, RICTOR, APPL1, CALR, RHOU, RUFY3, MBP, NTRK2, TSC2, AMOT, CLASP1, NEDD4L, FGD5, TERF1, KALRN	216	458	14116	2.14034
GOTERM_BP_ALL	GO:0043170~macromolecule metabolic process	105	37.6344	0.0107212	ITGB3BP, B3GALT6, RBM3, PNN, CSNK2A1, RBM8A, TARDBP, RABGEF1, PMS1, PABPN1, KRR1, PTPRK, CRYAB, WNK1, TBR1, CAMK4, SERBP1, NEURL2, KALRN, PHKA1, UBA6, ASB13, HSPA1B, SOX6, CALR, NR2C2, PPP1R3C, QTRTD1, STAMBPL1, NPM3, HSPE1, HNRNPC, TCF25, B4GALT1, CFLAR, OVGP1, ST6GAL2, NR4A2, SMG1, INTS12, NR4A3, INTS10, EPHA5, FEZF2, HDAC4, DIO2, NTRK2, ZIK1, RERE, ENY2, CCNT2, RG9MTD1, CTCF, SENP6, RNGTT, FUB…	216	5710	14116	1.20174
GOTERM_BP_ALL	GO:0016481~negative regulation of transcription	15	5.37634	0.0107243	BTAF1, SATB1, PTPRK, BCLAF1, SATB2, CTCF, SIRT7, SOX6, CALR, CBX5, CALCA, HDAC4, COMMD7, TCF25, ZFP161	216	459	14116	2.13568
GOTERM_BP_ALL	GO:0006807~nitrogen compound metabolic process	74	26.5233	0.0113756	ENY2, CCNT2, ITGB3BP, B3GALT6, RBM3, RG9MTD1, CTCF, SLC35A3, RNGTT, PNN, FUBP1, RBM4B, AGXT2L1, P4HA1, RBM8A, TARDBP, FANCE, NFIL3, PMS1, PABPN1, ELP4, KRR1, EGR3, BRCC3, SNAPC1, SOX11, TBR1, TRMT61B, HNRPDL, SERBP1, AARS2, ZFP161, BCLAF1, CREM, CTPS2, SOX6, HSPA1B, NR2C2, ZSCAN22, XBP1, QTRTD1, GTF3C6, ETV1, ETNK1, NPM3, THAP1, MYCBP, HNRNPC, PER3, RBM28, TCF25, PPWD1, RBM25, TERF1, ODC1, OVGP1,…	216	3778	14116	1.28005
GOTERM_BP_ALL	GO:0045934~negative regulation of nucleobase, nucleoside, nucleotide and nucleic acid metabolic process	16	5.73477	0.0118213	BTAF1, SATB1, PTPRK, BCLAF1, SATB2, CTCF, SIRT7, SOX6, CALR, CBX5, CALCA, HDAC4, COMMD7, TCF25, ZFP161, TERF1	216	512	14116	2.04225
GOTERM_BP_ALL	GO:0021954~central nervous system neuron development	4	1.43369	0.012486	DCC, NR4A2, DCX, DCLK1	216	32	14116	8.16898
GOTERM_BP_ALL	GO:0060284~regulation of cell development	9	3.22581	0.0132352	B4GALT1, HDAC4, VEGFC, NTRK2, CALR, RUFY3, MBP, BMPR1A, KALRN	216	205	14116	2.86911
GOTERM_BP_ALL	GO:0051172~negative regulation of nitrogen compound metabolic process	16	5.73477	0.0132877	BTAF1, SATB1, PTPRK, BCLAF1, SATB2, CTCF, SIRT7, SOX6, CALR, CBX5, CALCA, HDAC4, COMMD7, TCF25, ZFP161, TERF1	216	519	14116	2.0147
GOTERM_BP_ALL	GO:0007399~nervous system development	27	9.67742	0.0146321	DCC, SLC5A3, CALR, NR2C2, MBP, DYNLL2, MKKS, OLFM3, DCX, DCLK1, SCLT1, EGR3, SATB2, MOBP, SOX11, EMX2, NR4A2, TBR1, RUFY3, HDAC4, INHBA, VEGFC, FEZF2, TSC2, NTRK2, BMPR1A, KALRN	216	1088	14116	1.62178
GOTERM_BP_ALL	GO:0040011~locomotion	14	5.01792	0.0148272	DCC, B4GALT1, PTPRK, SATB2, EMX2, NR4A2, CCL28, CALCA, VEGFC, TSC2, SEMA3C, AMOT, DCX, DCLK1	216	431	14116	2.1228
GOTERM_BP_ALL	GO:0051049~regulation of transport	14	5.01792	0.0161198	B4GALT1, CRYAB, ARPP19, APPL1, CALR, CALCA, VEGFC, INHBA, NTRK2, TSC2, CRH, NEDD4L, RAB27B, BMPR1A	216	435	14116	2.10328
GOTERM_BP_ALL	GO:0001764~neuron migration	5	1.79211	0.0163224	DCC, SATB2, NR4A2, DCX, DCLK1	216	64	14116	5.10561
GOTERM_BP_ALL	GO:0044237~cellular metabolic process	118	42.2939	0.0169007	ITGB3BP, B3GALT6, RBM3, EPT1, SLC35A3, PNN, AGXT2L1, CSNK2A1, RBM8A, TARDBP, RABGEF1, PMS1, IDUA, PABPN1, KRR1, PTPRK, SPTLC2, CRYAB, WNK1, TBR1, CAMK4, SERBP1, NEURL2, KALRN, PHKA1, UBA6, CTPS2, ASB13, HSPA1B, SOX6, CALR, NR2C2, PPP1R3C, QTRTD1, STAMBPL1, NPM3, HSPE1, HNRNPC, RLBP1, TCF25, B4GALT1, ODC1, ST6GAL2, NR4A2, SMG1, INTS12, NR4A3, INTS10, EPHA5, HDAC4, FEZF2, DIO2, NTRK2, ZIK1, THNSL1,…	216	6636	14116	1.16207
GOTERM_BP_ALL	GO:0006996~organelle organization	31	11.1111	0.0191112	ENY2, CTCF, SOX6, CALR, RHOU, CBX5, ARHGAP4, TOMM7, BLOC1S2, DYNLL1, TARDBP, TIMM9, CLASP1, HIST3H2A, FGD5, TERF1, IDUA, VCPIP1, SATB1, SATB2, BRCC3, CRYAB, SGOL1, RICTOR, HDAC4, PHF17, ATG4C, CKS2, AMOT, NEURL2, RERE	216	1332	14116	1.52095
GOTERM_BP_ALL	GO:0009308~amine metabolic process	13	4.6595	0.0195878	ODC1, OVGP1, B3GALT6, NR4A2, CTPS2, SIRT7, AGXT2L1, DIO2, P4HA1, SLC6A6, ETNK1, THNSL1, AARS2	216	400	14116	2.12394
GOTERM_BP_ALL	GO:0016043~cellular component organization	51	18.2796	0.0222365	ENY2, CTCF, RHOU, CBX5, ARHGAP4, DYNLL1, P4HA1, TARDBP, TIMM9, RABGEF1, MKKS, HIST3H2A, VCPIP1, IDUA, SATB1, PTPRK, SATB2, BRCC3, CRYAB, SGOL1, PI4KB, TBR1, ATG4C, NEURL2, KALRN, DCC, SOX6, CALR, TOMM7, BLOC1S2, CLASP1, FGD5, DCX, DCLK1, TERF1, B4GALT1, SCLT1, RABIF, NR4A2, RICTOR, BIRC2, HDAC4, FEZF2, PHF17, AP2A2, GRIA2, TSC2, TSGA10, CKS2, AMOT, RERE	216	2498	14116	1.33425
GOTERM_BP_ALL	GO:0021953~central nervous system neuron differentiation	4	1.43369	0.0227658	DCC, NR4A2, DCX, DCLK1	216	40	14116	6.53519
GOTERM_BP_ALL	GO:0032879~regulation of localization	17	6.09319	0.0244215	B4GALT1, PTPRK, CRYAB, ARPP19, APPL1, CALR, CALCA, VEGFC, INHBA, NTRK2, TSC2, CRH, AMOT, MKKS, NEDD4L, RAB27B, BMPR1A	216	610	14116	1.82128
GOTERM_BP_ALL	GO:0045184~establishment of protein localization	20	7.16846	0.0258498	RABIF, AP1AR, SNX16, CALR, NUPL1, SEC62, AP2A2, STX12, TOMM7, CADPS2, GRIA2, ATG4C, TOMM40L, TIMM9, ARF4, TSC2, RABGEF1, EXOC6, RAB27B, RERE	216	769	14116	1.69966
GOTERM_BP_ALL	GO:0034641~cellular nitrogen compound metabolic process	70	25.0896	0.0259728	ENY2, CCNT2, ITGB3BP, RBM3, RG9MTD1, CTCF, SLC35A3, RNGTT, PNN, FUBP1, RBM4B, AGXT2L1, RBM8A, TARDBP, FANCE, NFIL3, PMS1, PABPN1, ELP4, KRR1, EGR3, BRCC3, SNAPC1, SOX11, TBR1, TRMT61B, HNRPDL, SERBP1, AARS2, ZFP161, BCLAF1, CREM, CTPS2, SOX6, HSPA1B, NR2C2, ZSCAN22, XBP1, QTRTD1, GTF3C6, ETV1, ETNK1, NPM3, THAP1, MYCBP, HNRNPC, PER3, RBM28, TCF25, PPWD1, RBM25, TERF1, ODC1, POLR3K, NR4A2, SMG1, I…	216	3670	14116	1.24649
GOTERM_BP_ALL	GO:0048869~cellular developmental process	37	13.2616	0.0261664	DCC, CREM, PAQR8, SOX6, CALR, NR2C2, MBP, DYNLL2, MKKS, SEMA3C, CLASP1, OLFM3, DCX, DCLK1, IDUA, B4GALT1, SCLT1, SATB2, EGFL6, PPHLN1, SOX11, EMX2, NR4A2, TBR1, RUFY3, FXR1, HDAC4, INHBA, VEGFC, FEZF2, MAPK12, RGS2, NTRK2, AMOT, NEURL2, KALRN, BMPR1A	216	1706	14116	1.41736
GOTERM_BP_ALL	GO:0044238~primary metabolic process	121	43.3692	0.0266061	ITGB3BP, B3GALT6, RBM3, EPT1, SLC35A3, PNN, AGXT2L1, CSNK2A1, RBM8A, TARDBP, RABGEF1, PMS1, IDUA, PABPN1, KRR1, PTPRK, SPTLC2, CRYAB, WNK1, TBR1, CAMK4, SERBP1, MLEC, NEURL2, KALRN, PHKA1, UBA6, CTPS2, ASB13, HSPA1B, SOX6, CALR, NR2C2, PPP1R3C, QTRTD1, STAMBPL1, NPM3, HSPE1, HNRNPC, RLBP1, TCF25, B4GALT1, CFLAR, ODC1, OVGP1, ST6GAL2, NR4A2, SMG1, INTS12, NR4A3, INTS10, EPHA5, HDAC4, FEZF2, DIO2, …	216	6923	14116	1.14222
GOTERM_BP_ALL	GO:0031324~negative regulation of cellular metabolic process	19	6.81004	0.0268176	BTAF1, SATB1, PTPRK, SATB2, BCLAF1, CTCF, SIRT7, ANKHD1, SOX6, CALR, CBX5, CALCA, HDAC4, INHBA, DYNLL1, COMMD7, TCF25, ZFP161, TERF1	216	720	14116	1.72456
GOTERM_BP_ALL	GO:0009892~negative regulation of metabolic process	20	7.16846	0.0293307	BTAF1, SATB1, PTPRK, SATB2, BCLAF1, RBM3, CTCF, SIRT7, SOX6, ANKHD1, CALR, CBX5, CALCA, HDAC4, INHBA, DYNLL1, COMMD7, TCF25, ZFP161, TERF1	216	780	14116	1.67569
GOTERM_BP_ALL	GO:0009303~rRNA transcription	3	1.07527	0.0300981	GTF3C6, NPM3, SIRT7	216	18	14116	10.892
GOTERM_BP_ALL	GO:0008380~RNA splicing	10	3.58423	0.030133	PABPN1, RBM4B, RBM8A, SFPQ, TARDBP, HNRNPC, RBM28, PPWD1, RBM25, PNN	216	284	14116	2.30112
GOTERM_BP_ALL	GO:0006325~chromatin organization	12	4.30108	0.0304059	ENY2, HDAC4, SATB1, PHF17, SATB2, BRCC3, HIST3H2A, CTCF, SOX6, RERE, TERF1, CBX5	216	378	14116	2.07466
GOTERM_BP_ALL	GO:0006928~cell motion	14	5.01792	0.0306753	DCC, B4GALT1, PTPRK, SATB2, EMX2, NR4A2, TBR1, CALCA, VEGFC, FEZF2, SEMA3C, AMOT, DCX, DCLK1	216	475	14116	1.92616
GOTERM_BP_ALL	GO:0010605~negative regulation of macromolecule metabolic process	19	6.81004	0.0316109	BTAF1, SATB1, PTPRK, SATB2, BCLAF1, RBM3, CTCF, SIRT7, ANKHD1, SOX6, CALR, CBX5, CALCA, HDAC4, INHBA, COMMD7, TCF25, ZFP161, TERF1	216	734	14116	1.69167
GOTERM_BP_ALL	GO:0006139~nucleobase, nucleoside, nucleotide and nucleic acid metabolic process	65	23.2975	0.0336247	ENY2, CCNT2, ITGB3BP, RBM3, RG9MTD1, CTCF, SLC35A3, RNGTT, PNN, FUBP1, RBM4B, RBM8A, TARDBP, FANCE, NFIL3, PMS1, PABPN1, ELP4, KRR1, EGR3, BRCC3, SNAPC1, SOX11, TBR1, TRMT61B, HNRPDL, SERBP1, AARS2, ZFP161, BCLAF1, CREM, CTPS2, SOX6, HSPA1B, NR2C2, ZSCAN22, XBP1, QTRTD1, GTF3C6, ETV1, NPM3, THAP1, MYCBP, HNRNPC, PER3, RBM28, TCF25, PPWD1, RBM25, TERF1, POLR3K, NR4A2, SMG1, INTS12, SIRT7, NR4A3, E…	216	3409	14116	1.24608
GOTERM_BP_ALL	GO:0009309~amine biosynthetic process	5	1.79211	0.035076	ODC1, NR4A2, ETNK1, SIRT7, THNSL1	216	81	14116	4.03406
GOTERM_BP_ALL	GO:0048666~neuron development	11	3.94265	0.0350914	DCC, SCLT1, FEZF2, DYNLL2, NTRK2, NR4A2, DCX, OLFM3, TBR1, DCLK1, KALRN	216	339	14116	2.12056
GOTERM_BP_ALL	GO:0010467~gene expression	58	20.7885	0.0370008	ENY2, CCNT2, ITGB3BP, RBM3, RG9MTD1, CTCF, RNGTT, PNN, FUBP1, RBM4B, RBM8A, TARDBP, NFIL3, PABPN1, ELP4, KRR1, EGR3, SNAPC1, SOX11, TBR1, TRMT61B, HNRPDL, AARS2, ZFP161, BCLAF1, CREM, SOX6, CALR, NR2C2, ZSCAN22, XBP1, QTRTD1, GTF3C6, ETV1, NPM3, THAP1, MYCBP, PER3, HNRNPC, TCF25, RBM28, PPWD1, RBM25, POLR3K, NR4A2, INTS12, SIRT7, NR4A3, ELAVL4, INTS10, FEZF2, HDAC4, PHF17, DIO2, SFPQ, ZIK1, NFIA,…	216	2999	14116	1.26389
GOTERM_BP_ALL	GO:0030154~cell differentiation	35	12.5448	0.0371217	DCC, CREM, PAQR8, SOX6, CALR, NR2C2, MBP, DYNLL2, MKKS, SEMA3C, OLFM3, DCX, DCLK1, B4GALT1, SCLT1, SATB2, EGFL6, PPHLN1, SOX11, EMX2, NR4A2, TBR1, RUFY3, FXR1, HDAC4, INHBA, VEGFC, FEZF2, MAPK12, RGS2, NTRK2, AMOT, NEURL2, KALRN, BMPR1A	216	1637	14116	1.39726
GOTERM_BP_ALL	GO:0009266~response to temperature stimulus	5	1.79211	0.0378563	CALCA, DIO2, CRYAB, RBM3, CIRBP	216	83	14116	3.93686
GOTERM_BP_ALL	GO:0033036~macromolecule localization	25	8.96057	0.0381478	ENY2, AP1AR, SNX16, CALR, SEC62, TOMM7, STX12, RBM8A, TIMM9, RABGEF1, EXOC6, RAB27B, PABPN1, PTPRK, RABIF, SMG1, NUPL1, AP2A2, GRIA2, CADPS2, ATG4C, TSC2, TOMM40L, ARF4, RERE	216	1076	14116	1.5184
GOTERM_BP_ALL	GO:0009409~response to cold	3	1.07527	0.0401024	DIO2, RBM3, CIRBP	216	21	14116	9.33598
GOTERM_BP_ALL	GO:0032989~cellular component morphogenesis	12	4.30108	0.0410083	DCC, FEZF2, NR4A2, MKKS, CLASP1, SOX6, NEURL2, DCX, TBR1, DCLK1, IDUA, KALRN	216	397	14116	1.97537
GOTERM_BP_ALL	GO:0050767~regulation of neurogenesis	7	2.50896	0.0412044	VEGFC, NTRK2, CALR, RUFY3, MBP, BMPR1A, KALRN	216	166	14116	2.7558
GOTERM_BP_ALL	GO:0015031~protein transport	19	6.81004	0.0430764	RABIF, AP1AR, SNX16, CALR, NUPL1, SEC62, AP2A2, STX12, TOMM7, CADPS2, ATG4C, TOMM40L, TIMM9, TSC2, ARF4, RABGEF1, EXOC6, RAB27B, RERE	216	762	14116	1.62951
GOTERM_BP_ALL	GO:0032502~developmental process	60	21.5054	0.0431104	SLC5A3, ANO1, MBP, SPRY3, DYNLL1, DYNLL2, ANKRD11, MKKS, SEMA3C, SPRED1, IDUA, EGR3, SATB2, EGFL6, CRYAB, SOX11, EMX2, LDB2, TBR1, MYCN, INHBA, VEGFC, NEURL2, KALRN, DCC, CREM, PAQR8, SOX6, CALR, NR2C2, CALCA, CLASP1, OLFM3, DCX, TCF25, DCLK1, MEST, TERF1, B4GALT1, SCLT1, ODC1, ST6GAL2, MOBP, PPHLN1, NR4A2, NR4A3, RICTOR, BIRC2, RUFY3, FXR1, FEZF2, HDAC4, MAPK12, RGS2, NTRK2, TSC2, CRH, AMOT, RER…	216	3148	14116	1.24559
GOTERM_BP_ALL	GO:0051028~mRNA transport	5	1.79211	0.0437863	ENY2, PABPN1, RBM8A, SMG1, NUPL1	216	87	14116	3.75585
GOTERM_BP_ALL	GO:0010458~exit from mitosis	2	0.716846	0.0450036	CLASP1, SIRT7	216	3	14116	43.5679
GOTERM_BP_ALL	GO:0000902~cell morphogenesis	11	3.94265	0.0462513	DCC, FEZF2, NR4A2, MKKS, CLASP1, SOX6, DCX, TBR1, DCLK1, IDUA, KALRN	216	356	14116	2.0193
GOTERM_BP_ALL	GO:0008104~protein localization	21	7.52688	0.0485362	PTPRK, RABIF, AP1AR, SNX16, CALR, NUPL1, SEC62, AP2A2, STX12, TOMM7, CADPS2, GRIA2, ATG4C, TOMM40L, TIMM9, ARF4, TSC2, RABGEF1, EXOC6, RAB27B, RERE	216	882	14116	1.556
GOTERM_BP_ALL	GO:0007275~multicellular organismal development	55	19.7133	0.0485862	SLC5A3, ANO1, MBP, SPRY3, DYNLL2, ANKRD11, MKKS, SEMA3C, SPRED1, IDUA, EGR3, SATB2, EGFL6, CRYAB, SOX11, EMX2, LDB2, TBR1, MYCN, INHBA, VEGFC, KALRN, DCC, CREM, PAQR8, SOX6, CALR, NR2C2, CALCA, OLFM3, DCX, TCF25, DCLK1, MEST, B4GALT1, ODC1, SCLT1, ST6GAL2, MOBP, PPHLN1, NR4A2, NR4A3, RICTOR, BIRC2, RUFY3, FXR1, HDAC4, FEZF2, MAPK12, NTRK2, TSC2, CRH, AMOT, RERE, BMPR1A	216	2865	14116	1.25457

## Sheet: green
Category	Term	Count	%	PValue	Genes	List Total	Pop Hits	Pop Total	Fold Enrichment
GOTERM_BP_ALL	GO:0006811~ion transport	16	12.9032	0.000662328	TRPM3, SLC12A7, SLC12A2, AQP1, KCNJ13, CLIC6, KCNE2, SLCO1C1, SLC4A2, SLC22A5, SLC13A4, STEAP2, SLC31A1, STEAP1, OCA2, SLC4A5	108	768	14116	2.72299
GOTERM_BP_ALL	GO:0006820~anion transport	7	5.64516	0.000759939	SLC12A7, SLC12A2, CLIC6, SLC4A2, SLC13A4, OCA2, SLC4A5	108	143	14116	6.39808
GOTERM_BP_ALL	GO:0030001~metal ion transport	11	8.87097	0.00276941	TRPM3, SLC12A7, SLC12A2, KCNE2, SLC13A4, SLC22A5, STEAP2, SLC31A1, STEAP1, KCNJ13, SLC4A5	108	465	14116	3.09192
GOTERM_BP_ALL	GO:0006810~transport	33	26.6129	0.00309	SLC2A12, STON2, RBP1, SLC15A2, TIMM17B, ABCA4, AQP1, KCNJ13, TTR, ACE, AP1S2, FOLR1, SLCO1C1, KCNE2, SLC4A2, LBP, SLC22A5, SLC31A1, RANBP3L, OCA2, SLC4A5, SLC12A7, TRPM3, ABCB9, SLC12A2, IGF2, YIF1A, KRT18, SLC16A9, CLIC6, SLC13A4, STEAP2, STEAP1	108	2629	14116	1.64063
GOTERM_BP_ALL	GO:0006812~cation transport	12	9.67742	0.00312317	TRPM3, SLC12A7, SLC12A2, KCNE2, SLC13A4, SLC22A5, AQP1, STEAP2, SLC31A1, STEAP1, KCNJ13, SLC4A5	108	553	14116	2.83625
GOTERM_BP_ALL	GO:0051234~establishment of localization	33	26.6129	0.00363974	SLC2A12, STON2, RBP1, SLC15A2, TIMM17B, ABCA4, AQP1, KCNJ13, TTR, ACE, AP1S2, FOLR1, SLCO1C1, KCNE2, SLC4A2, LBP, SLC22A5, SLC31A1, RANBP3L, OCA2, SLC4A5, SLC12A7, TRPM3, ABCB9, SLC12A2, IGF2, YIF1A, KRT18, SLC16A9, CLIC6, SLC13A4, STEAP2, STEAP1	108	2656	14116	1.62395
GOTERM_BP_ALL	GO:0055085~transmembrane transport	12	9.67742	0.00387666	SLC2A12, TRPM3, SLC12A7, ABCB9, SLC12A2, FOLR1, SLC16A9, TIMM17B, SLC13A4, SLC22A5, AQP1, OCA2	108	569	14116	2.75649
GOTERM_BP_ALL	GO:0051179~localization	35	28.2258	0.00681991	SLC2A12, STON2, RBP1, SLC15A2, TIMM17B, ABCA4, AQP1, KCNJ13, TTR, ACE, AP1S2, FOLR1, RSPH4A, SLCO1C1, KCNE2, SLC4A2, LBP, SLC22A5, SLC31A1, RANBP3L, OCA2, SLC4A5, SLC12A7, TRPM3, ABCB9, SLC12A2, IGF2, YIF1A, KRT18, CD34, SLC16A9, CLIC6, SLC13A4, STEAP2, STEAP1	108	2993	14116	1.52844
GOTERM_BP_ALL	GO:0006629~lipid metabolic process	14	11.2903	0.00841707	ACOX2, ACER3, ACAA2, PLA2G16, RBP1, ENPP2, LEPR, DECR1, DCI, SACM1L, PIGN, PRLR, ELOVL7, LHB	108	813	14116	2.25074
GOTERM_BP_ALL	GO:0015695~organic cation transport	3	2.41935	0.0129818	SLC12A2, SLC22A5, AQP1	108	23	14116	17.0483
GOTERM_BP_ALL	GO:0060264~regulation of respiratory burst during acute inflammatory response	2	1.6129	0.0151032	IGF2, LBP	108	2	14116	130.704
GOTERM_BP_ALL	GO:0030258~lipid modification	4	3.22581	0.0154507	ACOX2, DECR1, DCI, SACM1L	108	69	14116	7.57703
GOTERM_BP_ALL	GO:0006814~sodium ion transport	5	4.03226	0.0171074	SLC12A7, SLC12A2, SLC13A4, SLC22A5, SLC4A5	108	130	14116	5.02707
GOTERM_BP_ALL	GO:0006635~fatty acid beta-oxidation	3	2.41935	0.0189257	ACOX2, DECR1, DCI	108	28	14116	14.004
GOTERM_BP_ALL	GO:0060267~positive regulation of respiratory burst	2	1.6129	0.0225698	IGF2, LBP	108	3	14116	87.1358
GOTERM_BP_ALL	GO:0032787~monocarboxylic acid metabolic process	7	5.64516	0.0269398	ACOX2, ACAA2, RBP1, FOLR1, ELOVL7, DECR1, DCI	108	301	14116	3.03962
GOTERM_BP_ALL	GO:0009062~fatty acid catabolic process	3	2.41935	0.0303336	ACOX2, DECR1, DCI	108	36	14116	10.892
GOTERM_BP_ALL	GO:0015698~inorganic anion transport	4	3.22581	0.0336176	SLC12A7, SLC12A2, CLIC6, SLC13A4	108	93	14116	5.62166
GOTERM_BP_ALL	GO:0051704~multi-organism process	11	8.87097	0.0336915	FBLN1, KRT18, PRLR, MDFIC, PPP1R1B, LEPR, KRT8, CLDN1, LBP, SLC22A5, IGFBP2	108	681	14116	2.11122
GOTERM_BP_ALL	GO:0015672~monovalent inorganic cation transport	7	5.64516	0.033935	SLC12A7, SLC12A2, KCNE2, SLC13A4, SLC22A5, KCNJ13, SLC4A5	108	318	14116	2.87713
GOTERM_BP_ALL	GO:0019395~fatty acid oxidation	3	2.41935	0.0351606	ACOX2, DECR1, DCI	108	39	14116	10.0541
GOTERM_BP_ALL	GO:0034440~lipid oxidation	3	2.41935	0.0351606	ACOX2, DECR1, DCI	108	39	14116	10.0541
GOTERM_BP_ALL	GO:0016042~lipid catabolic process	5	4.03226	0.0425362	ACOX2, PLA2G16, ENPP2, DECR1, DCI	108	173	14116	3.77756
GOTERM_BP_ALL	GO:0015696~ammonium transport	2	1.6129	0.0446349	SLC12A2, AQP1	108	6	14116	43.5679
GOTERM_BP_ALL	GO:0043627~response to estrogen stimulus	4	3.22581	0.0455379	LEPR, AQP1, IGFBP2, TIMP3	108	105	14116	4.97919
GOTERM_BP_ALL	GO:0044255~cellular lipid metabolic process	9	7.25806	0.046362	ACOX2, ACER3, ACAA2, RBP1, ELOVL7, DECR1, DCI, SACM1L, PIGN	108	526	14116	2.23638

## Sheet: grey
Category	Term	Count	%	PValue	Genes	List Total	Pop Hits	Pop Total	Fold Enrichment
GOTERM_BP_ALL	GO:0006953~acute-phase response	2	11.1111	0.0362329	CEBPB, EPHA3	14	40	14116	50.4143

## Sheet: pink
Category	Term	Count	%	PValue	Genes	List Total	Pop Hits	Pop Total	Fold Enrichment
KEGG_PATHWAY	hsa04142:Lysosome	3	7.5	0.0298004	LAPTM5, GUSB, CTSS	13	117	5085	10.0296
GOTERM_BP_ALL	GO:0006873~cellular ion homeostasis	4	10	0.0479829	PYGM, CD52, POU3F1, ASNA1	32	374	14116	4.71791
GOTERM_BP_ALL	GO:0055082~cellular chemical homeostasis	4	10	0.049897	PYGM, CD52, POU3F1, ASNA1	32	380	14116	4.64342

## Sheet: red
Category	Term	Count	%	PValue	Genes	List Total	Pop Hits	Pop Total	Fold Enrichment
GOTERM_BP_ALL	GO:0006357~regulation of transcription from RNA polymerase II promoter	13	12.5	0.00106458	SOX11, MTA2, SIX3, CYTL1, NEUROG2, NR4A3, CRX, FOXP2, AES, DRAP1, TBL1X, CHD4, PLAGL2	84	727	14116	3.00498
GOTERM_BP_ALL	GO:0045944~positive regulation of transcription from RNA polymerase II promoter	9	8.65385	0.00149574	MTA2, SOX11, CYTL1, SIX3, NEUROG2, NR4A3, TBL1X, PLAGL2, CRX	84	371	14116	4.07663
GOTERM_BP_ALL	GO:0007399~nervous system development	16	15.3846	0.00153887	PRKCA, FGF14, SOX11, SIX3, NEUROG2, MDK, CRX, FOXP2, GNG8, ATRX, PRKCQ, TNR, PLLP, APAF1, SPAST, CHL1	84	1088	14116	2.47129
GOTERM_BP_ALL	GO:0007568~aging	5	4.80769	0.00400015	PRKCA, NRAS, PRKCQ, ERCC5, RPS6KB1	84	110	14116	7.63853
GOTERM_BP_ALL	GO:0045893~positive regulation of transcription, DNA-dependent	9	8.65385	0.0068901	MTA2, SOX11, CYTL1, SIX3, NEUROG2, NR4A3, TBL1X, PLAGL2, CRX	84	477	14116	3.17071
GOTERM_BP_ALL	GO:0051254~positive regulation of RNA metabolic process	9	8.65385	0.00723222	MTA2, SOX11, CYTL1, SIX3, NEUROG2, NR4A3, TBL1X, PLAGL2, CRX	84	481	14116	3.14434
GOTERM_BP_ALL	GO:0032502~developmental process	29	27.8846	0.0110489	FGF14, CYTL1, PAQR8, RPS6KB1, CBFA2T2, MDK, CRX, GNG8, ERCC5, AES, TNR, MSI2, FBN2, PRKCA, TBX15, SOX11, SIX3, NEUROG2, RICTOR, NR4A3, FOXP2, ATRX, NRAS, PRKCQ, PLLP, APAF1, CHL1, SPAST, SMPD3	84	3148	14116	1.54809
GOTERM_BP_ALL	GO:0010604~positive regulation of macromolecule metabolic process	12	11.5385	0.0114057	PRKCA, PRKCQ, MTA2, SOX11, CYTL1, SIX3, NEUROG2, NR4A3, RICTOR, TBL1X, PLAGL2, CRX	84	857	14116	2.35306
GOTERM_BP_ALL	GO:0030900~forebrain development	5	4.80769	0.0123074	ATRX, SIX3, NEUROG2, APAF1, FOXP2	84	152	14116	5.52788
GOTERM_BP_ALL	GO:0006355~regulation of transcription, DNA-dependent	19	18.2692	0.0135531	TBX15, SOX11, MTA2, CYTL1, SIX3, NEUROG2, NR4A3, CBFA2T2, CRX, FOXP2, ATRX, AHRR, ZFHX4, AES, DRAP1, TBL1X, NFIA, CHD4, PLAGL2	84	1773	14116	1.80085
GOTERM_BP_ALL	GO:0031325~positive regulation of cellular metabolic process	12	11.5385	0.0137031	PRKCA, PRKCQ, MTA2, SOX11, CYTL1, SIX3, NEUROG2, NR4A3, RICTOR, TBL1X, PLAGL2, CRX	84	880	14116	2.29156
GOTERM_BP_ALL	GO:0010557~positive regulation of macromolecule biosynthetic process	10	9.61538	0.0144154	PRKCQ, MTA2, SOX11, CYTL1, SIX3, NEUROG2, NR4A3, TBL1X, PLAGL2, CRX	84	654	14116	2.56954
GOTERM_BP_ALL	GO:0051252~regulation of RNA metabolic process	19	18.2692	0.0167719	TBX15, SOX11, MTA2, CYTL1, SIX3, NEUROG2, NR4A3, CBFA2T2, CRX, FOXP2, ATRX, AHRR, ZFHX4, AES, DRAP1, TBL1X, NFIA, CHD4, PLAGL2	84	1813	14116	1.76112
GOTERM_BP_ALL	GO:0006139~nucleobase, nucleoside, nucleotide and nucleic acid metabolic process	30	28.8462	0.0174648	POLR2E, TRA2B, HSPA1B, CRX, AHRR, ERCC5, AES, DRAP1, SRRM1, CHD4, PLAGL2, UPF2, TBX15, SOX11, NPR2, NEUROG2, NR4A3, GMPS, FOXP2, KLHDC3, ATRX, EIF4G1, ZFHX4, KDM2B, ATP6V0A1, CPSF6, APAF1, SMC1A, TBL1X, NFIA	84	3409	14116	1.47886
GOTERM_BP_ALL	GO:0045941~positive regulation of transcription	9	8.65385	0.0176436	MTA2, SOX11, CYTL1, SIX3, NEUROG2, NR4A3, TBL1X, PLAGL2, CRX	84	564	14116	2.68161
GOTERM_BP_ALL	GO:0045892~negative regulation of transcription, DNA-dependent	7	6.73077	0.01832	AES, DRAP1, MTA2, SIX3, TBL1X, CBFA2T2, FOXP2	84	356	14116	3.30431
GOTERM_BP_ALL	GO:0009893~positive regulation of metabolic process	12	11.5385	0.0186562	PRKCA, PRKCQ, MTA2, SOX11, CYTL1, SIX3, NEUROG2, NR4A3, RICTOR, TBL1X, PLAGL2, CRX	84	921	14116	2.18955
GOTERM_BP_ALL	GO:0000070~mitotic sister chromatid segregation	3	2.88462	0.0189078	ZWINT, SMC1A, SMC2	84	36	14116	14.004
GOTERM_BP_ALL	GO:0031328~positive regulation of cellular biosynthetic process	10	9.61538	0.0189371	PRKCQ, MTA2, SOX11, CYTL1, SIX3, NEUROG2, NR4A3, TBL1X, PLAGL2, CRX	84	685	14116	2.45325
GOTERM_BP_ALL	GO:0051253~negative regulation of RNA metabolic process	7	6.73077	0.019716	AES, DRAP1, MTA2, SIX3, TBL1X, CBFA2T2, FOXP2	84	362	14116	3.24954
GOTERM_BP_ALL	GO:0000819~sister chromatid segregation	3	2.88462	0.0199129	ZWINT, SMC1A, SMC2	84	37	14116	13.6255
GOTERM_BP_ALL	GO:0009891~positive regulation of biosynthetic process	10	9.61538	0.0205959	PRKCQ, MTA2, SOX11, CYTL1, SIX3, NEUROG2, NR4A3, TBL1X, PLAGL2, CRX	84	695	14116	2.41795
GOTERM_BP_ALL	GO:0010628~positive regulation of gene expression	9	8.65385	0.0206894	MTA2, SOX11, CYTL1, SIX3, NEUROG2, NR4A3, TBL1X, PLAGL2, CRX	84	581	14116	2.60315
GOTERM_BP_ALL	GO:0009628~response to abiotic stimulus	7	6.73077	0.0211831	PRKCA, NRAS, PRKCQ, ERCC5, RPS6KB1, SMC1A, FOXP2	84	368	14116	3.19656
GOTERM_BP_ALL	GO:0007275~multicellular organismal development	26	25	0.0215824	FGF14, CYTL1, PAQR8, CBFA2T2, MDK, CRX, GNG8, ERCC5, AES, TNR, FBN2, PRKCA, TBX15, SOX11, SIX3, NEUROG2, RICTOR, NR4A3, FOXP2, ATRX, PRKCQ, PLLP, APAF1, CHL1, SPAST, SMPD3	84	2865	14116	1.52504
GOTERM_BP_ALL	GO:0016071~mRNA metabolic process	7	6.73077	0.0216882	UPF2, POLR2E, TRA2B, CPSF6, SRRM1, HSPA1B, SMC1A	84	370	14116	3.17928
GOTERM_BP_ALL	GO:0009987~cellular process	71	68.2692	0.0243025	MOCOS, SYT1, FGF14, RPS6KB1, CBFA2T2, PRKX, CRX, CDS2, GNG8, AES, BAG2, SRRM1, TLK1, ZYX, PRKCA, TBX15, AIFM3, KIF17, MTA2, SOX11, SIX3, GMPS, KLHDC3, EIF4G1, PRKCQ, KDM2B, UBE2K, ZWINT, SLC37A1, NEK8, CPSF6, PLLP, SPAST, CHL1, STON2, POLR2E, TRA2B, CYTL1, PAQR8, HSPA1B, MDK, SEC63, ERCC5, AHRR, DRAP1, TNR, MSI2, GAPDH, CHD4, PLAGL2, UPF2, LPP, NEUROG2, NPR2, RICTOR, NR4A3, SMC2, FOXP2, ATRX, NRA…	84	10541	14116	1.1319
GOTERM_BP_ALL	GO:0034641~cellular nitrogen compound metabolic process	31	29.8077	0.0261758	MOCOS, POLR2E, TRA2B, HSPA1B, CRX, AHRR, ERCC5, AES, DRAP1, SRRM1, CHD4, PLAGL2, UPF2, TBX15, SOX11, NPR2, NEUROG2, NR4A3, GMPS, FOXP2, KLHDC3, ATRX, EIF4G1, ZFHX4, KDM2B, ATP6V0A1, CPSF6, APAF1, SMC1A, TBL1X, NFIA	84	3670	14116	1.41948
GOTERM_BP_ALL	GO:0007611~learning or memory	4	3.84615	0.0276101	PRKCA, NRAS, RPS6KB1, FOXP2	84	111	14116	6.05577
GOTERM_BP_ALL	GO:0045935~positive regulation of nucleobase, nucleoside, nucleotide and nucleic acid metabolic process	9	8.65385	0.0300425	MTA2, SOX11, CYTL1, SIX3, NEUROG2, NR4A3, TBL1X, PLAGL2, CRX	84	624	14116	2.42376
KEGG_PATHWAY	hsa04270:Vascular smooth muscle contraction	4	3.84615	0.0324614	PRKCA, PRKCQ, NPR2, PRKX	33	112	5085	5.50325
GOTERM_BP_ALL	GO:0048856~anatomical structure development	23	22.1154	0.0326841	PRKCA, TBX15, FGF14, SOX11, CYTL1, SIX3, NEUROG2, NR4A3, MDK, CBFA2T2, CRX, FOXP2, ATRX, GNG8, PRKCQ, NRAS, AES, TNR, PLLP, APAF1, FBN2, CHL1, SPAST	84	2527	14116	1.52952
GOTERM_BP_ALL	GO:0015718~monocarboxylic acid transport	3	2.88462	0.0348773	SLC16A2, SLC16A7, SLC16A8	84	50	14116	10.0829
GOTERM_BP_ALL	GO:0051173~positive regulation of nitrogen compound metabolic process	9	8.65385	0.0352617	MTA2, SOX11, CYTL1, SIX3, NEUROG2, NR4A3, TBL1X, PLAGL2, CRX	84	644	14116	2.34849
GOTERM_BP_ALL	GO:0044057~regulation of system process	6	5.76923	0.0353981	PRKCA, NRAS, PRKCQ, SNCG, NCDN, RPS6KB1	84	309	14116	3.26306
GOTERM_BP_ALL	GO:0006807~nitrogen compound metabolic process	31	29.8077	0.0378779	MOCOS, POLR2E, TRA2B, HSPA1B, CRX, AHRR, ERCC5, AES, DRAP1, SRRM1, CHD4, PLAGL2, UPF2, TBX15, SOX11, NPR2, NEUROG2, NR4A3, GMPS, FOXP2, KLHDC3, ATRX, EIF4G1, ZFHX4, KDM2B, ATP6V0A1, CPSF6, APAF1, SMC1A, TBL1X, NFIA	84	3778	14116	1.3789
GOTERM_BP_ALL	GO:0048522~positive regulation of cellular process	18	17.3077	0.0386314	PRKCA, AIFM3, SOX11, MTA2, CYTL1, SIX3, NEUROG2, RPS6KB1, RICTOR, NR4A3, MDK, CRX, FOXP2, PRKCQ, NRAS, AHRR, TBL1X, PLAGL2	84	1847	14116	1.63771
GOTERM_BP_ALL	GO:0007417~central nervous system development	7	6.73077	0.0389342	PRKCA, ATRX, SOX11, SIX3, NEUROG2, APAF1, FOXP2	84	425	14116	2.76784
GOTERM_BP_ALL	GO:0010558~negative regulation of macromolecule biosynthetic process	8	7.69231	0.0417594	PRKCA, AES, DRAP1, MTA2, SIX3, TBL1X, CBFA2T2, FOXP2	84	547	14116	2.45773
GOTERM_BP_ALL	GO:0009612~response to mechanical stimulus	3	2.88462	0.0428707	PRKCA, RPS6KB1, FOXP2	84	56	14116	9.00255
GOTERM_BP_ALL	GO:0048518~positive regulation of biological process	19	18.2692	0.0464947	PRKCA, ORAI1, AIFM3, SOX11, MTA2, CYTL1, SIX3, NEUROG2, RPS6KB1, RICTOR, NR4A3, MDK, CRX, FOXP2, PRKCQ, NRAS, AHRR, TBL1X, PLAGL2	84	2033	14116	1.57054
GOTERM_BP_ALL	GO:0031327~negative regulation of cellular biosynthetic process	8	7.69231	0.0467619	PRKCA, AES, DRAP1, MTA2, SIX3, TBL1X, CBFA2T2, FOXP2	84	561	14116	2.3964
GOTERM_BP_ALL	GO:0048731~system development	21	20.1923	0.0476289	PRKCA, TBX15, FGF14, SOX11, CYTL1, SIX3, NEUROG2, NR4A3, MDK, CBFA2T2, CRX, FOXP2, GNG8, ATRX, PRKCQ, AES, TNR, PLLP, APAF1, CHL1, SPAST	84	2330	14116	1.51459
KEGG_PATHWAY	hsa05110:Vibrio cholerae infection	3	2.88462	0.0478584	PRKCA, ATP6V0A1, PRKX	33	56	5085	8.25487

## Sheet: turquoise
Category	Term	Count	%	PValue	Genes	List Total	Pop Hits	Pop Total	Fold Enrichment
GOTERM_BP_ALL	GO:0048519~negative regulation of biological process	45	15.9011	0.00153759	RBP4, GRIK2, IGFBP7, ZEB2, ANAPC10, GRIN3A, IGF2BP3, IL15, ADCYAP1, TRIB1, IGF1R, SUMO1, CASP3, CHD8, PTK2, NISCH, GRID2, HSPA5, NEDD4L, HHIP, ODZ1, TCF25, DNAJC1, DEPDC6, PTPRK, NACC2, PNPLA2, ILF3, TRIM24, MID1, SOD2, INHBB, DDR1, SFRP1, ID1, CDKN2AIP, VEGFA, PRKRIP1, TNFAIP8, ZFYVE28, NLRP12, CNTN4, MTOR, NSD1, BMPR1A	220	1812	14116	1.59347
GOTERM_BP_ALL	GO:0007275~multicellular organismal development	64	22.6148	0.00162035	MEF2A, DZIP1, IGFBP7, ZEB2, GRIN3A, IL15, NRCAM, CASP3, HHIP, SPRED1, ODZ1, CEACAM1, SPATA24, VANGL2, FLNB, ZFR, AMIGO1, INHBB, FMN2, DDR1, VEGFA, GAA, SPATA16, CNTN4, BIN1, NSD1, ADAMTS2, RAPGEFL1, XDH, IBSP, RBP4, FGFR4, FUT9, GCNT2, ELL, NNAT, AHCTF1, AZI1, NR2C2, IGF1R, PTK2, CHD8, ATIC, ODF2, OLFM3, TCF25, MLLT3, FZD9, MOBP, ZMYM3, DPYSL4, DPYSL3, NPR3, MID1, RACGAP1, COL5A2, FZD7, SOD2, SDH…	220	2865	14116	1.43332
GOTERM_BP_ALL	GO:0051716~cellular response to stimulus	25	8.83392	0.00206935	IGFBP7, RPA3, TRIB1, IGF1R, CASP3, MAP3K5, SUMO1, SORBS1, PRKACB, RAD51L3, HSPA5, TOP2A, WDR33, CIB1, PTPRK, TNIK, EME2, GTF2H5, APPL1, SOD2, ATP7A, DNA2, RFC1, ADCY9, CUL4B	220	820	14116	1.95621
GOTERM_BP_ALL	GO:0042325~regulation of phosphorylation	17	6.00707	0.00253048	DEPDC6, CCDC88C, STRADA, ZEB2, TRIB1, ATP7A, MAP3K5, CASP3, ADCY9, PRKRIP1, ZFYVE28, NLRP12, MTOR, TNK2, SPRED1, PRKACB, BMPR1A	220	466	14116	2.34073
GOTERM_BP_ALL	GO:0032502~developmental process	68	24.0283	0.002563	MEF2A, DZIP1, IGFBP7, ZEB2, GRIN3A, IL15, NRCAM, CASP3, HHIP, SPRED1, ODZ1, CEACAM1, SPATA24, FAM82A2, ERMN, VANGL2, ZFR, FLNB, AMIGO1, INHBB, DDR1, FMN2, VEGFA, GAA, SPATA16, CNTN4, BIN1, NSD1, ADAMTS2, RAPGEFL1, XDH, IBSP, RBP4, FGFR4, FUT9, GCNT2, ELL, NNAT, AHCTF1, IGF2BP3, AZI1, NR2C2, IGF1R, PTK2, CHD8, ATIC, ODF2, OLFM3, TCF25, MLLT3, FZD9, MOBP, ZMYM3, DPYSL4, DPYSL3, NPR3, MID1, RACGAP1,…	220	3148	14116	1.386
GOTERM_BP_ALL	GO:0048523~negative regulation of cellular process	41	14.4876	0.00298446	RBP4, GRIK2, IGFBP7, ANAPC10, ZEB2, IL15, IGF2BP3, ADCYAP1, TRIB1, IGF1R, SUMO1, CASP3, CHD8, PTK2, NISCH, HSPA5, HHIP, ODZ1, TCF25, DNAJC1, DEPDC6, PTPRK, NACC2, ILF3, TRIM24, MID1, SOD2, INHBB, DDR1, SFRP1, ID1, CDKN2AIP, VEGFA, PRKRIP1, TNFAIP8, ZFYVE28, NLRP12, CNTN4, MTOR, NSD1, BMPR1A	220	1660	14116	1.58476
GOTERM_BP_ALL	GO:0033554~cellular response to stress	19	6.71378	0.00316889	PTPRK, TNIK, EME2, GTF2H5, SOD2, TRIB1, RPA3, ATP7A, DNA2, SUMO1, CASP3, MAP3K5, RFC1, HSPA5, RAD51L3, CUL4B, TOP2A, WDR33, CIB1	220	566	14116	2.1539
GOTERM_BP_ALL	GO:0016043~cellular component organization	56	19.788	0.00344077	RAB5B, GRIK2, GRIN3A, SYT7, CLTC, NRCAM, HOOK2, CASP3, NISCH, LCAT, HIST3H2A, TOP2A, BRD8, PTPRK, BRF1, TRPM7, CCDC88C, ERMN, VANGL2, HMG20A, MED13, FLNB, AMIGO1, FMN2, RFC1, GAA, CLIP1, CNTN4, BIN1, NSD1, ADAMTS2, IBSP, CALD1, HAUS1, AHCTF1, ANAPC10, PDSS1, CLDN14, IGF1R, PTK2, CHD8, SORBS1, RAC2, NACC2, PDS5A, TRIM24, MID1, RACGAP1, COL5A2, SOD2, ATP7A, SH3BP4, DNA2, SH3D19, MTOR, LRP4	220	2498	14116	1.43842
GOTERM_BP_ALL	GO:0051174~regulation of phosphorus metabolic process	17	6.00707	0.00374325	DEPDC6, CCDC88C, STRADA, ZEB2, TRIB1, ATP7A, MAP3K5, CASP3, ADCY9, PRKRIP1, ZFYVE28, NLRP12, MTOR, TNK2, SPRED1, PRKACB, BMPR1A	220	485	14116	2.24903
GOTERM_BP_ALL	GO:0019220~regulation of phosphate metabolic process	17	6.00707	0.00374325	DEPDC6, CCDC88C, STRADA, ZEB2, TRIB1, ATP7A, MAP3K5, CASP3, ADCY9, PRKRIP1, ZFYVE28, NLRP12, MTOR, TNK2, SPRED1, PRKACB, BMPR1A	220	485	14116	2.24903
GOTERM_BP_ALL	GO:0030324~lung development	7	2.4735	0.00440548	ATP7A, RBP4, FGFR4, VEGFA, HHIP, ADAMTS2, BMPR1A	220	99	14116	4.53682
GOTERM_BP_ALL	GO:0006281~DNA repair	12	4.24028	0.00486367	DNA2, SUMO1, RFC1, EME2, RAD51L3, CUL4B, GTF2H5, TOP2A, WDR33, SOD2, RPA3, CIB1	220	284	14116	2.71114
GOTERM_BP_ALL	GO:0030323~respiratory tube development	7	2.4735	0.00509593	ATP7A, RBP4, FGFR4, VEGFA, HHIP, ADAMTS2, BMPR1A	220	102	14116	4.40339
GOTERM_BP_ALL	GO:0051128~regulation of cellular component organization	16	5.65371	0.00527554	RAB5B, ATP10A, ERMN, FBLIM1, ANAPC10, MID1, APPL1, NRCAM, AMIGO1, SUMO1, PTK2, SORBS1, VEGFA, NEDD4L, MTOR, BIN1	220	458	14116	2.24152
GOTERM_BP_ALL	GO:0032880~regulation of protein localization	8	2.82686	0.00573986	RBP4, SUMO1, SORBS1, NNAT, NLRP12, APPL1, DNAJC1, BMPR1A	220	138	14116	3.71963
GOTERM_BP_ALL	GO:0044092~negative regulation of molecular function	13	4.59364	0.00599357	DEPDC6, ANAPC10, NPR3, TRIB1, ATP7A, CASP3, SUMO1, ADCY9, ID1, ZFYVE28, PRKRIP1, SPRED1, HSPA5	220	334	14116	2.49739
GOTERM_BP_ALL	GO:0060541~respiratory system development	7	2.4735	0.0067104	ATP7A, RBP4, FGFR4, VEGFA, HHIP, ADAMTS2, BMPR1A	220	108	14116	4.15875
GOTERM_BP_ALL	GO:0032879~regulation of localization	19	6.71378	0.00682732	RBP4, PTPRK, RAB5B, NNAT, PNPLA2, APPL1, TRIB1, INHBB, IGF1R, SUMO1, NISCH, SORBS1, VEGFA, NLRP12, NEDD4L, BIN1, DNAJC1, NSF, BMPR1A	220	610	14116	1.99854
GOTERM_BP_ALL	GO:0007167~enzyme linked receptor protein signaling pathway	13	4.59364	0.00716212	PTPRK, FGFR4, GRIK2, APPL1, ADCYAP1, IGF1R, DDR1, PTK2, RGMB, SORBS1, ID1, VEGFA, BMPR1A	220	342	14116	2.43897
GOTERM_BP_ALL	GO:0007413~axonal fasciculation	3	1.06007	0.00993304	AMIGO1, NRCAM, CNTN4	220	10	14116	19.2491
GOTERM_BP_ALL	GO:0046777~protein amino acid autophosphorylation	6	2.12014	0.0103245	IGF1R, PTK2, CSNK2A1, TRPM7, TRIM24, MTOR	220	85	14116	4.5292
KEGG_PATHWAY	hsa04310:Wnt signaling pathway	8	2.82686	0.0111495	FZD9, CHD8, CSNK2A1, RAC2, SFRP1, VANGL2, PRKACB, FZD7	84	151	5085	3.20719
GOTERM_BP_ALL	GO:0006469~negative regulation of protein kinase activity	6	2.12014	0.0113463	DEPDC6, CASP3, ZFYVE28, PRKRIP1, SPRED1, TRIB1	220	87	14116	4.42508
GOTERM_BP_ALL	GO:0043086~negative regulation of catalytic activity	11	3.88693	0.0113463	DEPDC6, ATP7A, CASP3, ADCY9, ZFYVE28, PRKRIP1, ANAPC10, SPRED1, HSPA5, NPR3, TRIB1	220	277	14116	2.54801
KEGG_PATHWAY	hsa05210:Colorectal cancer	6	2.12014	0.0115694	FZD9, IGF1R, CASP3, RAC2, APPL1, FZD7	84	84	5085	4.32398
GOTERM_BP_ALL	GO:0033673~negative regulation of kinase activity	6	2.12014	0.0130049	DEPDC6, CASP3, ZFYVE28, PRKRIP1, SPRED1, TRIB1	220	90	14116	4.27758
GOTERM_BP_ALL	GO:0006974~response to DNA damage stimulus	13	4.59364	0.0137156	EME2, GTF2H5, RPA3, SOD2, DNA2, CASP3, SUMO1, RFC1, RAD51L3, CUL4B, TOP2A, WDR33, CIB1	220	373	14116	2.23627
GOTERM_BP_ALL	GO:0022414~reproductive process	21	7.42049	0.0150616	XDH, RBP4, IGFBP7, DZIP1, RACGAP1, AZI1, NR2C2, ADCYAP1, INHBB, DDR1, IGF1R, FMN2, SFRP1, VEGFA, SPATA16, ODF2, MTOR, ADAMTS2, WDR33, BMPR1A, SPATA24	220	762	14116	1.76829
GOTERM_BP_ALL	GO:0065009~regulation of molecular function	25	8.83392	0.0155559	TBC1D9, CALD1, APH1B, ZEB2, ANAPC10, TRIB1, ADCYAP1, CASP3, MAP3K5, SUMO1, GIT2, PRKACB, SPRED1, HSPA5, DEPDC6, STRADA, NPR3, SOD2, ATP7A, ADCY9, ID1, ZFYVE28, PRKRIP1, NLRP12, MTOR	220	969	14116	1.65541
GOTERM_BP_ALL	GO:0000003~reproduction	21	7.42049	0.0160607	XDH, RBP4, IGFBP7, DZIP1, RACGAP1, AZI1, NR2C2, ADCYAP1, INHBB, DDR1, IGF1R, FMN2, SFRP1, VEGFA, SPATA16, ODF2, MTOR, ADAMTS2, WDR33, BMPR1A, SPATA24	220	767	14116	1.75676
GOTERM_BP_ALL	GO:0022604~regulation of cell morphogenesis	7	2.4735	0.0163863	AMIGO1, NRCAM, PTK2, ERMN, VEGFA, ATP10A, FBLIM1	220	131	14116	3.42859
GOTERM_BP_ALL	GO:0051348~negative regulation of transferase activity	6	2.12014	0.016798	DEPDC6, CASP3, ZFYVE28, PRKRIP1, SPRED1, TRIB1	220	96	14116	4.01023
GOTERM_BP_ALL	GO:0016055~Wnt receptor signaling pathway	7	2.4735	0.0175305	FZD9, CHD8, CSNK2A1, SFRP1, CCDC88C, RSPO3, FZD7	220	133	14116	3.37703
GOTERM_BP_ALL	GO:0008283~cell proliferation	14	4.947	0.0187853	FZD9, RBP4, CDV3, DTYMK, ZEB2, IL15, APPL1, RACGAP1, NR2C2, VEGFA, MTCP1, HHIP, BIN1, EMP2	220	436	14116	2.0603
GOTERM_BP_ALL	GO:0045859~regulation of protein kinase activity	12	4.24028	0.0189885	DEPDC6, CASP3, MAP3K5, ADCY9, ZFYVE28, PRKRIP1, STRADA, ZEB2, SPRED1, MTOR, PRKACB, TRIB1	220	345	14116	2.23178
GOTERM_BP_ALL	GO:0007507~heart development	9	3.18021	0.0191085	RBP4, CASP3, PKP2, ID1, VANGL2, GAA, TCF25, SOD2, BMPR1A	220	215	14116	2.68592
GOTERM_BP_ALL	GO:0048609~reproductive process in a multicellular organism	15	5.30035	0.0198422	XDH, RBP4, DZIP1, RACGAP1, AZI1, NR2C2, INHBB, FMN2, VEGFA, SPATA16, ODF2, MTOR, ADAMTS2, WDR33, SPATA24	220	487	14116	1.97629
GOTERM_BP_ALL	GO:0032504~multicellular organism reproduction	15	5.30035	0.0198422	XDH, RBP4, DZIP1, RACGAP1, AZI1, NR2C2, INHBB, FMN2, VEGFA, SPATA16, ODF2, MTOR, ADAMTS2, WDR33, SPATA24	220	487	14116	1.97629
GOTERM_BP_ALL	GO:0035295~tube development	9	3.18021	0.0216075	ATP7A, RBP4, FGFR4, VANGL2, VEGFA, ZEB2, HHIP, ADAMTS2, BMPR1A	220	220	14116	2.62488
GOTERM_BP_ALL	GO:0050790~regulation of catalytic activity	22	7.77385	0.0225169	DEPDC6, TBC1D9, APH1B, STRADA, ANAPC10, ZEB2, NPR3, SOD2, TRIB1, ADCYAP1, ATP7A, CASP3, MAP3K5, ADCY9, PRKRIP1, ZFYVE28, GIT2, NLRP12, MTOR, HSPA5, SPRED1, PRKACB	220	846	14116	1.66856
GOTERM_BP_ALL	GO:0043549~regulation of kinase activity	12	4.24028	0.0237317	DEPDC6, CASP3, MAP3K5, ADCY9, ZFYVE28, PRKRIP1, STRADA, ZEB2, SPRED1, MTOR, PRKACB, TRIB1	220	357	14116	2.15676
GOTERM_BP_ALL	GO:0007169~transmembrane receptor protein tyrosine kinase signaling pathway	9	3.18021	0.0239008	DDR1, IGF1R, FGFR4, PTK2, SORBS1, GRIK2, VEGFA, APPL1, ADCYAP1	220	224	14116	2.578
GOTERM_BP_ALL	GO:0060249~anatomical structure homeostasis	6	2.12014	0.0246318	XDH, RBP4, RFC1, RAC2, VEGFA, GAA	220	106	14116	3.6319
GOTERM_BP_ALL	GO:0030036~actin cytoskeleton organization	9	3.18021	0.0249004	FMN2, NISCH, RAC2, SORBS1, TRPM7, CALD1, ERMN, RACGAP1, FLNB	220	226	14116	2.55519
GOTERM_BP_ALL	GO:0007405~neuroblast proliferation	3	1.06007	0.0249207	FZD9, HHIP, RACGAP1	220	16	14116	12.0307
GOTERM_BP_ALL	GO:0043687~post-translational protein modification	28	9.89399	0.0271221	FGFR4, NNAT, SENP7, TRIB1, IGF1R, SUMO1, PTK2, MAP3K5, CSNK2A1, DUSP15, PRKACB, NEDD4L, BRD8, PTPRK, TNIK, TRPM7, TAOK1, PTPN14, STRADA, PCNP, TRIM24, DDR1, UBE2W, TNK2, MTOR, NSD1, BMPR1A, CAMK1D	220	1182	14116	1.51995
GOTERM_BP_ALL	GO:0009987~cellular process	177	62.5442	0.0281012	FASTKD3, MEF2A, GRIK2, DZIP1, DTYMK, GRIN3A, SYT7, IL15, MED20, SLC35A2, GLDC, NRCAM, HOOK2, MAP3K5, CSNK2A1, LCAT, GRID2, MCOLN1, PRKACB, DNAJC1, SPATA24, CIB1, TXNL1, PTPRK, TNIK, FAM82A2, VANGL2, OLA1, HMG20A, PNPLA2, MED13, MOXD1, ATP2C2, RFC1, HSPB8, VEGFA, TNFAIP8, SPATA16, CELF2, CLIP1, BIN1, EMP2, ADAMTS2, PHKA2, FUS, IBSP, RBP4, FGFR4, CDV3, FDX1, ELL, ELK1, AHCTF1, ANAPC10, IGF2BP3, ARF…	220	10541	14116	1.07741
GOTERM_BP_ALL	GO:0005976~polysaccharide metabolic process	6	2.12014	0.0293021	PHKA2, PPP1R3D, GCNT2, CHST9, GAA, ITIH5	220	111	14116	3.4683
GOTERM_BP_ALL	GO:0048134~germ-line cyst formation	2	0.706714	0.030789	RBP4, NR2C2	220	2	14116	64.1636
GOTERM_BP_ALL	GO:0048136~male germ-line cyst formation	2	0.706714	0.030789	RBP4, NR2C2	220	2	14116	64.1636
GOTERM_BP_ALL	GO:0051338~regulation of transferase activity	12	4.24028	0.0307945	DEPDC6, CASP3, MAP3K5, ADCY9, ZFYVE28, PRKRIP1, STRADA, ZEB2, SPRED1, MTOR, PRKACB, TRIB1	220	372	14116	2.06979
GOTERM_BP_ALL	GO:0007399~nervous system development	26	9.18728	0.0309726	MEF2A, FUT9, NNAT, ZEB2, GRIN3A, NR2C2, NRCAM, IGF1R, PTK2, HHIP, ODZ1, OLFM3, FZD9, MOBP, VANGL2, DPYSL4, DPYSL3, RACGAP1, SOD2, AMIGO1, ATP7A, SDHA, VEGFA, CNTN4, RAPGEFL1, BMPR1A	220	1088	14116	1.53332
GOTERM_BP_ALL	GO:0010646~regulation of cell communication	25	8.83392	0.0321286	RBP4, GRIK2, TBC1D9, NNAT, ZEB2, ARFGEF2, CALB1, TRIB1, CHD8, MAP3K5, NISCH, GIT2, SPRED1, HHIP, DEPDC6, TRIM24, INHBB, RALGAPA2, CDKN2AIP, ZFYVE28, VEGFA, NLRP12, CNTN4, MTOR, BMPR1A	220	1038	14116	1.54537
GOTERM_BP_ALL	GO:0030029~actin filament-based process	9	3.18021	0.0343146	FMN2, NISCH, RAC2, SORBS1, TRPM7, CALD1, ERMN, RACGAP1, FLNB	220	241	14116	2.39615
KEGG_PATHWAY	hsa03420:Nucleotide excision repair	4	1.41343	0.0343696	RFC1, CUL4B, GTF2H5, RPA3	84	44	5085	5.50325
GOTERM_BP_ALL	GO:0022607~cellular component assembly	22	7.77385	0.0351823	PTPRK, NACC2, BRF1, CCDC88C, GRIK2, CALD1, HAUS1, VANGL2, AHCTF1, TRIM24, MED13, RACGAP1, PDSS1, CLDN14, SOD2, NRCAM, ATP7A, IGF1R, PTK2, SORBS1, RAC2, HIST3H2A	220	887	14116	1.59143
GOTERM_BP_ALL	GO:0006996~organelle organization	30	10.6007	0.0387004	RAB5B, CALD1, HAUS1, AHCTF1, ANAPC10, HOOK2, CASP3, CHD8, PTK2, NISCH, SORBS1, RAC2, HIST3H2A, TOP2A, BRD8, PDS5A, TRPM7, ERMN, HMG20A, MID1, RACGAP1, FLNB, SOD2, ATP7A, DNA2, FMN2, RFC1, GAA, CLIP1, NSD1	220	1332	14116	1.44513
GOTERM_BP_ALL	GO:0007010~cytoskeleton organization	13	4.59364	0.0398344	TRPM7, CALD1, HAUS1, ERMN, RACGAP1, MID1, FLNB, HOOK2, FMN2, PTK2, NISCH, SORBS1, RAC2	220	436	14116	1.91314
GOTERM_BP_ALL	GO:0070201~regulation of establishment of protein localization	6	2.12014	0.04023	RBP4, SORBS1, NLRP12, APPL1, DNAJC1, BMPR1A	220	121	14116	3.18167
GOTERM_BP_ALL	GO:0051301~cell division	10	3.53357	0.0408606	FMN2, RBP4, PDS5A, HAUS1, CDC40, CABLES2, AHCTF1, ANAPC10, RACGAP1, NR2C2	220	295	14116	2.17504
GOTERM_BP_ALL	GO:0008038~neuron recognition	3	1.06007	0.0414649	AMIGO1, NRCAM, CNTN4	220	21	14116	9.16623
GOTERM_BP_ALL	GO:0006464~protein modification process	32	11.3074	0.0417458	PHKA2, FGFR4, FUT9, NNAT, SENP7, TRIB1, IGF1R, SUMO1, PTK2, MAP3K5, CSNK2A1, GALNT10, DUSP15, PRKACB, NEDD4L, BRD8, PTPRK, TNIK, TRPM7, TAOK1, PTPN14, STRADA, PCNP, TRIM24, ATP7A, DDR1, UBE2W, MTOR, TNK2, NSD1, BMPR1A, CAMK1D	220	1453	14116	1.4131
GOTERM_BP_ALL	GO:0007276~gamete generation	12	4.24028	0.0439464	FMN2, RBP4, DZIP1, SPATA16, ODF2, MTOR, RACGAP1, ADAMTS2, AZI1, NR2C2, WDR33, SPATA24	220	395	14116	1.94928
KEGG_PATHWAY	hsa04510:Focal adhesion	8	2.82686	0.044747	IBSP, IGF1R, PTK2, RAC2, VEGFA, ELK1, COL5A2, FLNB	84	201	5085	2.40938
GOTERM_BP_ALL	GO:0065008~regulation of biological quality	32	11.3074	0.0472173	XDH, RBP4, HSD17B1, GRIK2, ATP10A, CALB1, CASP3, PTK2, NISCH, RAC2, LCAT, GRID2, NEDD4L, TXNL1, DEPDC6, CCDC88C, ERMN, FBLIM1, NPR3, TRIM24, FLNB, SOD2, ATP7A, AMIGO1, RFC1, NTS, CHST9, CDKN2AIP, VEGFA, GAA, CNTN4, MTOR	220	1469	14116	1.39771
GOTERM_BP_ALL	GO:0031344~regulation of cell projection organization	5	1.76678	0.0496215	AMIGO1, NRCAM, PTK2, ERMN, MTOR	220	89	14116	3.6047

## Sheet: yellow
Category	Term	Count	%	PValue	Genes	List Total	Pop Hits	Pop Total	Fold Enrichment
GOTERM_BP_ALL	GO:0032000~positive regulation of fatty acid beta-oxidation	3	1.40187	0.00115728	PPARA, IRS1, AKT2	155	5	14116	54.6426
GOTERM_BP_ALL	GO:0010941~regulation of cell death	20	9.34579	0.00141043	DLC1, DEPDC6, KCNMA1, SLC25A4, BRAF, AARS, TUBB2C, MITF, PPP3R1, GAS1, BCL2L11, ATM, NOTCH2, SMO, CDH13, SFRP1, DAD1, PPP3CC, DCUN1D3, HIP1	155	815	14116	2.23487
GOTERM_BP_ALL	GO:0021575~hindbrain morphogenesis	4	1.86916	0.00192122	DLC1, SMO, RORA, GAS1	155	23	14116	15.8384
GOTERM_BP_ALL	GO:0042981~regulation of apoptosis	19	8.8785	0.0029275	DLC1, DEPDC6, KCNMA1, BRAF, AARS, TUBB2C, MITF, PPP3R1, GAS1, BCL2L11, ATM, NOTCH2, SMO, CDH13, SFRP1, DAD1, PPP3CC, DCUN1D3, HIP1	155	804	14116	2.15217
GOTERM_BP_ALL	GO:0046321~positive regulation of fatty acid oxidation	3	1.40187	0.00317133	PPARA, IRS1, AKT2	155	8	14116	34.1516
GOTERM_BP_ALL	GO:0031998~regulation of fatty acid beta-oxidation	3	1.40187	0.00317133	PPARA, IRS1, AKT2	155	8	14116	34.1516
GOTERM_BP_ALL	GO:0043067~regulation of programmed cell death	19	8.8785	0.00325195	DLC1, DEPDC6, KCNMA1, BRAF, AARS, TUBB2C, MITF, PPP3R1, GAS1, BCL2L11, ATM, NOTCH2, SMO, CDH13, SFRP1, DAD1, PPP3CC, DCUN1D3, HIP1	155	812	14116	2.13097
GOTERM_BP_ALL	GO:0043009~chordate embryonic development	11	5.14019	0.00342664	DLC1, SMO, ADAM10, SFRP1, DAD1, PBX1, GAS1, SOX8, XAB2, ATM, BCL2L11	155	331	14116	3.02653
GOTERM_BP_ALL	GO:0009792~embryonic development ending in birth or egg hatching	11	5.14019	0.00365252	DLC1, SMO, ADAM10, SFRP1, DAD1, PBX1, GAS1, SOX8, XAB2, ATM, BCL2L11	155	334	14116	2.99934
GOTERM_BP_ALL	GO:0015936~coenzyme A metabolic process	3	1.40187	0.0040483	PANK1, ACLY, DCAKD	155	9	14116	30.357
GOTERM_BP_ALL	GO:0007242~intracellular signaling cascade	25	11.6822	0.00477231	GNG11, SPRED3, TLK1, RAB26, SPRED1, TLK2, ARL5B, GNG7, DEPDC6, GDI2, BRAF, RREB1, IRS1, ATM, FARP2, P2RY12, PRKD1, CDH13, RPS6KA3, SSTR2, RND1, ACAP1, ERC1, TRIP6, PLCXD2	155	1256	14116	1.81272
GOTERM_BP_ALL	GO:0045725~positive regulation of glycogen biosynthetic process	3	1.40187	0.00502427	SORBS1, IRS1, AKT2	155	10	14116	27.3213
GOTERM_BP_ALL	GO:0033865~nucleoside bisphosphate metabolic process	3	1.40187	0.00609698	PANK1, ACLY, DCAKD	155	11	14116	24.8375
GOTERM_BP_ALL	GO:0008286~insulin receptor signaling pathway	4	1.86916	0.00754121	SORBS1, PIK3R3, IRS1, AKT2	155	37	14116	9.84551
GOTERM_BP_ALL	GO:0050996~positive regulation of lipid catabolic process	3	1.40187	0.00852392	PPARA, IRS1, AKT2	155	13	14116	21.0164
GOTERM_BP_ALL	GO:0010962~regulation of glucan biosynthetic process	3	1.40187	0.00987385	SORBS1, IRS1, AKT2	155	14	14116	19.5152
GOTERM_BP_ALL	GO:0032885~regulation of polysaccharide biosynthetic process	3	1.40187	0.00987385	SORBS1, IRS1, AKT2	155	14	14116	19.5152
GOTERM_BP_ALL	GO:0005979~regulation of glycogen biosynthetic process	3	1.40187	0.00987385	SORBS1, IRS1, AKT2	155	14	14116	19.5152
KEGG_PATHWAY	hsa04360:Axon guidance	7	3.27103	0.0107355	RND1, UNC5B, ABLIM3, SEMA7A, SEMA3E, PPP3R1, PPP3CC	75	129	5085	3.67907
GOTERM_BP_ALL	GO:0032881~regulation of polysaccharide metabolic process	3	1.40187	0.011312	SORBS1, IRS1, AKT2	155	15	14116	18.2142
GOTERM_BP_ALL	GO:0048041~focal adhesion formation	3	1.40187	0.0128362	DLC1, SORBS1, TRIP6	155	16	14116	17.0758
GOTERM_BP_ALL	GO:0045834~positive regulation of lipid metabolic process	4	1.86916	0.0137216	PPARA, SORBS1, IRS1, AKT2	155	46	14116	7.91921
GOTERM_BP_ALL	GO:0006469~negative regulation of protein kinase activity	5	2.33645	0.0150694	DEPDC6, SNX6, PKIG, SPRED3, SPRED1	155	87	14116	5.23396
GOTERM_BP_ALL	GO:0009966~regulation of signal transduction	18	8.41121	0.015226	DLC1, DEPDC6, SNX6, MAGI1, GAS1, IRS1, FARP2, NOTCH2, CDH13, RGS20, ACAP1, AGPAT9, SPRED3, RELN, SPRED1, RAMP1, GNG7, AKT2	155	878	14116	1.86706
GOTERM_BP_ALL	GO:0032870~cellular response to hormone stimulus	6	2.80374	0.015254	SORBS1, GNG11, PIK3R3, IRS1, GNG7, AKT2	155	133	14116	4.10846
GOTERM_BP_ALL	GO:0032879~regulation of localization	14	6.54206	0.0161167	DLC1, LPL, PPARA, ADAM10, PKIG, IRS1, P2RY12, CDH13, SMO, SORBS1, RAB26, TRIP6, AKT2, HIP1	155	610	14116	2.09015
GOTERM_BP_ALL	GO:0032508~DNA duplex unwinding	3	1.40187	0.0161349	MCM7, SUPV3L1, MCM2	155	18	14116	15.1785
GOTERM_BP_ALL	GO:0032392~DNA geometric change	3	1.40187	0.0161349	MCM7, SUPV3L1, MCM2	155	18	14116	15.1785
GOTERM_BP_ALL	GO:0050794~regulation of cellular process	89	41.5888	0.0167477	DLC1, PPARA, FGF14, TUBB2C, MITF, RORA, CPEB1, PIP5K1A, CBFA2T3, PCGF5, MKLN1, MCM7, CSNK2A1, UNC5B, ELOF1, PCGF6, AGPAT9, BRD7, SPRED3, TLK1, RAB26, SPRED1, TLK2, MYB, RAMP1, ARL5B, APLN, PPP1R14A, GNG7, AKT2, DEPDC6, KCNMA1, CGRRF1, ADAM10, MAGI1, BRAF, SLC25A4, RREB1, PKIG, AARS, MCM2, IRS1, BCL2L11, NRIP2, FARP2, PRKD1, SMO, SSTR2, RND1, MAPK6, ACAP1, RELN, DCUN1D3, ERC1, GRASP, TSHZ1, SNX6, …	155	6819	14116	1.18864
GOTERM_BP_ALL	GO:0033673~negative regulation of kinase activity	5	2.33645	0.0168732	DEPDC6, SNX6, PKIG, SPRED3, SPRED1	155	90	14116	5.0595
GOTERM_BP_ALL	GO:0032502~developmental process	47	21.9626	0.0171645	DLC1, PPARA, TSHZ1, FGF14, MITF, RORA, CBFA2T3, SOX8, XAB2, UNC5B, SEMA7A, SEMA3E, DAD1, SPRED3, RQCD1, SPRED1, RAB26, WNT6, APLN, HIP1, KCNMA1, ADAM10, LIPA, BRAF, RREB1, POLG, PCDHB3, DMP1, CCNF, AARS, AFF2, WHSC1, GAS1, IRS1, BCL2L11, ATM, FARP2, TNNT2, NOTCH2, SMO, CDH13, RPS6KA3, RND1, SFRP1, PBX1, RELN, ERC1	155	3148	14116	1.3597
GOTERM_BP_ALL	GO:0051716~cellular response to stimulus	17	7.94393	0.0171944	POLG, AARS, GNG11, RAD52, XAB2, IRS1, ATM, SMO, CDH13, MCM7, SORBS1, SFPQ, TLK1, TLK2, PIK3R3, GNG7, AKT2	155	820	14116	1.88806
GOTERM_BP_ALL	GO:0060548~negative regulation of cell death	10	4.6729	0.017268	NOTCH2, SMO, CDH13, SLC25A4, SFRP1, BRAF, MITF, AARS, DAD1, ATM	155	360	14116	2.52975
GOTERM_BP_ALL	GO:0010907~positive regulation of glucose metabolic process	3	1.40187	0.0179054	SORBS1, IRS1, AKT2	155	19	14116	14.3796
GOTERM_BP_ALL	GO:0021587~cerebellum morphogenesis	3	1.40187	0.0179054	SMO, RORA, GAS1	155	19	14116	14.3796
KEGG_PATHWAY	hsa05218:Melanoma	5	2.33645	0.0192789	BRAF, FGF14, MITF, PIK3R3, AKT2	75	71	5085	4.77465
GOTERM_BP_ALL	GO:0045913~positive regulation of carbohydrate metabolic process	3	1.40187	0.0197541	SORBS1, IRS1, AKT2	155	20	14116	13.6606
GOTERM_BP_ALL	GO:0010676~positive regulation of cellular carbohydrate metabolic process	3	1.40187	0.0197541	SORBS1, IRS1, AKT2	155	20	14116	13.6606
GOTERM_BP_ALL	GO:0051348~negative regulation of transferase activity	5	2.33645	0.0208725	DEPDC6, SNX6, PKIG, SPRED3, SPRED1	155	96	14116	4.74328
GOTERM_BP_ALL	GO:0003002~regionalization	7	3.27103	0.0209978	SMO, TSHZ1, SFRP1, PBX1, RELN, GAS1, ATM	155	197	14116	3.23602
GOTERM_BP_ALL	GO:0045923~positive regulation of fatty acid metabolic process	3	1.40187	0.0216792	PPARA, IRS1, AKT2	155	21	14116	13.0101
GOTERM_BP_ALL	GO:0043255~regulation of carbohydrate biosynthetic process	3	1.40187	0.0216792	SORBS1, IRS1, AKT2	155	21	14116	13.0101
GOTERM_BP_ALL	GO:0001672~regulation of chromatin assembly or disassembly	2	0.934579	0.021701	TLK1, TLK2	155	2	14116	91.071
GOTERM_BP_ALL	GO:0009790~embryonic development	13	6.07477	0.021708	DLC1, TSHZ1, ADAM10, GAS1, SOX8, XAB2, BCL2L11, ATM, SMO, NOTCH2, SFRP1, DAD1, PBX1	155	568	14116	2.08437
GOTERM_BP_ALL	GO:0008633~activation of pro-apoptotic gene products	3	1.40187	0.0236787	PPP3R1, PPP3CC, BCL2L11	155	22	14116	12.4188
GOTERM_BP_ALL	GO:0010828~positive regulation of glucose transport	3	1.40187	0.0236787	SORBS1, IRS1, AKT2	155	22	14116	12.4188
GOTERM_BP_ALL	GO:0046326~positive regulation of glucose import	3	1.40187	0.0236787	SORBS1, IRS1, AKT2	155	22	14116	12.4188
GOTERM_BP_ALL	GO:0032868~response to insulin stimulus	5	2.33645	0.023836	PPARA, SORBS1, PIK3R3, IRS1, AKT2	155	100	14116	4.55355
GOTERM_BP_ALL	GO:0007044~cell-substrate junction assembly	3	1.40187	0.0257509	DLC1, SORBS1, TRIP6	155	23	14116	11.8788
GOTERM_BP_ALL	GO:0050789~regulation of biological process	91	42.5234	0.0259364	DLC1, PPARA, FGF14, TUBB2C, MITF, CPEB1, RORA, PIP5K1A, CBFA2T3, PCGF5, MKLN1, AP2B1, MCM7, CSNK2A1, UNC5B, ELOF1, PCGF6, AGPAT9, BRD7, SPRED3, TLK1, RAB26, SPRED1, TLK2, MYB, RAMP1, ARL5B, APLN, PPP1R14A, GNG7, AKT2, DEPDC6, KCNMA1, CGRRF1, ADAM10, MAGI1, BRAF, SLC25A4, RREB1, PKIG, AARS, MCM2, IRS1, BCL2L11, NRIP2, FARP2, PRKD1, TNNT2, SMO, SSTR2, RND1, MAPK6, ACAP1, RELN, DCUN1D3, ERC1, GRASP,…	155	7106	14116	1.16626
GOTERM_BP_ALL	GO:0007389~pattern specification process	8	3.73832	0.0272004	NOTCH2, SMO, TSHZ1, SFRP1, PBX1, RELN, GAS1, ATM	155	267	14116	2.72872
GOTERM_BP_ALL	GO:0030902~hindbrain development	4	1.86916	0.027712	DLC1, SMO, RORA, GAS1	155	60	14116	6.0714
GOTERM_BP_ALL	GO:0016310~phosphorylation	16	7.47664	0.0284222	ADAM10, BRAF, ATP6V1B2, PIP5K1A, ATM, PRKD1, RPS6KA3, CSNK2A1, MAPK6, CLK4, TLK1, RELN, TLK2, ERC1, UQCRB, AKT2	155	800	14116	1.82142
GOTERM_BP_ALL	GO:0010948~negative regulation of cell cycle process	3	1.40187	0.0301059	GAS1, DCUN1D3, ATM	155	25	14116	10.9285
GOTERM_BP_ALL	GO:0044092~negative regulation of molecular function	9	4.20561	0.0301389	DEPDC6, TNNT2, SMO, SSTR2, SNX6, PKIG, SPRED3, PBX1, SPRED1	155	334	14116	2.45401
GOTERM_BP_ALL	GO:0050994~regulation of lipid catabolic process	3	1.40187	0.0323852	PPARA, IRS1, AKT2	155	26	14116	10.5082
GOTERM_BP_ALL	GO:0009719~response to endogenous stimulus	10	4.6729	0.0335317	KCNMA1, PPARA, CDH13, SORBS1, AARS, GNG11, PIK3R3, IRS1, GNG7, AKT2	155	405	14116	2.24867
GOTERM_BP_ALL	GO:0019216~regulation of lipid metabolic process	5	2.33645	0.0341971	KCNMA1, PPARA, SORBS1, IRS1, AKT2	155	112	14116	4.06567
GOTERM_BP_ALL	GO:0007275~multicellular organismal development	42	19.6262	0.0343084	DLC1, PPARA, TSHZ1, FGF14, MITF, RORA, SOX8, XAB2, UNC5B, SEMA7A, SEMA3E, DAD1, SPRED3, SPRED1, RAB26, WNT6, APLN, KCNMA1, ADAM10, LIPA, BRAF, RREB1, PCDHB3, AARS, DMP1, CCNF, AFF2, GAS1, IRS1, BCL2L11, ATM, FARP2, TNNT2, NOTCH2, SMO, CDH13, RPS6KA3, RND1, SFRP1, PBX1, RELN, ERC1	155	2865	14116	1.33507
GOTERM_BP_ALL	GO:0051050~positive regulation of transport	7	3.27103	0.0355533	P2RY12, SMO, SORBS1, TRIP6, IRS1, HIP1, AKT2	155	223	14116	2.85873
KEGG_PATHWAY	hsa04914:Progesterone-mediated oocyte maturation	5	2.33645	0.0358395	RPS6KA3, BRAF, CPEB1, PIK3R3, AKT2	75	86	5085	3.94186
GOTERM_BP_ALL	GO:0046320~regulation of fatty acid oxidation	3	1.40187	0.037139	PPARA, IRS1, AKT2	155	28	14116	9.7576
KEGG_PATHWAY	hsa04210:Apoptosis	5	2.33645	0.037165	PPP3R1, PPP3CC, PIK3R3, ATM, AKT2	75	87	5085	3.89655
GOTERM_BP_ALL	GO:0032869~cellular response to insulin stimulus	4	1.86916	0.0381285	SORBS1, PIK3R3, IRS1, AKT2	155	68	14116	5.35712
KEGG_PATHWAY	hsa04150:mTOR signaling pathway	4	1.86916	0.0393243	RPS6KA3, BRAF, PIK3R3, AKT2	75	52	5085	5.21538
GOTERM_BP_ALL	GO:0042278~purine nucleoside metabolic process	3	1.40187	0.0396101	PANK1, ACLY, DCAKD	155	29	14116	9.42113
GOTERM_BP_ALL	GO:0046128~purine ribonucleoside metabolic process	3	1.40187	0.0396101	PANK1, ACLY, DCAKD	155	29	14116	9.42113
GOTERM_BP_ALL	GO:0043066~negative regulation of apoptosis	9	4.20561	0.0403243	NOTCH2, SMO, CDH13, SFRP1, BRAF, MITF, AARS, DAD1, ATM	155	354	14116	2.31536
GOTERM_BP_ALL	GO:0009117~nucleotide metabolic process	8	3.73832	0.0417193	THTPA, PANK1, ACLY, ATP6V1B2, RORA, NT5C3L, AMPD2, DCAKD	155	293	14116	2.48658
GOTERM_BP_ALL	GO:0006753~nucleoside phosphate metabolic process	8	3.73832	0.0417193	THTPA, PANK1, ACLY, ATP6V1B2, RORA, NT5C3L, AMPD2, DCAKD	155	293	14116	2.48658
GOTERM_BP_ALL	GO:0021549~cerebellum development	3	1.40187	0.0421418	SMO, RORA, GAS1	155	30	14116	9.1071
GOTERM_BP_ALL	GO:0043467~regulation of generation of precursor metabolites and energy	3	1.40187	0.0421418	SORBS1, IRS1, AKT2	155	30	14116	9.1071
GOTERM_BP_ALL	GO:0033044~regulation of chromosome organization	3	1.40187	0.0421418	CENPV, TLK1, TLK2	155	30	14116	9.1071
GOTERM_BP_ALL	GO:0043069~negative regulation of programmed cell death	9	4.20561	0.0431911	NOTCH2, SMO, CDH13, SFRP1, BRAF, MITF, AARS, DAD1, ATM	155	359	14116	2.28312
GOTERM_BP_ALL	GO:0007165~signal transduction	41	19.1589	0.0457026	DLC1, FGF14, PPP1R12B, CDC42SE1, GNG11, RORA, PIP5K1A, MKLN1, CSNK2A1, UNC5B, SPRED3, RQCD1, TLK1, TLK2, SPRED1, RAB26, APLN, ARL5B, GNG7, DEPDC6, GDI2, BRAF, RREB1, PKIG, IRS1, ATM, FARP2, PRKD1, P2RY12, CDH13, SSTR2, PDE7B, RPS6KA3, RND1, MAPK6, SFRP1, ACAP1, TRIP6, ERC1, GRASP, PLCXD2	155	2840	14116	1.31476
GOTERM_BP_ALL	GO:0043065~positive regulation of apoptosis	10	4.6729	0.0461218	KCNMA1, DLC1, NOTCH2, TUBB2C, PPP3R1, PPP3CC, DCUN1D3, ATM, BCL2L11, HIP1	155	430	14116	2.11793
GOTERM_BP_ALL	GO:0043068~positive regulation of programmed cell death	10	4.6729	0.0478195	KCNMA1, DLC1, NOTCH2, TUBB2C, PPP3R1, PPP3CC, DCUN1D3, ATM, BCL2L11, HIP1	155	433	14116	2.10326
GOTERM_BP_ALL	GO:0048469~cell maturation	4	1.86916	0.0486535	KCNMA1, RND1, SOX8, FARP2	155	75	14116	4.85712
GOTERM_BP_ALL	GO:0051049~regulation of transport	10	4.6729	0.0489742	P2RY12, SMO, CDH13, SORBS1, PKIG, RAB26, TRIP6, IRS1, HIP1, AKT2	155	435	14116	2.09359
GOTERM_BP_ALL	GO:0010942~positive regulation of cell death	10	4.6729	0.0489742	KCNMA1, DLC1, NOTCH2, TUBB2C, PPP3R1, PPP3CC, DCUN1D3, ATM, BCL2L11, HIP1	155	435	14116	2.09359
GOTERM_BP_ALL	GO:0048518~positive regulation of biological process	31	14.486	0.0497218	DLC1, PPARA, ABLIM3, MITF, TUBB2C, PPP3R1, RORA, SOX8, SORBS1, PPP3CC, AKT2, HIP1, POLR3G, KCNMA1, LPL, ADAM10, DMP1, GAS1, IRS1, ATM, BCL2L11, P2RY12, NOTCH2, SMO, CDH13, CENPV, PBX1, RELN, DCUN1D3, ERC1, TRIP6	155	2033	14116	1.38869
GOTERM_BP_ALL	GO:0007399~nervous system development	19	8.8785	0.0498266	DLC1, KCNMA1, FGF14, PCDHB3, AFF2, GAS1, RORA, SOX8, ATM, FARP2, NOTCH2, SMO, RPS6KA3, RND1, UNC5B, SEMA7A, SEMA3E, PBX1, RELN	155	1088	14116	1.59039
GOTERM_BP_ALL	GO:0007264~small GTPase mediated signal transduction	8	3.73832	0.0498546	CDH13, GDI2, RND1, BRAF, RREB1, RAB26, ARL5B, FARP2	155	305	14116	2.38875
