# Supplementary material for: Prediction of miRNA-mRNA associations in Alzheimer’s disease mice using network topology
Source: BMC Genomics. 2014 Aug 3;15(1):644. doi: 10.1186/1471-2164-15-644 (PMC4132902; doi:10.1186/1471-2164-15-644)
Supplement: Supplementary file 2 — Additional file 2: Table S2: Gene list for each module. (XLSX 162 KB) [file 12864_2014_6339_MOESM2_ESM.xlsx]

## Sheet: Table S2
Probe.ID	geneSymbol	ENTREZ.ID	moduleColor	GS.Month	p.GS.Transgenic
1455712_at	Hist3h2a	319162	black	-0.84391	0.559181
1418206_at	Sdf2l1	64136	black	-0.887086	0.917236
1441071_at	Kcnq5	226922	black	0.8175	0.570602
1438020_at	Hapln1	12950	black	-0.956348	0.884125
1445837_at	NA		black	0.676517	0.129118
1420973_at	Arid5b	71371	black	0.827796	0.80481
1418549_at	Cga	12640	black	-0.671529	0.232436
1459914_at	Mcart6	67062	black	-0.697322	0.116385
1433800_a_at	Pomc	18976	black	-0.559082	0.321961
1417612_at	Ier5	15939	black	-0.528937	0.162255
1429702_at	2900072G11Rik	73005	black	0.698625	0.174954
1455858_x_at	Pomc	18976	black	-0.538344	0.515936
1426243_at	Cth	107869	black	-0.724192	0.260456
1449590_a_at	Mras	17532	black	-0.651997	0.254155
1429993_s_at	Gm10471	100039045 /// 73526	black	0.733067	0.219631
1459626_at	NA		black	-0.789312	0.485676
1429438_at	Bcor	71458	black	-0.823785	0.414413
1418013_at	Cml1	66116	black	-0.613507	0.115646
1445306_at	NA		black	0.836913	0.396262
1427055_at	Them4	75778	black	-0.788791	0.562448
1457898_at	NA		black	0.596199	0.183782
1451401_a_at	Mul1	68350	black	-0.534558	0.131834
1426968_a_at	Rdh10	98711	black	-0.821733	0.775302
1445093_at	NA		black	0.768238	0.282707
1452754_at	Creld2	76737	black	-0.831058	0.703183
1455945_at	Zfp58	238693	black	-0.70555	0.320081
1427262_at	Xist	213742	black	0.903569	0.771747
1455586_at	Rnf168	70238	black	0.434833	0.785417
1424253_at	Fam114a2	67726	black	-0.79057	0.439977
1434391_at	AI503316	105860	black	0.936234	0.999778
1429287_a_at	Prl	19109	black	-0.635785	0.268823
1460310_a_at	Gh	14599	black	-0.701235	0.567476
1431820_at	4632404H12Rik	74034	black	-0.836097	0.724513
1449490_at	Mbd4	17193	black	-0.622722	0.651582
1436584_at	Spry2	24064	black	-0.459038	0.156847
1435650_at	Hapln4	330790	black	0.612137	0.175108
1448528_at	Pdcd10	56426	black	-0.659015	0.070433
1455629_at	Drd1a	13488	black	-0.402337	0.309022
1460613_x_at	Gh	14599	black	-0.661158	0.487581
1437522_x_at	Gh	14599	black	-0.656777	0.440818
1439947_at	Cyp11a1	13070	black	-0.328422	0.228838
1455646_at	2010004M13Rik	76511	black	-0.694576	0.591373
1458638_at	Mtdh	67154	black	0.688873	0.749423
1443555_at	Gm16039	100036521	black	-0.532734	0.169525
1447231_at	NA		black	0.790986	0.334342
1442972_at	NA		black	0.439107	0.49548
1458670_at	Adarb2	94191	black	0.0762668	0.316617
1456595_x_at	Gh	14599	black	-0.644784	0.471112
1421678_at	Itpr2	16439	black	0.545814	0.0784943
1446607_at	Mtap7	17761	black	0.792542	0.768436
1421396_at	Pcsk1	18548	black	-0.609105	0.270107
1456538_at	Sdccag8	76816	black	-0.796891	0.379538
1440602_at	NA		black	0.841209	0.632837
1453576_at	Nipbl	71175	black	-0.854506	0.806871
1439808_at	Ipcef1	320495	black	-0.430981	0.123706
1446090_at	NA		black	-0.851388	0.998135
AFFX-BioB-5_at	NA		black	-0.651495	0.828355
1427063_at	5330417C22Rik	229722	black	-0.70948	0.549817
1433145_at	4933431C10Rik	71322	black	0.490299	0.560777
1458643_at	Dtx1	14357	black	-0.739004	0.943935
1448896_at	Pigf	18701	black	-0.710216	0.224807
1459090_at	NA		black	0.69709	0.769668
1450723_at	Isl1	16392	black	0.847541	0.983969
1415784_at	Vps35	65114	black	0.697955	0.757903
1447742_at	Laptm5	16792	black	0.413559	0.585609
1422993_s_at	Refbp2	21681 /// 56009	black	-0.490025	0.157538
1452162_at	Wdr48	67561	black	0.732906	0.271476
1455723_at	D1Ertd448e	52318	black	-0.847185	0.637639
1426932_at	D19Bwg1357e	52874	black	-0.851315	0.833586
1423574_s_at	Srd5a3	57357	black	-0.232619	0.818755
1453772_at	Syngr1	20972	black	-0.620364	0.0964392
1421610_at	Cx3cl1	20312	black	0.655625	0.63977
1425094_a_at	Lhx6	16874	black	-0.699921	0.349039
1448032_at	Azi2	27215	black	-0.759205	0.787317
1430756_at	5430427G11Rik	71414	black	-0.736853	0.922384
1432653_at	NA		black	0.676841	0.304104
1459842_x_at	Nubp2	26426	black	-0.799404	0.367417
1417862_at	Fam181b	58238	black	-0.533398	0.0513374
1451283_at	Fam114a2	67726	black	-0.515262	0.691733
1425955_at	Cav2	12390	black	0.891133	0.521639
1432339_at	4933432I03Rik	71264	black	0.785263	0.951681
1430412_at	2310068C19Rik	70205	black	0.677737	0.093192
1434876_at	Gxylt1	223827	black	-0.405849	0.0811418
1446040_at	NA		black	0.288432	0.399087
1419637_s_at	4833420G17Rik	67392	black	0.343329	0.437216
1422730_at	Limd1	29806	black	-0.4719	0.179783
1421451_at	Crb1	170788	black	0.230992	0.520169
1443798_at	Pik3cd	18707	black	0.555997	0.287078
1452888_at	1110034G24Rik	73747	black	-0.485228	0.653459
1426640_s_at	Trib2	217410	black	-0.573114	0.0767393
1449859_at	Golt1b	66964	black	-0.756574	0.928243
1422977_at	Gp1bb	14724	black	-0.415465	0.246497
1428434_at	Zcchc12	72693	black	0.812426	0.657013
1449146_at	Notch4	18132	black	-0.513399	0.544364
1431118_at	6720427H10Rik	77884	black	0.569938	0.405422
1434279_at	NA		black	0.829145	0.830115
1423575_a_at	Wbscr22	66138	black	-0.760409	0.287595
1456756_at	Zc3hav1l	209032	black	-0.695633	0.256852
1428800_a_at	Pus7l	78895	black	-0.601734	0.20326
1451884_a_at	Lsm2	27756	black	-0.194811	0.507573
1452460_at	Ankrd26	232339	black	0.351617	0.413688
1426213_at	Imp4	27993	black	-0.808913	0.762204
1435892_at	Asxl3	211961	black	-0.863687	0.868132
1429202_at	2610019N06Rik	100505161 /// 66299	black	-0.638258	0.744363
1429948_x_at	Crygf	12969	black	0.890804	0.871483
1436300_at	Dstyk	213452	black	-0.415733	0.763458
1453373_at	Il1rapl1	331461	black	-0.663737	0.17324
1424854_at	Hist1h4a	319157 /// 319158 /// 319161 /// 326619 /// 326620	black	-0.715066	0.381572
1438328_at	Hcfc2	67933	black	-0.806425	0.911398
1418119_at	Rbm8a	60365	black	-0.517521	0.172895
1443613_x_at	NA		black	0.530354	0.114673
1452747_at	Atp13a2	74772	black	0.490116	0.592374
1435846_x_at	NA		black	-0.700053	0.321823
1442569_at	NA		black	0.564492	0.101947
1425662_at	Cdadc1	71891	black	-0.616724	0.751229
1452783_at	Fndc3b	72007	black	-0.435324	0.654696
1455963_at	Tmem229a	319832	black	-0.836892	0.971368
1417001_a_at	D4Wsu53e	27981	black	0.751669	0.518786
1425301_at	Ncam2	17968	black	-0.775552	0.77098
1430220_at	4833420G17Rik	67392	black	0.774537	0.98007
1444026_at	AI593442	330941	black	-0.362973	0.409105
1429270_a_at	Syce2	71846	black	-0.444668	0.427879
1452913_at	Pcp4l1	66425	blue	0.569346	0.0146898
1436519_a_at	1110057K04Rik	68832	blue	-0.769756	0.35125
1439122_at	Ddx6	13209	blue	-0.475277	0.283885
1434233_at	2610030H06Rik	67048	blue	0.199635	0.0161136
1456943_a_at	Dbndd2	52840	blue	0.475768	0.702951
1428085_at	1110057K04Rik	68832	blue	-0.652031	0.142658
1416837_at	Bax	12028	blue	0.19849	0.594622
1438968_x_at	Spint2	20733	blue	0.293983	0.00162315
1425617_at	Dhx9	13211	blue	0.470838	0.206827
1434785_at	Cacng5	140723	blue	0.853151	0.267822
1424345_s_at	Ube2m	22192	blue	0.849862	0.738626
1451129_at	Calb2	12308	blue	0.808785	0.16119
1439627_at	Zic1	22771	blue	0.772994	0.313993
1424131_at	Col6a3	12835	blue	0.888497	0.578174
1449049_at	Tlr1	21897	blue	-0.316817	0.0346074
1423477_at	Zic1	22771	blue	0.773605	0.353019
1428418_s_at	Fam164a	67306	blue	-0.597096	0.295446
1452787_a_at	Prmt1	15469	blue	0.407086	0.240476
1416771_at	Trappc3	27096	blue	0.460733	0.143633
1445415_at	NA		blue	0.44504	0.943899
1445555_at	NA		blue	0.448251	0.014688
1451285_at	Fus	233908	blue	0.601655	0.314164
1422438_at	Ephx1	13849	blue	0.579426	0.0766944
1433462_a_at	Pi4k2a	84095	blue	0.650523	0.364876
1416591_at	Rab34	19376	blue	0.776137	0.242232
1423424_at	Zic3	22773	blue	0.822166	0.398291
1456633_at	Trpm3	226025	blue	0.393735	0.00710118
1460693_a_at	Col9a3	12841	blue	0.444153	0.0172663
1452308_a_at	Atp1a2	98660	blue	0.198743	0.0185223
1449003_a_at	Vti1b	53612	blue	0.341643	0.446552
1428570_at	Ccnc	51813	blue	-0.899446	0.609449
1455441_at	Map3k7	26409	blue	0.508811	0.356488
1417399_at	Gas6	14456	blue	0.70145	0.0880812
1435367_at	Mapk4	225724	blue	0.216747	0.0785029
1444466_at	Ncald	52589	blue	0.411966	0.853856
1421425_a_at	Rcan2	53901	blue	0.512214	0.13176
1439968_x_at	Dbndd2	52840	blue	0.547025	0.835038
1437212_at	Zfp420	233058	blue	-0.71445	0.214521
1460587_at	Sox2ot	320478	blue	-0.520621	0.076591
1424675_at	Slc39a6	106957	blue	0.635896	0.0591803
1455011_at	Stard4	170459	blue	-0.663906	0.350211
1419426_s_at	Ccl21a	100038965 /// 100039131 /// 100041593 /// 100042493 /// 100042544 /// 18829 /// 65956	blue	0.621891	0.407742
1447937_a_at	4933409K07Rik	100042539 /// 108816 /// 545605 /// 545614 /// 665845	blue	0.556592	0.393803
1435653_at	Abhd2	54608	blue	0.381655	0.00661985
1415993_at	Sqle	20775	blue	-0.512743	0.0535417
1423530_at	Stk32c	57740	blue	0.256659	0.418542
1441166_at	A330050F15Rik	320722	blue	0.80189	0.303051
1438961_s_at	Blmh	104184	blue	0.472031	0.223095
1417882_at	Slc39a3	106947	blue	0.36793	0.525924
1419979_s_at	Creb3	12913	blue	0.241146	0.114028
1451474_a_at	Parp8	52552	blue	-0.470682	0.0166219
1438625_s_at	Cdk16	18555	blue	0.341073	0.257195
1442119_at	AI449212	100653	blue	-0.868516	0.803107
1422797_at	Robld3	83409	blue	0.399907	0.11486
1449470_at	Dlx1	13390	blue	0.781667	0.400098
1421830_at	Ak4	11639	blue	-0.820728	0.342766
1424768_at	Cald1	109624	blue	0.432488	0.0333249
1440870_at	Prdm16	70673	blue	0.216406	0.00405011
1450794_at	Avp	11998	blue	0.0538682	0.786543
1424706_at	Zfp51	22709	blue	-0.902035	0.583456
1419805_s_at	Ggps1	14593	blue	-0.55375	0.204912
1438624_x_at	Hs3st2	195646	blue	0.0322109	0.00229057
1433445_x_at	Hmgcs1	208715	blue	-0.50259	0.0923846
1434232_a_at	2610030H06Rik	67048	blue	-0.019914	0.0116289
1448143_at	Aldh2	11669	blue	0.3883	0.00929008
1457706_at	BC030336	233812	blue	0.295666	0.100856
1418599_at	Col11a1	12814	blue	-0.622827	0.63196
1426473_at	Dnajc9	108671	blue	0.496942	0.419579
1423078_a_at	Sc4mol	66234	blue	-0.52643	0.133522
1416590_a_at	Rab34	19376	blue	0.516871	0.0367316
1419089_at	Timp3	21859	blue	0.445863	0.0151304
1427822_a_at	Copg2as2	100044236	blue	0.785529	0.608037
1417409_at	Jun	16476	blue	0.260611	0.479666
1449045_at	Afg3l1	114896	blue	0.686628	0.0869756
1444151_at	NA		blue	0.791033	0.861487
1435607_at	Grm2	108068	blue	-0.0869483	0.0176531
1438998_at	NA		blue	-0.378171	0.0793291
1424940_s_at	BC022687	217887	blue	0.456358	0.0145788
1450650_at	Myo10	17909	blue	0.470446	0.123445
1449154_at	Col11a1	12814	blue	-0.599399	0.942653
1460633_at	Prpf19	28000	blue	0.41473	0.150501
1430030_at	5330426P16Rik	68190	blue	-0.758624	0.910557
1427231_at	Robo1	19876	blue	-0.727986	0.686534
1441992_at	Rab14	68365	blue	-0.240073	0.374386
1446406_at	NA		blue	-0.500266	0.027343
1449209_a_at	Rdh11	17252	blue	-0.594049	0.0600867
1459377_at	Palm2	242481	blue	0.543156	0.0453019
1451104_a_at	Snrnp70	20637	blue	0.585812	0.686207
1458257_at	NA		blue	0.577035	0.629265
1421102_a_at	Vamp3	22319	blue	-0.617359	0.0970984
1456746_a_at	Cd99l2	171486	blue	0.734295	0.684695
1442011_at	A230065H16Rik	380787	blue	0.715207	0.219862
1447939_a_at	Gm3893	100042539 /// 545605 /// 665845	blue	0.325228	0.294297
1438322_x_at	Fdft1	14137	blue	-0.65289	0.163752
1428074_at	Tmem158	72309	blue	0.580855	0.277116
1433907_at	Pknox2	208076	blue	0.456688	0.00709145
1417325_at	Btrc	12234	blue	0.0292115	0.138869
1417319_at	Pvrl3	58998	blue	-0.837737	0.496351
1427351_s_at	Igh-6	16019	blue	0.498442	0.559461
1447869_x_at	Rhobtb3	73296	blue	0.676829	0.920625
1438211_s_at	Dbp	13170	blue	0.741153	0.35777
1454712_at	Mcart1	230125	blue	-0.490965	0.370013
1418174_at	Dbp	13170	blue	0.773722	0.395216
1424654_at	Acp2	11432	blue	-0.881323	0.83888
1416155_at	Hmgb3	15354	blue	0.588343	0.25156
1417354_at	Sil1	81500	blue	0.758142	0.269454
1450754_at	Cacna2d2	56808	blue	0.621627	0.174874
1416162_at	Rad21	19357	blue	-0.283083	0.0575453
1418706_at	Slc38a3	76257	blue	0.500118	0.0336501
1426421_s_at	LOC100502987	100502987 /// 74213	blue	-0.775477	0.176799
1455145_at	Pcdh19	279653	blue	-0.72966	0.153945
1452079_s_at	Dcun1d1	114893	blue	-0.230192	0.0761012
1435505_at	Dmwd	13401	blue	0.674934	0.199437
1460703_at	Ascc1	69090	blue	0.189117	0.00921067
1440714_at	NA		blue	0.251276	0.0806712
1418462_at	Exosc9	50911	blue	-0.442097	0.0424139
1439422_a_at	Fam132a	67389	blue	0.499679	0.074407
1417446_at	Slc12a4	20498	blue	0.191798	0.11595
1434481_at	Msl1	74026	blue	0.371284	0.129516
1447938_at	Gm10590	545614	blue	0.61803	0.758001
1423502_at	Brd2	14312	blue	0.438146	0.171992
1416468_at	Aldh1a1	11668	blue	0.552535	0.284027
1448534_at	Sirpa	19261	blue	-0.0660942	0.0148857
1447020_at	NA		blue	0.680965	0.682389
1452886_at	NA		blue	-0.49386	0.0905358
1435832_at	Lrrc4	192198	blue	0.242499	0.25062
1416250_at	Btg2	12227	blue	0.563132	0.461542
1425733_a_at	Eps8	13860	blue	-0.240541	0.0274966
1451111_at	Nup133	234865	blue	-0.319809	0.0267618
1439069_a_at	Pisd-ps3	66776	blue	0.804767	0.895211
1458985_at	Fry	320365	blue	0.792963	0.434439
1452257_at	Bdh1	71911	blue	0.410515	0.0085989
1422509_at	U2af1	108121	blue	0.612355	0.415152
1453076_at	Batf3	381319	blue	0.577202	0.300459
1445708_x_at	3110021A11Rik	67289	blue	-0.252203	0.0139632
1458140_at	Slit2	20563	blue	-0.625375	0.602213
1441224_at	Drp2	13497	blue	-0.00256976	0.612999
1449662_at	NA		blue	-0.727623	0.118545
1420150_at	Spsb1	74646	blue	0.461309	0.528673
1416222_at	Nsdhl	18194	blue	-0.271176	0.022328
1451122_at	Idi1	319554	blue	-0.728142	0.453985
1426263_at	Cadm4	260299	blue	0.304584	0.0433015
1438737_at	Zic3	22773	blue	0.783849	0.336626
1434151_at	Mettl7a1	70152	blue	0.80329	0.303242
1455108_at	Eif4e2	26987	blue	0.148318	0.184926
1434645_at	C530008M17Rik	320827	blue	-0.623423	0.203674
1427295_at	Slc38a10	72055	blue	0.219496	0.0283211
1427100_at	Metrn	70083	blue	0.341939	0.0183435
1455048_at	Igsf3	78908	blue	0.0519575	0.032105
1418152_at	Hmgn5	50887	blue	-0.750411	0.67639
1433444_at	Hmgcs1	208715	blue	-0.369696	0.0703517
1453487_at	Dhdh	71755	blue	-0.111516	0.0635572
1456753_at	Foxo4	54601	blue	0.746386	0.925272
1428306_at	Ddit4	74747	blue	0.337889	0.126321
1433480_at	2900010J23Rik	72931	blue	0.496332	0.345999
1451356_at	Anp32e	66471	blue	0.390073	0.304379
1432509_at	5033430I15Rik	76000	blue	0.636163	0.286977
1460409_at	Cpt1a	12894	blue	0.498562	0.0160311
1453885_at	Slc24a2	76376	blue	-0.699277	0.187029
1421477_at	Cplx2	12890	blue	0.538513	0.646704
1424753_at	Nudt14	66174	blue	0.70504	0.0829511
1425296_a_at	Rgs3	50780	blue	0.707354	0.165804
1450434_s_at	Pcyt1a	13026	blue	0.726442	0.0995801
1415728_at	Pabpn1	54196	blue	0.634521	0.362605
1417772_at	Grhpr	76238	blue	0.50849	0.0657107
1457324_at	NA		blue	0.518572	0.44604
1457826_a_at	1810043H04Rik	208501	blue	0.513683	0.0217881
1454667_at	Snx8	231834	blue	0.42176	0.0249373
1453163_at	Ppp1r12a	17931	blue	-0.369223	0.0603441
1422932_a_at	Vav1	22324	blue	-0.289688	0.00783213
1444503_at	NA		blue	0.683175	0.717199
1418824_at	Arf6	11845	blue	-0.258274	0.258374
1417644_at	Sspn	16651	blue	0.779192	0.770691
1453913_a_at	Tap2	21355	blue	0.642032	0.414327
1426701_at	Fam160a2	74349	blue	0.175203	0.0815014
1424291_at	Nup93	71805	blue	0.278803	0.587863
1450535_at	Krtap12-1	16694	blue	-0.464449	0.0264662
1440883_at	Usp6nl	98910	blue	0.724504	0.219101
1437760_at	Galnt12	230145	blue	0.341817	0.359624
1447912_x_at	Akap9	100986	blue	0.811172	0.35145
1452959_a_at	Capn10	23830	blue	-0.242289	0.913982
1424636_at	Ccdc47	67163	blue	0.353572	0.520253
1448362_at	Dnajc7	56354	blue	0.37639	0.438252
1456140_at	Zic5	65100	blue	0.623125	0.168455
1422806_x_at	Ing3	71777	blue	-0.303135	0.252119
1425811_a_at	Csrp1	13007	blue	0.448683	0.0156549
1435688_at	LOC100503868	100503868	blue	0.378939	0.0688119
1420884_at	Sln	66402	blue	0.264636	0.0693808
1427736_a_at	Ccrl2	54199	blue	-0.301992	0.012061
1428639_at	Lin9	72568	blue	-0.845751	0.477692
1424159_at	Fam134c	67998	blue	0.209888	0.417177
1435494_s_at	Dsp	109620	blue	0.599785	0.899718
1417393_a_at	Fam132a	67389	blue	0.613639	0.152022
1452020_a_at	Siva1	30954	blue	0.353924	0.0349035
1441572_at	Dcc	13176	blue	-0.432449	0.538864
1441980_at	C030007I09Rik	109250	blue	-0.767981	0.315831
1438213_at	A830018L16Rik	320492	blue	-0.667128	0.310884
1458268_s_at	Igfbp3	16009	blue	-0.673517	0.126044
1428367_at	Ndst1	15531	blue	0.407195	0.360726
1435579_at	NA		blue	0.383183	0.384176
1424214_at	Parm1	231440	blue	-0.753388	0.631479
1417322_at	Dohh	102115	blue	0.0244775	0.103585
1431734_a_at	Dnajb4	67035	blue	-0.424648	0.0542944
1452899_at	Rian	75745	blue	0.16863	0.0986802
1428417_at	Fam164a	67306	blue	-0.726902	0.649566
1428474_at	Ppp3cb	19056	blue	-0.879684	0.64819
1456424_s_at	Pltp	18830	blue	0.427748	0.0314257
1419505_a_at	Ggps1	14593	blue	0.00106602	0.0470366
1423418_at	Fdps	110196	blue	-0.254424	0.0297897
1421088_at	Gpc4	14735	blue	0.290298	0.51931
1420892_at	Wnt7b	22422	blue	0.401899	0.0638934
1437798_at	6720422M22Rik	99946	blue	-0.76081	0.27622
1428532_at	Ints7	77065	blue	-0.0809234	0.0171944
1460411_s_at	Pkdcc	106522	blue	0.36284	0.215483
1455444_at	Gabra2	14395	blue	-0.601319	0.323378
1438059_at	Ctxn3	629147	blue	0.650837	0.449392
1420856_a_at	Lancl2	71835	blue	-0.334889	0.0505678
1453903_at	4930503B20Rik	75015	blue	0.064911	0.0549504
1428805_at	Slc35e3	215436	blue	0.437521	0.412952
1435858_at	Tmem215	320500	blue	-0.445033	0.687761
1440500_at	Map3k10	269881	blue	0.500425	0.548678
1426973_at	Gpr153	100129	blue	0.723807	0.446965
1452180_at	Phf17	269424	blue	0.675722	0.293985
1454974_at	Ntn1	18208	blue	0.271374	0.115227
1427020_at	Scara3	219151	blue	0.222408	0.0471297
1423550_at	Slc1a4	55963	blue	-0.835732	0.590103
1422964_at	Rad23a	19358	blue	0.618513	0.176163
1459827_x_at	Hps1	192236	blue	0.662178	0.644603
1457196_at	NA		blue	-0.415132	0.884693
1420894_at	Tgfbr1	21812	blue	-0.568377	0.176573
1429196_at	Rabgap1l	29809	blue	0.522738	0.882779
1428878_a_at	Pitpnc1	71795	blue	0.258693	0.243016
1428723_at	2310047M10Rik	71923	blue	0.143376	0.146734
1435172_at	Eomes	13813	blue	0.692752	0.196733
1417420_at	Ccnd1	12443	blue	-0.104644	0.587513
1460559_at	Kank2	235041	blue	0.176553	0.071334
1424980_s_at	Aph1a	226548	blue	0.424279	0.29151
1428576_at	Hif1an	319594	blue	0.473472	0.16527
1429749_at	Sfmbt1	54650	blue	0.402599	0.197176
1427044_a_at	Amph	218038	blue	0.00188064	0.0557455
1424222_s_at	Rad23b	19359	blue	0.261058	0.250607
1434352_at	B630005N14Rik	101148	blue	-0.632969	0.148173
1434041_at	Appbp2	66884	blue	-0.777604	0.285462
1434438_at	Samhd1	56045	blue	0.297563	0.662274
1452551_at	NA		blue	-0.470804	0.18207
1424982_a_at	2700078E11Rik	78832	blue	-0.780742	0.35804
1459750_s_at	Gpr123	52389	blue	0.622642	0.151338
1451669_at	Ppm1b	19043	blue	0.115125	0.0380779
1421413_a_at	Pdlim5	56376	blue	0.0884865	0.00201434
1431270_a_at	Aste1	66595	blue	-0.418998	0.0195868
1425503_at	Gcnt2	14538	blue	0.202592	0.887022
1442452_at	Stradb	227154	blue	-0.125603	0.061097
1422522_at	Fxr2	23879	blue	0.618241	0.186692
1434697_at	Ddx6	13209	blue	0.450514	0.110942
1450697_at	Slc30a7	66500	blue	0.127639	0.163378
1415765_at	Hnrnpul2	68693	blue	0.208604	0.540202
1446622_at	A330068G13Rik	414087	blue	-0.145854	0.00961326
1448747_at	Fbxo32	67731	blue	0.2903	0.119911
1426001_at	Eomes	13813	blue	0.881196	0.312337
1426818_at	Arrdc4	66412	blue	-0.694178	0.214514
1452139_at	Slc35c1	228368	blue	0.302286	0.0325101
1423939_a_at	Yif1a	68090	blue	0.111891	0.00306671
1450706_a_at	Arl3	56350	blue	0.469875	0.246613
1418960_at	Phf20l1	239510	blue	-0.218288	0.00627355
1436176_at	1500004A13Rik	319830	blue	-0.615322	0.241376
1420416_at	Sema3a	20346	blue	0.371644	0.0616079
1451286_s_at	Fus	233908	blue	0.637742	0.481625
1417168_a_at	Usp2	53376	blue	0.366668	0.182909
1440398_at	NA		blue	-0.208114	0.0174832
1442471_at	NA		blue	0.825968	0.326601
1437220_x_at	Psmd13	23997	blue	0.418557	0.333437
1455760_at	Slc9a5	277973	blue	0.801282	0.645132
1444422_at	Pcdh19	279653	blue	-0.396579	0.0747918
1427079_at	Mapre3	100732	blue	0.410966	0.0745521
1434643_at	Tbl1x	21372	blue	0.73131	0.427488
1452080_a_at	Dcun1d1	114893	blue	-0.627481	0.217768
1436352_at	Cep78	208518	blue	-0.533257	0.292368
1426327_s_at	Cntf	109910 /// 12803 /// 664779	blue	0.515165	0.0533487
1420102_at	NA		blue	-0.699414	0.600682
1440622_at	NA		blue	-0.055378	0.0239418
1433816_at	Mcart1	230125	blue	0.324084	0.819218
1426238_at	Bmp1	12153	blue	0.684557	0.6236
1449691_at	Zfp644	52397	blue	-0.602478	0.0884923
1460626_at	2013-09-11	52398	blue	0.212648	0.337359
1417263_at	Ptgs2	19225	blue	-0.555462	0.10484
1434223_at	Oscp1	230751	blue	0.69104	0.324667
1420158_s_at	Abcf1	224742	blue	-0.185222	0.308163
1455185_s_at	Phf16	382207	blue	-0.651057	0.302791
1422740_at	Tnfrsf21	94185	blue	-0.560293	0.0964182
1443760_at	Fam196a	627214	blue	-0.0882123	0.00196769
1456256_at	Eif5	217869	blue	0.308477	0.609522
1451338_at	Nisch	64652	blue	0.287307	0.249949
1426820_at	2610507B11Rik	72503	blue	0.530073	0.314383
1428946_at	Uba6	231380	blue	-0.796061	0.621594
1457355_at	Pnpla8	67452	blue	-0.408607	0.784035
1438325_at	Mecom	14013	blue	0.667901	0.159417
1416128_at	Gm5620	22142 /// 22143 /// 22146 /// 434428 /// 626534	blue	0.442287	0.0628036
1456023_at	Zfp846	244721	blue	-0.791339	0.977973
1437279_x_at	Sdc1	20969	blue	0.030831	0.0633657
1422605_at	Ppp1r1a	58200	blue	0.676543	0.472589
1436197_at	Cdc42bpg	240505	blue	0.31424	0.212406
1456219_at	Zic5	65100	blue	0.642351	0.258206
1420842_at	Ptprf	19268	blue	0.266488	0.0206129
1448724_at	Cish	12700	blue	0.31723	0.0136837
1434032_at	LOC100503649	100503649	blue	0.57539	0.122281
1433817_at	Agpat3	28169	blue	-0.0162183	0.301791
1451556_a_at	2700078E11Rik	78832	blue	-0.817853	0.320485
1453165_at	Mettl4	76781	blue	-0.727911	0.289914
1452710_at	Rpusd4	71989	blue	-0.680434	0.128614
1420138_at	Slc19a1	20509	blue	0.433648	0.0897679
1433811_at	Mllt6	246198	blue	0.461149	0.155601
1417266_at	Ccl6	20305	blue	-0.230634	0.0429482
1438635_x_at	B930041F14Rik	230991	blue	0.492551	0.0605133
1455833_at	Afap1l2	226250	blue	-0.194189	0.0101509
1424553_at	Hhatl	74770	blue	0.617663	0.19659
1450793_at	4930550L24Rik	75352	blue	-0.0814692	0.271086
1441847_at	NA		blue	0.412033	0.0289369
1447771_at	NA		blue	0.46568	0.192762
1436579_s_at	Itsn1	16443	blue	-0.854063	0.970596
1439552_at	Trio	223435	blue	0.731587	0.390647
1427119_at	Spink4	20731	blue	0.679481	0.925035
1423213_at	Plxnc1	54712	blue	-0.679954	0.82934
1424420_at	Ccpg1	72278	blue	-0.807472	0.550172
1440357_at	Mirlet7b	387245	blue	-0.0228011	0.0273788
1441261_at	Zfp771	244216	blue	-0.448149	0.439381
1426966_at	Axin1	12005	blue	0.290124	0.179405
1457693_a_at	Eno4	226265	blue	0.677657	0.270806
1451657_a_at	Enox2	209224	blue	-0.19319	0.013989
1436702_at	Nat8l	269642	blue	0.467645	0.20015
1433446_at	Hmgcs1	208715	blue	-0.207789	0.0478403
1444394_at	Acad9	229211	blue	0.100862	0.028297
1457745_at	Gpr4	319197	blue	0.896096	0.984138
1427229_at	Hmgcr	15357	blue	-0.244	0.15327
1452276_at	Smarcad1	13990	blue	-0.780736	0.705123
1416271_at	Perp	64058	blue	0.0304418	0.0261674
1417018_at	Efemp2	58859	blue	-0.0281201	0.0061429
1453428_at	Shisa9	72555	blue	0.451034	0.0283459
1455393_at	Cp	12870	blue	0.123711	0.0455217
1441141_at	Amn1	232566	blue	-0.814254	0.305387
1435750_at	Gchfr	320415	blue	0.81741	0.615151
1423808_at	Wrap53	216853	blue	-0.0587393	0.0476946
1428119_a_at	Rap2c	72065	blue	-0.187902	0.02007
1416019_at	Dr1	13486	blue	-0.505328	0.118889
1457392_at	NA		blue	-0.573444	0.0410109
1425892_a_at	Pnoc	18155	blue	0.377847	0.113842
1450728_at	Fjx1	14221	blue	0.165011	0.00253433
1452201_at	2310047B19Rik	66962	blue	-0.0544744	0.600606
1428221_at	Klhdc8b	78267	blue	0.68392	0.173201
1424983_a_at	2700078E11Rik	78832	blue	-0.709274	0.308683
1421555_at	Adrb3	11556	blue	-0.0198355	0.229547
1423942_a_at	Camk2g	12325	blue	0.741265	0.424671
1418049_at	Ltbp3	16998	blue	0.431785	0.0478196
1417910_at	Ccna2	12428	blue	-0.342246	0.082472
1460277_at	Dmbx1	140477	blue	-0.497167	0.339733
1433591_at	Ppp3r1	19058	blue	0.361639	0.537732
1435353_a_at	Pisd-ps1	236604 /// 66776	blue	0.680333	0.856897
1444606_at	Efna2	13637	blue	0.105856	0.0155886
1444517_at	NA		blue	0.614955	0.142497
1457505_at	NA		blue	-0.21673	0.949905
1453344_at	1810032O08Rik	66293	blue	0.82174	0.379872
1430673_a_at	2210009G21Rik	74243	blue	-0.13276	0.00472344
1451236_at	Rerg	232441	blue	-0.194448	0.0207962
1420053_at	Psmb1	19170	blue	0.638285	0.818634
1450287_at	Npas3	27386	blue	0.229803	0.320845
1457718_at	Srcap	100043597	blue	0.279592	0.0982188
1419565_a_at	Zfx	22764	blue	-0.786069	0.495986
1416132_at	Efr3a	76740	blue	-0.323294	0.0675055
1431393_at	4930447C04Rik	75801	blue	0.554455	0.898042
1437261_at	Mblac2	72852	blue	-0.333625	0.00803511
1456241_a_at	Slc38a10	72055	blue	0.348169	0.307751
1448130_at	Fdft1	14137	blue	-0.56006	0.191678
1454474_at	4933433M23Rik	71259	blue	0.449162	0.00892214
1417884_at	Slc16a6	104681	blue	-0.026916	0.0330935
1426369_at	Far1	67420	blue	-0.824933	0.616717
1455842_x_at	Usp15	14479	blue	-0.759643	0.620872
1423847_at	Ncapd2	68298	blue	0.16016	0.00732601
1438728_at	Nif3l1	65102	blue	-0.789787	0.589321
1438312_s_at	Ltbp3	16998	blue	0.418684	0.0565954
1456091_at	Sec22c	215474	blue	0.213078	0.215674
1448705_at	Zbtb22	81630	blue	0.687041	0.418979
1448490_at	Adck4	76889	blue	0.19209	0.0516148
1423971_at	Thoc3	73666	blue	-0.21762	0.116297
1449051_at	Ppara	19013	blue	0.362325	0.0263697
1416915_at	Msh6	17688	blue	-0.586202	0.226477
1436642_x_at	AW047730	99870	blue	0.78415	0.355654
1428130_at	Lman1	70361	blue	0.121211	0.00837918
1416933_at	Por	18984	blue	0.575653	0.242361
1422552_at	Rprm	67874	blue	0.162773	0.871203
1427052_at	Acacb	100705	blue	0.32131	0.0120264
1425512_at	Map2k7	26400	blue	0.553418	0.216128
1457936_at	Mapk8	26419	blue	-0.229505	0.259559
1437386_at	Lingo1	235402	blue	0.176846	0.0993821
1451326_at	Abhd14b	76491	blue	0.560539	0.0885019
1420819_at	Sla	20491	blue	-0.161409	0.0185662
1431109_at	Prr16	71373	blue	-0.389404	0.0575934
1417591_at	Ptges2	96979	blue	0.277376	0.0148426
1457760_at	A930004J17Rik	319635	blue	0.699994	0.846911
1439765_x_at	Krt42	68239	blue	0.760943	0.115723
1457484_at	D930050J11	414326	blue	0.860855	0.642457
1430536_a_at	Erh	13877	blue	0.557985	0.588276
1452864_at	Med12l	329650	blue	-0.67896	0.09459
1421395_at	Zik1	22775	blue	-0.375386	0.547575
1419640_at	Purb	19291	blue	0.733677	0.373819
1448713_at	Stat4	20849	blue	-0.702214	0.401892
1424329_a_at	Prrg2	65116	blue	0.391844	0.228524
1416687_at	Plod2	26432	blue	0.510938	0.0558442
1437000_at	Dgkq	110524	blue	0.68542	0.545235
1421963_a_at	Cdc25b	12531	blue	0.59522	0.26374
1417329_at	Slc23a2	54338	blue	0.272236	0.176099
1419586_at	Rp2h	19889	blue	-0.0682973	0.00896253
1421940_at	Stag1	20842	blue	-0.174311	0.00828936
1438355_at	Tmem90a	627191	blue	0.286683	0.039314
1452297_at	Ccnt2	72949	blue	-0.0497956	0.0726599
1437029_at	Tacr3	21338	blue	-0.358579	0.202605
1415798_at	Ddr1	12305	blue	0.667782	0.52008
1429739_a_at	Patz1	56218	blue	0.753937	0.352026
1418526_at	Srsf10	14105	blue	-0.683071	0.268027
1419447_s_at	Tbc1d1	57915	blue	-0.0521906	0.357798
1443554_at	Ssbp3	72475	blue	0.747395	0.382718
1457158_at	Setd6	66083	blue	0.741258	0.135124
1424757_at	BC018242	235044	blue	0.436674	0.0752932
1435480_at	Braf	109880	blue	0.660249	0.745211
1450187_a_at	Galt	14430	blue	0.148301	0.0839891
1429094_at	Ddi2	68817	blue	0.464288	0.120169
1442183_at	Gm13238	236069	blue	-0.144277	0.0509346
1450146_at	Ncs1	14299	blue	-0.163383	0.0190117
1418412_at	Tpd52l1	21987	blue	0.733131	0.208759
1448637_at	Med25	75613	blue	0.560913	0.071052
1449544_a_at	Kcnh2	16511	blue	0.571032	0.142808
1436263_at	Mobp	17433	blue	0.132206	0.0451157
1431816_at	Tex9	21778	blue	-0.0209178	0.0334929
1430328_at	Polr3f	70408	blue	0.717173	0.611381
1430642_at	2900001G08Rik	76950	blue	0.78942	0.502592
1415889_a_at	Hsp90b1	22027	blue	-0.73754	0.684339
1448325_at	Ppp1r15a	17872	blue	0.158244	0.0428357
1433390_at	BC049349	234413	blue	-0.300602	0.000334404
1447814_x_at	Il16	16170	blue	-0.262508	0.0362623
1448127_at	Rrm1	20133	blue	-0.0482197	0.238109
1438427_at	Fam120b	67544	blue	0.623027	0.2441
1452812_at	Lphn1	330814	blue	0.45603	0.199574
1434830_at	Mxd1	17119	blue	0.151548	0.392244
1424027_at	Pxn	19303	blue	0.695718	0.258967
1423179_at	Kcnb1	16500	blue	0.442453	0.37859
1434421_at	Islr2	320563	blue	0.263767	0.323826
1427033_at	Dnmbp	71972	blue	0.333181	0.0211538
1452074_at	Tmem135	72759	blue	-0.656269	0.366824
1456920_at	NA		blue	-0.3452	0.00544176
1446557_at	E130309F12Rik	272031	blue	-0.733249	0.274551
1426387_x_at	C330019G07Rik	215476 /// 236604 /// 320951 /// 66776	blue	0.757564	0.91725
1441036_at	Stoml3	229277	blue	0.379011	0.00143436
1448541_at	Klc1	16593	blue	-0.241849	0.0293454
1425615_a_at	Pck2	74551	blue	-0.206735	0.0993023
1457508_at	C430003N24Rik	320358	blue	0.0211448	0.0442052
1439783_at	C330018D20Rik	77422	blue	-0.709196	0.380078
1415746_at	Cic	71722	blue	0.763587	0.51554
1435340_at	Kdm4a	230674	blue	0.585361	0.268951
1431655_a_at	Agk	69923	blue	-0.493509	0.0467328
1434701_at	Alkbh5	268420	blue	-0.13404	0.291756
1418105_at	Stmn4	56471	blue	0.12158	0.0541037
1445109_at	Wdr4	57773	blue	-0.326431	0.114345
1456238_at	LOC668917	668917	blue	-0.641903	0.397189
1431613_a_at	Kcnk10	72258	blue	-0.357731	0.0114101
1436387_at	C330006P03Rik	26556 /// 320588	brown	-0.91209	0.559134
1418932_at	Nfil3	18030	brown	-0.954503	0.556309
1448738_at	Calb1	12307	brown	-0.790347	0.178678
1419903_at	Dbndd2	52840	brown	0.720365	0.900428
1437247_at	Fosl2	14284	brown	-0.880597	0.409768
1428944_at	Uba6	231380	brown	-0.837003	0.25279
1459011_at	NA		brown	0.854866	0.280349
1456783_at	Zdbf2	73884	brown	-0.897752	0.569491
1418189_s_at	Malat1	72289	brown	0.914356	0.714332
1436659_at	Dclk1	13175	brown	-0.760518	0.0871986
1454882_at	L3mbtl3	237339	brown	-0.846506	0.315236
1442051_at	Hist2h3c1	15077	brown	-0.910663	0.736016
1436942_at	A930035D04Rik	320946	brown	-0.962003	0.978766
1439197_at	Pi4kb	107650	brown	-0.93282	0.579452
1418322_at	Crem	12916	brown	-0.877222	0.51417
1434760_at	Lrrtm3	216028	brown	-0.869334	0.39913
1457984_at	Crh	12918	brown	-0.941538	0.90436
1419250_a_at	Cdk14	18647	brown	0.937384	0.649888
1426526_s_at	Ovgp1	12659	brown	0.815777	0.652031
1427353_at	Clasp1	76707	brown	0.898948	0.552953
1438073_at	Spry3	236576	brown	-0.961875	0.785613
1451199_at	Qtrtd1	106248	brown	-0.829997	0.264433
1453125_at	Sox11	20666	brown	-0.902491	0.861693
1433946_at	Zik1	22775	brown	-0.809783	0.253205
1423458_at	Slc35a5	74102	brown	-0.878195	0.358199
1441440_at	Atg4c	242557	brown	0.924124	0.937208
1416064_a_at	Hspa5	14828	brown	-0.827928	0.302279
1428900_s_at	Mett5d1	76894	brown	-0.896017	0.51405
1440557_at	Ipw	16353	brown	-0.828706	0.500046
1423796_at	Sfpq	71514	brown	-0.947012	0.845133
1418014_a_at	B4galt1	14595	brown	0.77906	0.709218
1455614_at	Tomm40l	641376	brown	-0.830217	0.260868
1442077_at	2310076G05Rik	76963	brown	-0.85729	0.413067
1417457_at	Cks2	66197	brown	-0.670355	0.104885
1439732_at	NA		brown	-0.902359	0.762786
1440487_at	Dcc	13176	brown	-0.77341	0.64301
1436329_at	Egr3	13655	brown	-0.885178	0.724651
1456264_at	Commd7	99311	brown	-0.923188	0.595474
1456833_at	Gpr17	574402	brown	-0.841917	0.525717
1457588_at	NA		brown	0.700125	0.707336
1418937_at	Dio2	13371	brown	-0.89815	0.579612
1423522_at	Npm3	108176 /// 18150	brown	-0.889825	0.526932
1416332_at	Cirbp	12696	brown	0.854597	0.878887
1438403_s_at	Malat1	72289	brown	0.879154	0.75836
1452103_at	Arl16	70317	brown	-0.908452	0.950113
1440278_at	Dynll1	56455	brown	-0.8541	0.594397
1419068_at	Rabgef1	56715	brown	-0.866013	0.476077
1418139_at	Dcx	13193	brown	-0.942556	0.88501
1418188_a_at	Malat1	72289	brown	0.867408	0.647408
1440195_at	Serbp1	66870	brown	-0.852246	0.488375
1456170_x_at	Calr	12317	brown	-0.874011	0.354879
1436670_x_at	1700019G17Rik	75541	brown	-0.741103	0.218659
1434896_at	Zfp955a	77652	brown	-0.957965	0.692592
1442648_at	Zfp563	240068	brown	-0.784934	0.271938
1432006_at	Ap2a2	11772	brown	0.853602	0.472987
1417606_a_at	Calr	12317	brown	-0.86394	0.396279
1421933_at	Cbx5	12419	brown	-0.840183	0.390474
1429048_at	Bloc1s2	73689	brown	-0.925434	0.727814
1423325_at	Pnn	18949	brown	0.899839	0.975991
1433806_x_at	Calr	12317	brown	-0.87677	0.477816
1445148_at	NA		brown	0.683299	0.157581
1427984_at	Senp6	215351	brown	-0.907841	0.791128
1428958_at	Paqr8	74229	brown	-0.873782	0.741634
1426741_a_at	Fastkd2	75619	brown	-0.813397	0.283619
1439159_at	Rere	68703	brown	0.786225	0.261768
1453313_at	Sesn3	75747	brown	-0.821256	0.403107
1436045_at	Tsga10	211484	brown	-0.864725	0.55381
1435719_at	AI448984	100124	brown	0.782242	0.765565
1442561_at	NA		brown	0.791439	0.336665
1431802_a_at	Ept1	28042	brown	-0.694849	0.117806
1460645_at	Chordc1	66917	brown	-0.907955	0.832867
1456036_x_at	Gsto1	14873	brown	0.665623	0.805479
1442893_at	NA		brown	0.80098	0.269589
1427456_at	Wdfy3	72145	brown	0.909879	0.815813
1420011_s_at	Xbp1	22433	brown	-0.879765	0.455263
1421010_at	Mobp	17433	brown	0.735231	0.214612
1436463_at	NA		brown	-0.872917	0.620623
1425491_at	Bmpr1a	12166	brown	-0.800753	0.721745
1458114_at	Samd12	320679	brown	-0.805737	0.354158
1436023_at	Bclaf1	72567	brown	0.908975	0.911979
1436746_at	Wnk1	232341	brown	0.850516	0.903267
1443521_at	NA		brown	0.72501	0.177609
1460240_a_at	Hnrnpc	15381	brown	-0.866226	0.353705
1444478_at	Appl1	72993	brown	-0.863317	0.991326
1448379_at	Pot1a	101185	brown	-0.768304	0.42512
1438423_at	Ssbp2	66970	brown	-0.848612	0.657636
1426513_at	Rbm28	68272	brown	-0.897935	0.878112
1440226_at	Zfp760	240034	brown	-0.869764	0.918996
1418120_at	Rbm8a	60365	brown	-0.88487	0.865391
1431896_at	4930447C04Rik	75801	brown	0.884485	0.911239
1429335_at	Snapc1	75627	brown	-0.918107	0.872092
1436656_at	Tmem150c	231503	brown	-0.86916	0.402533
1456359_at	Ppwd1	238831	brown	-0.902353	0.884219
1454175_at	4930517N10Rik	75049	brown	-0.860425	0.362999
1419759_at	Abcb1a	18671	brown	0.649602	0.819425
1436509_at	Mlec	109154	brown	-0.755149	0.220286
1455161_at	AI504432	229694	brown	-0.803813	0.33767
1449460_at	Asb13	142688	brown	0.509424	0.831952
1434566_a_at	Pramef8	242736	brown	-0.829967	0.430944
1429348_at	Sema3c	20348	brown	-0.894906	0.730879
1439302_at	Uba6	231380	brown	-0.761435	0.219068
1434706_at	Vcpip1	70675	brown	-0.963553	0.826699
1459713_s_at	Ano1	101772	brown	0.9272	0.945226
1439510_at	Sgol1	72415	brown	0.85552	0.264134
1424721_at	Mfap3	216760	brown	-0.805909	0.45098
1452090_a_at	Olfm3	229759	brown	-0.777386	0.329086
1436669_at	1700019G17Rik	75541	brown	-0.856551	0.996691
1443989_at	Trim9	94090	brown	-0.79497	0.379172
1433515_s_at	Etnk1	75320	brown	-0.834157	0.968266
1439766_x_at	Vegfc	22341	brown	-0.674185	0.136882
1446481_at	NA		brown	0.885935	0.687366
1427938_at	Mycbp	56309	brown	-0.572887	0.108552
1450684_at	Etv1	14009	brown	-0.781228	0.395183
1419646_a_at	Mbp	17196	brown	0.737826	0.199223
1422609_at	Arpp19	59046	brown	-0.800499	0.328443
1421163_a_at	Nfia	18027	brown	-0.886547	0.769343
1446235_at	Ap1ar	211556	brown	0.689591	0.111899
1422053_at	Inhba	16323	brown	-0.772752	0.387452
1434157_at	Txlna	109658	brown	-0.823637	0.31934
1433691_at	Ppp1r3c	53412	brown	-0.909914	0.996207
1446524_at	NA		brown	0.614478	0.160206
1446157_at	NA		brown	0.776425	0.250589
1444895_at	NA		brown	0.7957	0.436855
1437149_at	Slc6a6	21366	brown	0.809035	0.996138
1431049_at	Ica1l	70375	brown	-0.84015	0.293423
1428741_at	Elavl4	15572	brown	-0.797991	0.339125
1419063_at	Ugt8a	22239	brown	-0.860319	0.925002
1454014_a_at	Mkks	59030	brown	-0.832129	0.953424
1455412_at	Sfmbt1	54650	brown	-0.859226	0.684559
1455034_at	Nr4a2	18227	brown	-0.689023	0.211154
1428810_at	2700097O09Rik	72658	brown	-0.812383	0.188589
1427410_at	Dleu2	668253	brown	-0.868672	0.834379
1458176_at	Per3	18628	brown	0.79867	0.454626
1430032_at	Rbm4b	66704	brown	-0.793094	0.262692
1428795_at	1110021L09Rik	76306	brown	-0.921698	0.532275
1420592_a_at	Anp32e	66471	brown	0.692877	0.962379
1437204_a_at	Tcf25	66855	brown	0.86104	0.930452
1453976_at	4432414F05Rik	77027	brown	0.724446	0.158649
1428010_at	Timm9	30056	brown	0.761185	0.854833
1417383_at	Entpd5	12499	brown	-0.902741	0.959159
1435348_at	D930009K15Rik	399585	brown	-0.913018	0.822856
1437964_at	Nxph2	18232	brown	-0.898147	0.591321
1435574_at	NA		brown	-0.812667	0.925168
1450668_s_at	Hspe1	15528	brown	-0.840959	0.587918
1425597_a_at	Qk	19317	brown	-0.871889	0.863952
1458075_at	NA		brown	0.756226	0.606782
1417236_at	Ehd3	57440	brown	0.915782	0.923895
1447165_at	NA		brown	0.700236	0.145322
1438915_at	6720401G13Rik	103012	brown	-0.593781	0.690559
1419332_at	Egfl6	54156	brown	-0.90428	0.429048
1437481_at	Trmt61b	68789	brown	-0.790339	0.341961
1427891_at	Gimap6	231931	brown	0.907574	0.620486
1458525_at	NA		brown	0.78663	0.925512
1449027_at	Rhou	69581	brown	0.77443	0.38523
1452656_at	Zdhhc2	70546	brown	-0.87821	0.620044
1429810_at	Rictor	78757	brown	0.895094	0.607205
1436017_at	Aars2	224805	brown	0.682598	0.115259
1457969_at	Rabif	98710	brown	-0.852184	0.921688
1437633_at	Ankrd11	77087	brown	0.82142	0.451108
1427677_a_at	Sox6	20679	brown	-0.742832	0.441734
1451196_at	Ypel5	383295	brown	-0.925574	0.98822
1435982_at	Stx12	100226	brown	-0.89168	0.896819
1428891_at	Parm1	231440	brown	-0.877782	0.789306
1428710_at	Rit1	19769	brown	-0.806679	0.232868
1437223_s_at	Xbp1	22433	brown	-0.822731	0.396293
1456097_a_at	Itgb3bp	67733	brown	-0.849266	0.426061
1418310_a_at	Rlbp1	19771	brown	-0.686981	0.183285
1443155_at	NA		brown	0.801003	0.278679
1456857_at	1500011B03Rik	66236	brown	0.72304	0.966949
1430520_at	Cpne8	66871	brown	0.776158	0.961817
1433901_at	Caprin1	53872	brown	-0.948477	0.932914
1453429_at	9530057J20Rik	78672	brown	0.87499	0.882356
1456283_at	Neto1	246317	brown	-0.89096	0.76021
1441050_at	NA		brown	0.693602	0.874217
1427364_a_at	Odc1	18263	brown	-0.621841	0.119653
1460684_at	Tm7sf2	73166	brown	-0.811518	0.52345
1427255_s_at	Zfp445	235682	brown	0.81054	0.589609
1439837_at	Gigyf2	227331	brown	-0.738394	0.626835
1451108_at	Rnf185	193670	brown	-0.763154	0.173349
1440975_at	Mxra7	67622	brown	0.870142	0.879644
1454355_at	1810021M19Rik	69119	brown	0.902946	0.646979
1441434_at	Zfp788	67607	brown	-0.811011	0.348143
1435424_x_at	Shisa9	72555	brown	-0.677887	0.196787
1446065_at	NA		brown	0.80235	0.319651
1448930_at	3010026O09Rik	68067	brown	0.70983	0.245518
1428577_at	Ppfia4	68507	brown	0.713064	0.268984
1424402_at	Rufy3	52822	brown	0.889127	0.800152
1449039_a_at	Hnrpdl	50926	brown	0.820319	0.475141
1415951_at	Fkbp10	14230	brown	0.890656	0.63694
1432750_at	Zfp711	245595	brown	-0.866544	0.990594
1452945_at	Zfp157	72154	brown	-0.862068	0.946216
1455385_at	Exoc6	107371	brown	0.452925	0.392315
1438803_s_at	Snx16	74718	brown	-0.772088	0.313767
1440340_at	B3galt6	117592	brown	-0.948575	0.814813
1423294_at	Mest	17294	brown	-0.624017	0.272983
1441100_at	Mbtd1	103537	brown	0.562691	0.0671617
1420139_s_at	Krr1	52705	brown	-0.810315	0.224018
1454890_at	Amot	27494	brown	-0.858048	0.38913
1460578_at	Fgd5	232237	brown	0.488737	0.12878
1460112_at	NA		brown	-0.761316	0.301288
1455577_at	Ccl28	56838	brown	0.921084	0.997753
1425175_at	C1ql3	227580	brown	-0.827548	0.563328
1452247_at	Fxr1	14359	brown	-0.893412	0.688947
1444114_at	NA		brown	0.75219	0.232578
1422660_at	Rbm3	19652	brown	0.7356	0.543881
1446207_at	NA		brown	-0.483107	0.205508
1438071_at	Pms1	227099	brown	0.793001	0.215547
1440778_x_at	Zfp712	78251	brown	-0.84956	0.947727
1457215_at	Gm13111	100042178	brown	-0.721109	0.137023
1452810_at	Ints10	70885	brown	-0.883544	0.44456
1455608_at	Sclt1	67161	brown	-0.811562	0.336514
1419044_at	Cntnap4	170571	brown	-0.656122	0.158269
1423723_s_at	Tardbp	230908	brown	-0.854285	0.675175
1423052_at	Arf4	11843	brown	-0.974347	0.810699
1441915_s_at	Plin5	66968	brown	-0.764812	0.96366
1443920_at	Ccdc66	320234	brown	-0.832087	0.329785
1420626_at	Gtf3c6	67371	brown	-0.789916	0.320307
1455086_at	Uchl5	56207	brown	-0.926749	0.8352
1453689_at	Fance	72775	brown	0.907098	0.769218
1419972_at	Slc35a5	74102	brown	-0.90214	0.902148
1428142_at	Etv5	104156	brown	-0.73609	0.236582
1434675_at	Zfp763	73451	brown	-0.874403	0.892011
1452911_at	Spred1	114715	brown	-0.60666	0.152341
1431080_at	Galntl6	270049	brown	-0.784357	0.434743
1445397_at	NA		brown	0.785708	0.197543
1460116_s_at	Spred1	114715	brown	-0.765719	0.541389
1427936_at	Thnsl1	208967	brown	-0.856522	0.949908
1419036_at	Csnk2a1	12995	brown	-0.85008	0.603233
1457279_at	LOC100504040	100504040	brown	0.807657	0.91365
1439791_at	Gm527	217648	brown	-0.844881	0.859818
1424579_at	Slc35a3	229782	brown	-0.823682	0.809814
1442272_at	Galntl6	270049	brown	-0.852564	0.776471
1446929_at	D130062J21Rik	100038651	brown	0.864381	0.644434
1443649_at	NA		brown	0.769622	0.371724
1452378_at	Malat1	72289	brown	0.808866	0.7782
1456111_at	Fam55d	244853	brown	0.731577	0.210408
1424996_at	Cflar	12633	brown	0.415235	0.419639
1460408_at	Gabrg1	14405	brown	-0.558995	0.0450601
1456509_at	1110032F04Rik	68725	brown	-0.499691	0.978186
1439610_at	Rab27b	80718	brown	-0.828766	0.691777
1416455_a_at	Cryab	12955	brown	-0.743133	0.3398
1450750_a_at	Nr4a2	18227	brown	-0.684366	0.264983
1418380_at	Terf1	21749	brown	-0.835845	0.888435
1458622_at	Ntrk2	18212	brown	-0.81983	0.286312
1415770_at	Wdr6	83669	brown	0.831238	0.760485
1429336_at	Tmem87b	72477	brown	0.794026	0.434547
1446698_at	Lpp	210126	brown	0.807198	0.385325
1457690_at	Kalrn	545156	brown	-0.794656	0.589945
1452894_at	Elavl4	15572	brown	-0.785877	0.460946
1438711_at	Pklr	18770	brown	0.800576	0.296768
1419516_at	Fam50a	108160	brown	0.841738	0.708886
1449581_at	Emid1	140703	brown	-0.810367	0.226092
1429484_at	1110002L01Rik	100043040	brown	-0.802278	0.124137
1434369_a_at	Cryab	12955	brown	-0.81182	0.534521
1455003_at	Thap1	73754	brown	-0.824362	0.741804
1418148_at	Abhd1	57742	brown	-0.568688	0.898815
1443360_x_at	Arhgap4	171207	brown	0.886981	0.854674
1454617_at	Arrdc3	105171	brown	-0.839384	0.85188
1418595_at	Plin4	57435	brown	0.62981	0.2945
1431614_at	2810049E08Rik	72677	brown	0.427794	0.416782
1424238_at	Sirt7	209011	brown	0.86066	0.923261
1448714_at	Rngtt	24018	brown	-0.799004	0.981697
1421346_a_at	Slc6a6	21366	brown	0.756011	0.731207
1454693_at	Hdac4	208727	brown	-0.840953	0.831349
1455698_at	Sec62	69276	brown	-0.79844	0.548562
1450411_at	Fam122a	68034	brown	-0.869868	0.284934
1424539_at	Ubl4	27643	brown	-0.952868	0.890648
1423072_at	6720475J19Rik	68157	brown	0.783218	0.621382
1456523_at	Gm2115	100039239	brown	-0.580096	0.133767
1448535_at	Elp4	77766	brown	-0.896067	0.927536
1426167_a_at	Camk4	12326	brown	-0.703021	0.345057
1450770_at	3632451O06Rik	67419	brown	-0.779688	0.484449
1452105_a_at	Tsc2	22084	brown	0.627123	0.121388
1435865_at	Hist3h2a	319162 /// 56631	brown	-0.867262	0.788934
1456110_at	Ankrd11	77087	brown	0.766333	0.604613
1437843_s_at	Nupl1	71844	brown	-0.566174	0.10545
1447830_s_at	Rgs2	19735	brown	-0.699468	0.33816
1432673_at	2300010F08Rik	71875	brown	0.586941	0.254662
1442262_at	NA		brown	0.415798	0.0768456
1454067_a_at	4931406C07Rik	70984	brown	0.669883	0.824941
1434819_at	St6gal2	240119	brown	-0.810811	0.545712
1455657_at	Smg1	233789	brown	-0.814081	0.865679
1429141_at	Neurl2	415115	brown	0.892879	0.773197
1449283_a_at	Mapk12	29857	brown	0.854639	0.548591
1454768_at	Kcnf1	382571	brown	-0.763794	0.819703
1435248_a_at	Btaf1	107182	brown	-0.88652	0.697074
1459105_at	NA		brown	0.552276	0.550334
1457075_at	Ctps2	55936	brown	0.619979	0.224151
1439597_at	NA		brown	0.843149	0.756259
1452004_at	Calca	12310	brown	-0.707187	0.291282
1425523_at	Rbm25	67039	brown	0.91047	0.82048
1420093_s_at	Hnrpdl	50926	brown	0.76352	0.390413
1428216_s_at	Tomm7	66169	brown	-0.671386	0.799973
1428985_at	Ints12	71793	brown	-0.771339	0.495318
1428895_at	Rftn2	74013	brown	-0.940257	0.934761
1452094_at	P4ha1	18451	brown	-0.862244	0.784766
1423965_at	Cd99l2	171486	brown	-0.894896	0.50414
1417161_at	Cdk2ap2	52004	brown	-0.888481	0.996765
1435228_at	BC023829	236848	brown	-0.916739	0.578856
1449482_at	Hist3h2ba	78303	brown	-0.791758	0.553335
1457472_at	Gigyf2	227331	brown	-0.780837	0.944495
1449339_at	D10Ertd641e	52717	brown	-0.699165	0.405592
1425210_s_at	Zfp84	74352	brown	-0.803823	0.829766
1454914_at	2610101N10Rik	67958	brown	-0.899083	0.929229
1433482_a_at	Fubp1	51886	brown	-0.915985	0.728948
1454888_at	Pfdn4	109054	brown	-0.821801	0.83217
1434497_at	4933431E20Rik	329735	brown	-0.629932	0.115192
1446632_at	NA		brown	-0.76697	0.745779
1427986_a_at	Col16a1	107581	brown	0.854908	0.837694
1427887_at	Rprd1b	70470	brown	-0.740399	0.143845
1453098_at	Gria2	14800	brown	0.825061	0.972018
1429015_at	Ankzf1	52231	brown	0.522772	0.509412
1433902_at	Kbtbd8	243574	brown	-0.799454	0.898801
1446139_at	NA		brown	-0.737393	0.793098
1455960_at	Megf9	230316	brown	0.724333	0.48068
1428597_at	Tbc1d9b	76795	brown	-0.625543	0.238365
1456141_x_at	Brcc3	210766	brown	-0.850541	0.85735
1435678_at	2610017I09Rik	66297	brown	-0.44085	0.217232
1436597_at	Ankhd1	108857	brown	-0.889692	0.924717
1416711_at	Tbr1	21375	brown	-0.825657	0.789538
1417382_at	Entpd5	12499	brown	-0.668541	0.126812
1454558_at	5430416B10Rik	71430	brown	0.759889	0.924458
1429642_at	Anubl1	67492	brown	0.665626	0.405506
1422743_at	Phka1	18679	brown	-0.851541	0.462934
1437585_x_at	Zfp161	22666	brown	-0.756942	0.363178
1440976_at	1110035M17Rik	432396	brown	-0.840571	0.394483
1447064_at	NA		brown	0.783739	0.881302
1434822_at	Pphln1	223828	brown	-0.820568	0.572058
1423795_at	Sfpq	71514	brown	-0.883321	0.900567
1449042_at	Ctcf	13018	brown	0.865579	0.80534
1425201_a_at	Hyi	68180	brown	0.417306	0.241469
1449564_at	Tpsg1	26945	brown	0.850276	0.975248
1456422_at	Dennd5b	320560	brown	-0.852094	0.703757
1439557_s_at	Ldb2	16826	brown	-0.68836	0.351933
1425993_a_at	Hsph1	15505	brown	-0.839828	0.920342
1444071_at	9630013A20Rik	319903	brown	-0.906678	0.943254
1449096_at	Ccdc127	67433	brown	-0.800675	0.471247
1438319_x_at	Fastkd2	75619	brown	-0.819842	0.494422
1435484_at	Slc5a3	53881	brown	-0.846851	0.999489
1456258_at	Emx2	13797	brown	-0.793793	0.699756
1422848_a_at	Pabpn1	54196	brown	0.778939	0.441085
1418790_at	Fezf2	54713	brown	-0.687347	0.231183
1436140_at	Fam116b	69440	brown	0.774701	0.854078
1429273_at	Bmper	73230	brown	-0.719028	0.50846
1457017_at	Fam82b	66302	brown	0.565838	0.0890546
1416008_at	Satb1	20230	brown	-0.7235	0.268009
1426753_at	Phf17	269424	brown	0.788667	0.55922
1437737_at	Dis3l	213550	brown	-0.800238	0.706137
1440567_at	NA		brown	0.671628	0.355663
1438796_at	Nr4a3	18124	brown	-0.779818	0.932757
1456138_at	Lypd6	320343	brown	-0.478865	0.099946
1429051_s_at	Sox11	20666	brown	-0.661792	0.261252
1429896_at	5830408B19Rik	74756	brown	-0.695214	0.411463
1425014_at	Nr2c2	22026	brown	0.810516	0.493995
1423841_at	Brix1	67832	brown	-0.828464	0.816876
1427017_at	Satb2	212712	brown	-0.706386	0.375226
1435286_at	Epha5	13839	brown	-0.830993	0.736497
1444232_at	LOC100503436	100503436 /// 19091	brown	-0.79443	0.658087
1452611_at	Ltn1	78913	brown	-0.766841	0.569898
1438108_at	Plekhm3	241075	brown	-0.836047	0.909302
1439251_at	Idua	15932	brown	-0.811725	0.675763
1449509_at	Serf1	20365	brown	-0.900472	0.609391
1434729_at	Zc4h2	245522	brown	-0.92442	0.916488
1447863_s_at	Nr4a2	18227	brown	-0.592951	0.188428
1415830_at	Orc5	26429	brown	-0.871552	0.840819
1441198_at	Zfp39	22698	brown	-0.782151	0.536264
1444309_at	NA		brown	0.865456	0.87724
1439691_at	D5Ertd579e	320661	brown	0.753922	0.929976
1459455_at	NA		brown	0.780414	0.200302
1441276_at	Ptprk	19272	brown	-0.795199	0.517005
AFFX-r2-Bs-thr-M_s_at	NA		brown	-0.729015	0.489633
1453016_at	Hspb11	72938	brown	-0.534908	0.0869576
1439266_a_at	Polr3k	67005	brown	-0.827752	0.735679
1452318_a_at	Hspa1b	15511	brown	-0.739963	0.960059
1447156_at	NA		brown	0.894615	0.516703
1445854_at	C230004F18Rik	331424	brown	-0.603052	0.759071
1418546_a_at	Stambpl1	76630	brown	-0.822252	0.40153
1415845_at	Syt4	20983	brown	-0.819199	0.397598
1435952_at	LOC100503222	100503222	brown	-0.746158	0.715586
1435937_at	Sptlc2	20773	brown	-0.814181	0.658599
1430630_at	NA		brown	-0.577097	0.127588
1450685_at	Arpp19	59046	brown	-0.808108	0.397609
1451792_a_at	Pja1	18744	brown	0.615496	0.111731
1432547_at	C030005H24Rik	78537	brown	0.67256	0.275665
1433796_at	Endod1	71946	brown	0.86971	0.978707
1439970_at	NA		brown	0.803764	0.995465
1452975_at	Agxt2l1	71760	brown	0.617059	0.796159
1454853_s_at	AI987944	101835 /// 233168	brown	-0.4674	0.0930133
1423440_at	Fam33a	66140	brown	-0.55882	0.808598
1451499_at	Cadps2	320405	brown	-0.827359	0.682887
1431346_at	6330405D24Rik	70715	brown	-0.421663	0.486276
1456904_at	NA		brown	-0.738552	0.237102
1446864_at	S100pbp	74648	brown	0.612872	0.178034
1442099_at	Usp31	76179	brown	-0.658034	0.335691
1418657_at	Ino80b	70020	brown	0.873648	0.770163
1437966_at	Prrt3	210673	brown	-0.721661	0.587409
1424789_at	Zscan22	232878	brown	-0.675694	0.25368
1452170_at	Chpf2	100910	brown	0.682227	0.202648
1455624_at	Gm3764	100042277	brown	0.732136	0.48461
1456044_at	Nedd4l	83814	brown	-0.769947	0.445154
1417155_at	Mycn	18109	brown	-0.723805	0.785999
1457758_at	Eny2	223527	brown	0.757864	0.89402
1438871_at	LOC100503146	100503146	brown	0.663571	0.225847
1436431_at	1700025G04Rik	69399	brown	-0.87361	0.886122
1424333_at	Rg9mtd1	52575	brown	-0.468845	0.415064
1446264_at	NA		brown	0.791507	0.931665
1418371_at	Dynll2	68097	brown	-0.720079	0.69288
1439851_at	NA		brown	-0.753617	0.323467
1436365_at	Zbtb7c	207259	brown	0.778734	0.310203
1458519_at	LOC100503742	100503742	brown	0.884612	0.571881
1418854_at	Birc2	11797	brown	-0.874227	0.577618
1427089_at	Ccnt2	72949	brown	-0.877095	0.974554
1454608_x_at	Ttr	22139	green	0.0361778	3.07e-06
1451580_a_at	Ttr	22139	green	0.0405657	1.23e-05
1459737_s_at	Ttr	22139	green	0.0117092	8.18e-06
1455913_x_at	Ttr	22139	green	0.0450465	9.78e-06
1460049_s_at	1500015O10Rik	78896	green	0.0960048	4.04e-05
1449218_at	Cox8b	12869	green	0.272271	0.00238809
1441966_at	Trpm3	226025	green	-0.0509939	0.000266301
1454866_s_at	Clic6	209195	green	0.142339	0.000214055
1460250_at	Sostdc1	66042	green	0.25104	0.00384701
1418808_at	Rdh5	19682	green	0.214381	0.000309744
1456418_at	Kcnj13	100040591	green	0.0342422	8.15e-05
1449340_at	Sostdc1	66042	green	0.0222536	0.000909315
1423261_at	1500015O10Rik	78896	green	0.0591061	0.000232934
1450995_at	Folr1	14275	green	0.0967198	0.000874829
1424713_at	Calml4	75600	green	0.1335	0.000241888
1415894_at	Enpp2	18606	green	0.0636101	0.000114388
1448136_at	Enpp2	18606	green	0.040817	0.000235482
1449269_at	F5	14067	green	-0.0611048	0.000312093
1417231_at	Cldn2	12738	green	0.0940697	0.000193538
1425926_a_at	Otx2	18424	green	0.248127	0.00109401
1454159_a_at	Igfbp2	16008	green	0.164475	0.000356782
1433551_at	Vat1l	270097	green	0.103266	7.74e-05
1460734_at	Col9a3	12841	green	0.352722	0.00269576
1416203_at	Aqp1	11826	green	0.285686	0.00370975
1416637_at	Slc4a2	20535	green	0.299872	0.00358877
1443959_at	Tmem72	319776	green	0.193881	0.000850392
1433750_at	Slc31a1	20529	green	0.162809	0.000383414
1437397_at	Prlr	19116	green	0.280354	0.00296426
1437165_a_at	Pcolce	18542	green	0.100159	0.000790184
1448556_at	Prlr	19116	green	0.2312	0.00391432
1434667_at	Col8a2	329941	green	0.188708	0.00160114
1448152_at	Igf2	16002	green	0.232076	0.00243521
1428146_s_at	Acaa2	52538	green	-0.0779985	0.00240955
1435911_s_at	Slc2a12	353169	green	0.00350458	0.00100581
1424351_at	Wfdc2	67701	green	0.0936325	0.00086822
1424762_at	C1qtnf5	235312 /// 259172	green	0.246508	0.00106525
1449421_a_at	Kcne2	246133	green	0.0245844	0.00139337
1416321_s_at	Prelp	116847	green	0.0510698	0.00416804
1455627_at	Col8a1	12837	green	0.249083	0.00422372
1434165_at	Clic6	209195	green	0.1789	0.00683007
1424133_at	Tmem98	103743	green	0.121184	0.000186006
1429135_at	1110059M19Rik	68800	green	0.144175	0.00324196
1426367_at	Cab39l	69008	green	0.33272	0.00970602
1440780_x_at	1500015O10Rik	78896	green	0.11733	0.00256889
1451935_a_at	Spint2	20733	green	0.409705	0.0109763
1448169_at	Krt18	16668	green	0.358601	0.00763977
1418907_at	F5	14067	green	0.203643	0.00537794
1430096_at	2900017F05Rik	72915	green	0.353704	0.0197286
1430287_s_at	Hemk1	69536	green	0.395924	0.00687559
1447819_x_at	Col8a1	12837	green	0.0896873	0.00633316
1456923_at	Trpm3	226025	green	0.487824	0.0265657
1419464_at	Wdr86	269633	green	0.129274	0.00226005
1435657_at	Ston2	108800	green	-0.271436	0.000322772
1460036_at	Ap1s2	108012	green	-0.00964774	0.000912203
1438773_at	Steap2	74051	green	0.201588	0.00399192
1451331_at	Ppp1r1b	19049	green	0.216924	0.00255991
1424098_at	Elovl7	74559	green	0.289115	0.00199855
1451532_s_at	Steap1	70358	green	-0.0570535	0.00179059
1418440_at	Col8a1	12837	green	0.111852	0.00204439
1429058_at	Tmem107	66910	green	-0.194796	0.00142438
1438200_at	Sulf1	240725	green	0.0824715	0.00444963
1423400_at	Kl	16591	green	0.0161373	0.00382651
1429726_at	Slc16a9	66859	green	0.0503832	0.000330866
1436933_at	NA		green	0.371017	0.00551316
1439476_at	Dsg2	13511	green	0.0429397	0.00148971
1448550_at	Lbp	16803	green	0.0142223	0.0027612
1427488_a_at	Birc6	12211	green	-0.161471	0.000376777
1420647_a_at	Krt8	16691	green	0.310021	0.00558662
1442359_at	Steap2	74051	green	0.308107	0.00703488
1460685_at	Timm17b	21855	green	-0.125677	0.000162538
1434354_at	Maob	109731	green	-0.228538	0.00918787
1429471_at	1110017D15Rik	73721	green	0.117329	0.00279041
1439026_at	Trpm3	226025	green	0.366538	0.0110051
1428636_at	Steap2	74051	green	0.277245	0.00686858
1418532_at	Fzd2	57265	green	0.204964	0.00238608
1453994_at	Eml6	237711	green	0.329661	0.00316871
1444614_x_at	Eno4	226265	green	-0.0596516	0.00151626
1417623_at	Slc12a2	20496	green	0.489298	0.0797879
1448601_s_at	Msx1	17701	green	0.0468013	0.00361394
1419608_a_at	Mia1	12587	green	0.205204	0.00738524
1444270_at	Rsph4a	212892	green	-0.0249523	0.000704053
1428987_at	Dynlrb2	75465	green	0.0884422	0.00389986
1450725_s_at	Car14	23831	green	0.421142	0.0193793
1417552_at	Fap	14089	green	0.268324	0.0317005
1423343_at	Slco1c1	58807	green	-0.325247	0.00303981
1439560_x_at	Gm5480	432995	green	0.0921487	0.0114676
1456417_at	Zic4	22774	green	0.643159	0.139439
1441891_x_at	Elovl7	74559	green	0.236349	0.00548478
1447520_at	Lbp	16803	green	0.0804136	0.0053692
1420673_a_at	Acox2	93732	green	0.344462	0.00982725
1427034_at	Ace	11421	green	0.0213834	0.00506065
1459770_at	Taok1	216965	green	0.130429	0.012614
1435420_at	Slc4a5	232156	green	0.315997	0.0286469
1417649_at	Cdkn1c	12577	green	0.128156	0.0148817
1416072_at	Cd34	12490	green	-0.250013	0.0713848
1444946_at	NA		green	0.238944	0.000839078
1418257_at	Slc12a7	20499	green	0.226948	0.00974023
1424097_at	Elovl7	74559	green	0.134392	0.00864776
1456869_at	Zfp787	67109	green	-0.00956423	0.000357887
1437932_a_at	Cldn1	12737	green	-0.0256842	0.00490791
1449588_at	Abca4	11304	green	0.295754	0.0184536
1439780_at	Rpl7l1	66229	green	-0.303833	0.0159913
1429059_s_at	Tmem107	66910	green	-0.201643	0.00372276
1435513_at	Htr2c	15560	green	0.0530234	0.0197234
1424099_at	Gpx8	69590	green	-0.10502	0.0105181
1433529_at	Pamr1	210622	green	0.0880007	0.00678133
1424612_at	Nipal2	223473	green	-0.0025491	0.00906337
1423691_x_at	Krt8	16691	green	0.121036	0.00218167
1416263_at	Abcb9	56325	green	-0.228178	0.00925351
1443723_at	Trpm3	226025	green	0.170284	0.014717
1429181_at	1700009P17Rik	75472	green	0.366743	0.0248615
1448754_at	Rbp1	19659	green	0.274299	0.0190743
1455383_at	Fam47e	384198	green	0.0983711	0.00202407
1429070_at	Naif1	71254	green	-0.300887	0.00711696
1424938_at	Steap1	70358	green	0.109024	0.00578818
1441218_at	Ttc21a	74052	green	0.142401	0.00600638
1432075_a_at	Tekt1	21689	green	0.144078	0.0716459
1456156_at	Lepr	16847	green	0.00542075	0.0113217
1420741_x_at	Lce1i	76585	green	0.106931	0.00759321
1445597_s_at	Pla2g16	225845	green	0.00107278	0.00248703
1448415_a_at	Sema3b	20347	green	0.328077	0.0207214
1450395_at	Slc22a5	20520	green	0.0345019	0.000832128
1444695_at	NA		green	-0.250462	0.00131511
1438435_at	Acer3	66190	green	0.336926	0.0453967
1433734_at	Slc13a4	243755	green	0.107917	0.0153173
1422750_a_at	Zmynd10	114602	green	0.0878773	0.00218305
1416322_at	Prelp	116847	green	0.0261785	0.00690557
1458500_at	AU021034	219170	green	0.210021	0.00747109
1452608_at	Mycbp	56309	green	-0.00718751	0.00638519
1444290_at	Steap2	74051	green	0.159614	0.000454546
1425343_at	Hdhd3	72748	green	-0.0767002	0.000322788
1456870_at	Rasal3	320484	green	0.032498	4.22e-05
1455090_at	Angptl2	26360	green	0.300899	0.0257262
1439854_at	Hrk	12123	green	-0.0952302	0.00812568
1426318_at	Serpinb1b	282663	green	0.292238	0.0294335
1419367_at	Decr1	67460	green	0.0828436	0.0268907
1449335_at	Timp3	21859	green	0.294845	0.0198609
1422540_at	Fbln1	14114	green	-0.169758	0.0110653
1432228_at	4933406B15Rik	71064	green	-0.190701	0.00109645
1437484_at	Zbtb5	230119	green	0.121573	0.00788674
1417600_at	Slc15a2	57738	green	-0.0336753	0.0290831
1443327_at	D130043K22Rik	210108	green	-0.162999	0.00473453
1427040_at	Mdfic	16543	green	0.263889	0.0274955
1450795_at	Lhb	16866	green	0.051981	0.00121874
1416411_at	Gstm2	14863	green	0.208849	0.0119188
1419084_a_at	Pcp2	18545	green	0.056569	0.00121678
1453320_at	1700027A23Rik	76420	green	0.256387	0.0246842
1429212_a_at	Lrrc51	69358	green	0.324283	0.0302486
1430431_at	4933407H18Rik	71101	green	-0.128019	1.71e-05
1418321_at	Dci	13177	green	0.00784523	0.00907994
1432083_a_at	Lrrc23	16977	green	0.356555	0.057036
1439794_at	Ntn4	57764	green	0.0223854	0.0080381
1417643_at	Rsph1	22092	green	0.297485	0.0319382
1426618_a_at	Pomgnt1	68273	green	0.211229	0.00583606
1419550_a_at	Stk39	53416	green	0.295796	0.0383793
1438900_at	Sacm1l	83493	green	-0.00383924	0.0130798
1415931_at	Igf2	16002	green	-0.0978142	0.00346533
1423940_at	Yif1a	68090	green	0.179028	0.0007853
1421185_at	Mettl7a1	70152	green	-0.240742	0.00237616
1425813_at	Pign	27392	green	-0.0158287	0.0113182
1438732_at	Nhsl2	100042480	green	0.182602	0.0259975
1418211_at	Oca2	18431	green	0.250588	0.0330399
1446272_at	Cdk17	237459	green	0.0332279	0.010516
1451776_s_at	Hopx	74318	green	0.128484	0.0154473
1432366_at	4930447K03Rik	432745	green	0.027131	0.0160367
1423285_at	Coch	12810	green	0.0617631	0.0332075
1422731_at	Limd1	29806	green	0.317752	0.0133545
1429895_at	2310010G23Rik	69591	green	0.264454	0.013328
1443921_at	Ranbp3l	223332	green	0.0285726	0.0228766
1434363_x_at	Paxip1	55982	green	0.0311522	0.00232344
1458225_at	Fkbp14	231997	green	-0.000503704	0.0046601
1416306_at	Clca3	23844	green	0.399243	0.0126047
1457045_at	Galnt13	271786	green	0.647082	0.158139
1440273_at	LOC100504048	100504048	grey	-0.0716934	0.905365
1438062_at	Rsf1	233532	grey	-0.105373	0.862053
1422072_a_at	Gstm6	14867	grey	0.458895	0.646011
1433041_at	Rabepk	227746	grey	0.413567	0.565135
1419085_at	Pcp2	18545	grey	0.627004	0.386338
1436276_at	NA		grey	-0.0715284	0.507979
1455506_at	Slc25a34	384071	grey	0.336135	0.549345
1439241_x_at	Srd5a3	57357	grey	-0.199784	0.638746
1442100_at	Inpp5f	101490	grey	0.678576	0.435982
1457532_at	NA		grey	-0.124924	0.90387
1437669_x_at	Ccrl1	252837	grey	-0.0275465	0.933799
1450861_at	Fancc	14088	grey	0.235448	0.89588
1416698_a_at	Cks1b	54124	grey	-0.333668	0.972848
1418901_at	Cebpb	12608	grey	0.0624794	0.967048
1436508_at	Mlec	109154	grey	-0.148402	0.987495
1453851_a_at	Gadd45g	23882	grey	-0.628138	0.281338
1430423_s_at	2610528E23Rik	233575 /// 66497	grey	0.115066	0.113821
1453332_at	2410002O22Rik	66975	grey	0.248241	0.848721
1445890_at	C230079E05Rik	320889	grey	0.346692	0.329329
1425575_at	Epha3	13837	grey	-0.0972453	0.193354
1437355_at	Zcchc5	213436	grey	0.0714135	0.816585
1416779_at	Sdpr	20324	grey	0.0438071	0.889299
1430799_at	5830432E09Rik	67765	grey	0.518487	0.441156
1431941_at	Slc35b4	58246	grey	0.588474	0.370474
1420038_at	Atp6v1e1	11973	grey	-0.173264	0.894681
1457259_at	NA		grey	-0.0651512	0.928566
1427437_at	NA		grey	0.388994	0.8141
1420938_at	Hs6st2	50786	pink	0.0727869	0.00579418
1436127_at	Crhbp	12919	pink	-0.647426	0.102096
1448602_at	Pygm	19309	pink	0.304183	0.0118121
1440184_at	NA		pink	0.493769	0.0317133
1419924_at	Fnip1	216742	pink	-0.320679	0.047002
1423135_at	Thy1	21838	pink	-0.27771	0.0193912
1456147_at	St8sia6	241230	pink	-0.110625	0.051199
1453807_at	6330563C09Rik	76186	pink	0.00554496	0.00807312
1445824_at	Zfp458	238690	pink	-0.418036	0.197705
1423414_at	Ptgs1	19224	pink	0.319207	0.0274988
1460218_at	Cd52	23833	pink	-0.0944167	0.0104863
1448640_at	Slc14a1	108052	pink	-0.356646	0.017603
1439555_at	Rlf	109263	pink	0.222775	0.0499853
1418096_at	Dok3	27261	pink	-0.453114	0.0419227
1449455_at	Hck	15162	pink	0.0224227	0.0352157
1430332_a_at	Gusb	110006	pink	0.126484	0.00253191
1416367_at	1110001J03Rik	66117	pink	-0.072797	0.00174348
1434248_at	Prkch	18755	pink	0.507038	0.0654135
1419125_at	Ptpn18	19253	pink	0.26019	0.0183967
1448546_at	Rassf3	192678	pink	0.26665	0.0377313
1426913_at	NA		pink	0.16057	0.024451
1448409_at	Lrmp	16970	pink	0.161169	0.0117085
1452163_at	Ets1	23871	pink	0.12795	0.0132056
1421093_at	Slc7a10	53896	pink	0.0650886	0.0194992
1419194_s_at	Gmfg	63986	pink	-0.166533	0.0245962
1426025_s_at	Laptm5	16792	pink	0.0635741	0.0220735
1457753_at	Tlr13	279572	pink	0.336755	0.0340701
1417483_at	Nfkbiz	80859	pink	-0.140386	0.0277005
1432568_at	Cby3	76653	pink	-0.245828	0.0033045
1417063_at	C1qb	12260	pink	0.00204699	0.0206924
1455164_at	Arhgap31	12549	pink	-0.208026	0.127354
1448591_at	Ctss	13040	pink	0.0418745	0.0223041
1418455_at	Copz2	56358	pink	-0.228584	0.0623614
1423593_a_at	Csf1r	12978	pink	0.0607663	0.0189743
1422068_at	Pou3f1	18991	pink	0.20678	0.036882
1418292_at	Asna1	56495	pink	0.179748	0.0257495
1451415_at	1810011O10Rik	69068	pink	0.223367	0.0202174
1426508_at	Gfap	14580	pink	0.149376	0.0273223
1426063_a_at	Gem	14579	pink	-0.164966	0.041094
1429708_at	Ndufa11	69875	pink	0.271199	0.0035733
1418912_at	Plxdc2	67448	pink	0.219828	0.0285834
1434211_at	Sh3bgrl2	212531	pink	-0.00573091	0.0141683
1436448_a_at	Ptgs1	19224	pink	0.13181	0.0275751
1435261_at	Tmtc1	387314	pink	0.0669745	0.013122
1430447_a_at	Lair1	52855	pink	0.131456	0.0346663
1441508_at	Gm10114	791398	pink	-0.181622	0.0137957
1450647_at	Hps3	12807	pink	-0.21018	0.0180154
1456564_at	C030046I01Rik	109284	pink	0.100381	0.099397
1441137_at	Bicc1	83675	pink	0.0110842	0.0236683
1451527_at	Pcolce2	76477	red	0.558259	0.0170039
1427126_at	Hspa1b	15511	red	-0.715939	0.301739
1434644_at	Tbl1x	21372	red	0.702077	0.0675251
1452309_at	Cgnl1	68178	red	0.516888	0.014555
1434983_at	Ccdc108	241116	red	0.586063	0.0445252
1449009_at	Tgtp1	100039796 /// 21822	red	0.450425	0.0928644
1427523_at	Six3	20473	red	0.508144	0.0577634
1428233_at	Cpsf6	432508	red	-0.887076	0.469514
1440209_at	2013-03-01	72925	red	-0.931257	0.631837
1416116_at	Orc3	50793	red	-0.918692	0.533227
1420946_at	Atrx	22589	red	0.573581	0.0412716
1421230_a_at	Msi2	76626	red	-0.0831401	0.00939181
1448635_at	Smc2	14211	red	-0.955359	0.902734
1433110_at	5830474E16Rik	76094	red	-0.490443	0.083252
1417240_at	Zyx	22793	red	0.749169	0.149127
1429240_at	Stard4	170459	red	-0.619197	0.0609542
1422839_at	Neurog2	11924	red	-0.716887	0.084085
1435158_at	Rbm12b	72397	red	-0.91278	0.568072
1440130_at	BB116930	98740	red	-0.747938	0.548408
1417795_at	Chl1	12661	red	-0.926126	0.976358
1439887_at	Rnf152	320311	red	0.145579	0.0191016
1427263_at	Xist	213742	red	0.590705	0.0414363
1446616_at	NA		red	0.391205	0.149351
1427002_s_at	Arsg	74008	red	0.392284	0.0260419
1451653_a_at	Fam161a	73873	red	0.338847	0.0554344
1442894_at	Dnahc6	330355	red	0.543967	0.0369756
1441333_at	NA		red	0.723044	0.244326
1427135_at	Srsf12	218543	red	-0.273693	0.0122484
1420445_at	Slc16a8	57274	red	0.414837	0.0763974
1435030_at	Upf2	326622	red	-0.902628	0.44913
1420619_a_at	Aes	14797	red	0.506632	0.0177014
1436790_a_at	Sox11	20666	red	-0.737263	0.754059
1417518_at	Plagl2	54711	red	0.130045	0.0950669
1443670_at	Odf3b	70113	red	0.616026	0.0451208
1435246_at	Paqr8	74229	red	-0.762974	0.559435
1427127_x_at	Hspa1b	15511	red	-0.829825	0.619457
1431923_at	Aifm3	72168	red	0.578371	0.147323
1455541_a_at	4430402I18Rik	381218	red	0.821013	0.545629
1418697_at	Inmt	21743	red	0.376188	0.0551041
1457755_at	Gng8	14709	red	0.378863	0.0271774
1459246_at	D230021J17Rik	319483	red	0.634468	0.710086
1460650_at	Atp6v0a1	11975	red	0.859038	0.327278
1427539_a_at	Zwint	52696	red	-0.524953	0.0641349
1417832_at	Smc1a	24061	red	0.570048	0.0608448
1417788_at	Sncg	20618	red	0.576199	0.0763029
1424990_at	Orai1	109305	red	0.897727	0.42783
1450935_at	Ercc5	22592	red	-0.406117	0.112645
1418984_at	Inadl	12695	red	0.430485	0.0671354
1446990_at	Nfia	18027	red	-0.559011	0.0291021
1420796_at	Ahrr	11624	red	0.0977781	0.0988865
1437556_at	Zfhx4	80892	red	0.513596	0.150978
1416006_at	Mdk	17242	red	0.34312	0.0442208
1428630_x_at	Haghl	68977	red	0.870205	0.456891
1422616_s_at	Wdr54	75659	red	0.578544	0.0313929
1434607_at	Ddx52	78394	red	-0.862556	0.560554
1456793_at	Cytl1	231162	red	0.223085	0.0204437
1443671_x_at	Odf3b	70113	red	0.513185	0.0491887
1417883_at	Gstt2	14872	red	0.816511	0.328112
1458074_at	Gm10037	328280	red	0.0456146	0.0332512
1455057_at	Gmps	229363	red	-0.679121	0.322531
1452870_at	Apaf1	11783	red	-0.608268	0.0928934
1460061_at	NA		red	-0.812517	0.306833
1460705_at	Rps6kb1	72508	red	0.760187	0.604196
1423165_a_at	Mta2	23942	red	0.704508	0.211757
1454830_at	Fbn2	14119	red	-0.728615	0.176609
1457248_x_at	Hsd17b7	15490	red	-0.772639	0.172951
1453868_at	Ccdc11	74453	red	0.429621	0.0461547
1448164_at	Klhdc3	71765	red	0.725133	0.223901
1426601_at	Slc37a1	224674	red	0.711631	0.304268
1450337_a_at	Nek8	140859	red	0.524329	0.0789999
1437235_x_at	Lpp	210126	red	0.89903	0.577337
1424532_at	Ylpm1	56531	red	-0.693313	0.672247
1417188_s_at	Ube2k	53323	red	-0.674483	0.368306
1421080_at	Nr4a3	18124	red	0.182661	0.0846522
1443035_at	NA		red	-0.259808	0.0451325
1443439_at	NA		red	0.790694	0.146534
1435774_at	LOC106740	106740	red	-0.680645	0.310211
1418446_at	Slc16a2	20502	red	0.243357	0.0336595
1420935_a_at	Srrm1	51796	red	0.85524	0.654261
1427037_at	Eif4g1	208643	red	0.730798	0.530766
1428732_at	1700008J07Rik	629159	red	-0.865991	0.5876
1436148_at	Tnr	21960	red	-0.742409	0.192492
1417963_at	Pltp	18830	red	0.549837	0.0856214
1427015_at	Nckap5l	380969	red	0.363583	0.021376
1418755_at	Tbx15	21384	red	0.463717	0.482695
1428584_a_at	Haghl	68977	red	0.773856	0.391288
1442472_at	Ttc21a	74052	red	0.16058	0.0228857
1429305_at	Ankrd10	102334	red	0.593072	0.0836655
1419826_at	Kif17	16559	red	-0.873726	0.605158
1460022_at	NA		red	-0.864787	0.487199
1446496_at	Tra2b	20462	red	0.610302	0.0631865
1451676_at	Drap1	66556	red	0.745289	0.270583
1455416_at	C130021I20Rik	329385	red	0.708817	0.177611
1457612_at	Gapdh	100039214 /// 100039762 /// 100039840 /// 100040109 /// 100041204 /// 100042427 /// 100043724 /// 100046480 /// 14433	red	0.0940765	0.0530695
1426044_a_at	Prkcq	18761	red	0.580454	0.073159
1415903_at	Slc38a1	105727	red	0.480571	0.0418952
1451093_at	Polr2e	66420	red	0.692611	0.341353
1429958_x_at	Haghl	68977	red	0.780401	0.319866
1424924_at	Sec63	140740	red	0.0603891	0.0464614
1435747_at	Fgf14	14169	red	-0.850728	0.645586
1450051_at	Atrx	22589	red	0.654283	0.847917
1428232_at	Cpsf6	432508	red	-0.717407	0.245369
1420082_at	D2Ertd750e	51944	red	0.358691	0.286311
1422687_at	Nras	18176	red	-0.612848	0.221558
1450748_at	Smpd3	58994	red	0.747784	0.272622
1440108_at	Foxp2	114142	red	0.162003	0.0401074
1444877_at	NA		red	0.265214	0.0509835
1448502_at	Slc16a7	20503	red	-0.615826	0.127411
1452708_a_at	Luc7l	66978	red	0.554236	0.256963
1435624_at	9030409G11Rik	71529	red	-0.803375	0.482761
1427562_a_at	Prkca	18750	red	0.826068	0.576117
1418862_at	Echdc3	67856	red	0.389456	0.121965
1434256_s_at	Cds2	110911	red	-0.0250723	0.0114782
1445243_at	D10Ertd533e	52648	red	0.780443	0.463465
1427191_at	Npr2	230103	red	0.755264	0.490545
1441615_at	Cbfa2t2	12396	red	0.831841	0.453649
1459861_s_at	Kdm2b	30841	red	-0.831938	0.344777
1449185_at	Crx	12951	red	0.169058	0.0759684
1423948_at	Bag2	213539	red	-0.528939	0.0234451
1442543_at	NA		red	0.775182	0.346009
1422780_at	Pxmp4	59038	red	0.605094	0.0825552
1431191_a_at	Syt1	20979	red	0.71905	0.346874
1440248_at	Casc4	319996	red	0.488397	0.0776037
1423308_at	Tgoln1	22134	red	-0.306147	0.325157
1438476_a_at	Chd4	107932	red	0.730446	0.371737
1439158_at	Tlk1	228012	red	0.672809	0.366375
1451299_at	Prkx	19108	red	-0.890067	0.332775
1448945_at	Pllp	67801	red	0.410511	0.0228161
1429681_a_at	Tecr	106529	red	0.689955	0.442911
1429352_at	Mocos	68591	red	0.803978	0.574177
1458768_at	C79946	96895	red	0.36244	0.0535488
1419946_s_at	NA		red	-0.686694	0.193689
1460400_at	Spast	50850	red	-0.395683	0.175117
1435698_at	Rictor	78757	red	-0.86635	0.463826
1459153_at	Ston2	108800	red	0.467029	0.105624
1416853_at	Ncdn	26562	red	0.712348	0.442806
1419072_at	Gstm7	68312	red	0.595978	0.30349
1424591_at	5830433M19Rik	67770	turquoise	-0.89293	0.753714
1434759_at	Lrrtm3	216028	turquoise	-0.920248	0.747618
1452922_at	Ppp1r3d	228966	turquoise	-0.776286	0.138
1420610_at	Prkacb	18749	turquoise	-0.502346	0.0330739
1459160_at	NA		turquoise	0.577246	0.0377694
1445881_at	2310035P21Rik	75683	turquoise	0.682573	0.26065
1431412_at	2810455B08Rik	72777	turquoise	0.567779	0.0385433
1446212_at	NA		turquoise	0.718537	0.140639
1434171_at	Zfp874a	238692	turquoise	0.277517	0.0716679
1439174_at	NA		turquoise	0.425202	0.0062777
1423856_at	Popdc3	78977	turquoise	-0.954886	0.743834
1438300_at	Cdkn2aip	70925	turquoise	-0.738543	0.248451
1438782_at	Cntn4	269784	turquoise	-0.309804	0.0751446
1455277_at	Hhip	15245	turquoise	-0.857837	0.363467
1456909_at	LOC676974	676974	turquoise	0.765982	0.281319
1441535_at	Mllt3	70122	turquoise	0.488627	0.00924425
1446537_at	NA		turquoise	0.61139	0.0818952
1428113_at	Tmtc4	70551	turquoise	-0.900248	0.934214
1422860_at	Nts	67405	turquoise	-0.779691	0.329722
1427329_a_at	Igh-6	16019	turquoise	0.667591	0.215839
1426217_at	Tmem216	68642	turquoise	-0.507998	0.984193
1456839_at	NA		turquoise	0.929547	0.607509
1425898_x_at	Olfm3	229759	turquoise	-0.795425	0.266521
1454694_a_at	Top2a	21973	turquoise	-0.873369	0.542595
1455869_at	NA		turquoise	0.691741	0.146529
1449084_s_at	Sh3d19	27059	turquoise	-0.411076	0.0174086
1419034_at	Csnk2a1	12995	turquoise	-0.723922	0.140197
1451920_a_at	Rfc1	19687	turquoise	-0.409958	0.021182
1443271_at	NA		turquoise	0.673606	0.0894014
1445766_at	NA		turquoise	0.819658	0.525095
1422533_at	Cyp51	13121	turquoise	-0.902393	0.741282
1452110_at	Mtrr	210009	turquoise	-0.616642	0.0782615
1443088_at	9930031P18Rik	319589	turquoise	0.604684	0.0597429
1415797_at	Ddr1	12305	turquoise	0.682257	0.723918
1460643_at	Ell	13716	turquoise	0.53995	0.233302
1439284_at	Epb4.1l5	226352	turquoise	-0.562391	0.0268768
1457712_at	Chd8	67772	turquoise	0.366814	0.00690768
1430770_at	3110080E11Rik	73219	turquoise	0.440267	0.0158363
1442427_at	NA		turquoise	0.447687	0.0122565
1436116_x_at	Appl1	72993	turquoise	-0.8369	0.723717
1455044_at	Tmem44	224090	turquoise	-0.381901	0.0148935
1419971_s_at	Slc35a5	74102	turquoise	-0.642259	0.156943
1422155_at	Hist2h3c2-ps	97114	turquoise	-0.765339	0.309939
1458069_at	NA		turquoise	0.658298	0.0791948
1439572_at	NA		turquoise	0.375902	0.0978879
1422748_at	Zeb2	24136	turquoise	0.912709	0.70417
1457338_at	NA		turquoise	0.445122	0.115743
1443214_at	NA		turquoise	0.712433	0.12412
1447272_s_at	Atp10a	11982	turquoise	0.359995	0.0263615
1447025_at	NA		turquoise	0.764618	0.417525
1456808_at	NA		turquoise	0.695768	0.123429
1424770_at	Cald1	109624	turquoise	0.787407	0.797125
1457205_at	Nsf	18195	turquoise	0.482369	0.0291685
1436578_at	Ermn	77767	turquoise	-0.896224	0.531949
1458842_at	Odz1	23963	turquoise	-0.71681	0.284383
1437762_at	Rab39	270160	turquoise	-0.955865	0.952998
1441487_at	Trim2	80890	turquoise	0.828316	0.634487
1429466_s_at	Aph1b	208117 /// 68318	turquoise	-0.432141	0.03397
1438739_at	NA		turquoise	0.615364	0.0457623
1458697_at	NA		turquoise	0.85676	0.505921
1438591_at	Strada	72149	turquoise	0.646396	0.0900048
1417013_at	Hspb8	80888	turquoise	-0.484253	0.0470434
1419223_a_at	Dtna	13527	turquoise	-0.732174	0.134363
1430646_at	5830407P18Rik	78818	turquoise	0.874236	0.598766
1425272_at	Emp2	13731	turquoise	-0.604114	0.057534
1452350_at	Brd8	78656	turquoise	0.699027	0.0692478
1452076_at	Spryd4	66701	turquoise	-0.643766	0.235767
1431302_a_at	Nudt7	67528	turquoise	-0.56163	0.08091
1443579_s_at	Depdc6	100505173 /// 97998	turquoise	-0.425634	0.0252855
1428112_at	Manf	74840	turquoise	-0.889811	0.64423
1438239_at	Mid1	17318	turquoise	-0.790363	0.472801
1416950_at	Tnfaip8	106869	turquoise	-0.657062	0.105385
1438349_at	Zfp229	381067	turquoise	-0.874645	0.553318
1435308_at	Fut9	14348	turquoise	-0.833718	0.544136
1460482_at	3110047P20Rik	319807	turquoise	-0.746983	0.23187
1423918_at	Rhbdd1	76867	turquoise	-0.445988	0.271879
1457454_at	Usp47	74996	turquoise	0.741844	0.349214
1456303_at	LOC100504223	100504223	turquoise	0.644281	0.101077
1427526_at	Fgfr1op2	67529	turquoise	0.511075	0.0292854
1455650_at	NA		turquoise	0.622984	0.18456
1437205_at	Tcf25	66855	turquoise	0.909178	0.768585
1456484_at	Dhrsx	236082	turquoise	-0.790569	0.219768
1440573_at	Gm2590	100040086	turquoise	0.549997	0.425284
1440412_at	NA		turquoise	0.545788	0.117075
1418774_a_at	Atp7a	11977	turquoise	-0.472515	0.0280995
1424860_at	D930016D06Rik	100662	turquoise	0.68204	0.158552
1442381_at	NA		turquoise	0.646337	0.118845
1423457_at	Slc35a5	74102	turquoise	-0.798963	0.553839
1451729_at	Bmpr1a	12166	turquoise	-0.68877	0.133665
1441927_at	Syt7	54525	turquoise	0.485157	0.713511
1440841_at	NA		turquoise	0.769899	0.291595
1424516_at	B230354K17Rik	320063	turquoise	-0.563621	0.0570954
1434518_at	Phka2	110094	turquoise	0.763197	0.588807
1444411_at	NA		turquoise	0.354619	0.0118641
1451621_at	Pppde1	78825	turquoise	-0.673734	0.327719
1434296_at	BC049349	234413	turquoise	-0.549214	0.0846162
1426542_at	Endod1	71946	turquoise	0.439686	0.368373
1418900_at	Ufm1	67890	turquoise	-0.484736	0.0432482
1450494_x_at	Ceacam1	26365	turquoise	-0.562746	0.162906
1444194_at	NA		turquoise	0.700851	0.252343
1439286_at	Grik2	14806	turquoise	0.518271	0.0430196
1458205_at	NA		turquoise	0.517206	0.0504405
1437400_at	Nedd4l	83814	turquoise	0.570578	0.702985
1432746_at	6030442H21Rik	77070	turquoise	0.53809	0.0448169
1459632_at	NA		turquoise	0.613061	0.0850892
1442080_at	NA		turquoise	0.36294	0.0547455
1419428_a_at	Gaa	14387	turquoise	0.879052	0.87133
1427529_at	Fzd9	14371	turquoise	-0.416341	0.0190142
1455467_at	Fam188b	330323	turquoise	-0.779232	0.519044
1429575_at	NA		turquoise	0.310997	0.189103
1449072_a_at	N6amt2	68043	turquoise	-0.706258	0.173873
1449557_at	1600012F09Rik	67008	turquoise	-0.719076	0.958029
1440332_at	Cdv3	321022	turquoise	-0.662211	0.199531
1455720_at	Adamts2	216725	turquoise	-0.763096	0.816474
1457764_at	A530058O07Rik	97881	turquoise	0.67786	0.205511
1454613_at	Dpysl3	22240	turquoise	-0.952209	0.889747
1453212_at	Zfp383	73729	turquoise	-0.578306	0.0363271
1429729_at	1500004A13Rik	319830	turquoise	0.543956	0.0472198
1452797_at	Fastkd3	69577	turquoise	0.313629	0.176057
1422626_at	Mmp16	17389	turquoise	0.84817	0.56788
1442084_at	Prkrip1	66801	turquoise	-0.707195	0.183571
1443625_at	Naa40	70999	turquoise	0.59542	0.514553
1424861_at	D930016D06Rik	100662	turquoise	0.655761	0.316028
1441936_x_at	NA		turquoise	-0.600748	0.118002
1424880_at	Trib1	211770	turquoise	-0.720589	0.111845
1420543_at	Dnajc28	246738	turquoise	-0.844402	0.450771
1428506_at	Atic	108147	turquoise	-0.498002	0.0240199
1460511_at	Pkp2	67451	turquoise	0.539795	0.0645122
1445927_at	D13Ertd212e	52549	turquoise	-0.197815	0.344095
1455663_at	Olfml1	244198	turquoise	-0.302532	0.0173588
1441328_at	NA		turquoise	0.360537	0.00435562
1445395_at	NA		turquoise	0.674832	0.199477
1449141_at	Fblim1	74202	turquoise	0.630219	0.0559251
1435184_at	Npr3	18162	turquoise	-0.789649	0.225815
1457677_at	C920016K16Rik	240067	turquoise	-0.915986	0.879419
1436733_at	E130309F12Rik	272031	turquoise	-0.854938	0.992626
1446267_at	Vmn2r-ps129	665976	turquoise	0.609754	0.112558
1454976_at	Sod2	20656	turquoise	-0.730034	0.325652
1439800_at	Clip1	100503214 /// 56430	turquoise	0.439596	0.0360481
1416151_at	Srsf3	20383	turquoise	-0.882017	0.669606
1458830_at	NA		turquoise	0.690971	0.16036
1424677_at	Cyp2j9	74519	turquoise	-0.728438	0.300287
1427464_s_at	Hspa5	14828	turquoise	-0.853981	0.575073
1429011_x_at	Snrnp70	20637	turquoise	0.570703	0.816807
1441769_at	NA		turquoise	0.415003	0.0403356
1419218_at	Vangl2	93840	turquoise	-0.56482	0.388633
1437923_at	AI314760	106885	turquoise	0.757006	0.366307
1436860_at	Senp7	66315	turquoise	-0.621736	0.181458
1453330_at	Ccdc88c	68339	turquoise	0.860921	0.603635
1454321_at	1500005C15Rik	72019	turquoise	0.856756	0.632644
1439830_at	Map3k5	26408	turquoise	-0.732082	0.127338
1417505_s_at	Gm13305	100038993 /// 100042555 /// 16157 /// 16158	turquoise	-0.38821	0.00804974
1446012_at	NA		turquoise	0.649612	0.157024
1444560_at	NA		turquoise	-0.877564	0.892674
1443388_at	NA		turquoise	0.583824	0.0716456
1438762_at	NA		turquoise	0.721861	0.153621
1459101_at	C78760	96972	turquoise	0.720582	0.267642
1438224_at	Zswim5	74464	turquoise	-0.607157	0.04152
1438675_at	Sfswap	231769	turquoise	0.666722	0.143339
1441558_at	D230044B12Rik	399635	turquoise	0.396215	0.0154816
1438816_at	Ahctf1	226747	turquoise	0.540033	0.0499036
1424012_at	Ttc30a1	78802	turquoise	-0.8893	0.979421
1457161_at	9530029O12Rik	399629	turquoise	0.608815	0.104378
1423494_at	2310042E22Rik	66561	turquoise	-0.593992	0.0789641
1442623_at	Mef2a	17258	turquoise	0.703455	0.098298
1458833_at	Nrcam	319504	turquoise	0.451293	0.140688
1431248_at	5031426D15Rik	68144	turquoise	0.737682	0.182801
1435866_s_at	Hist3h2a	319162	turquoise	-0.856174	0.884511
1423770_at	Tmc6	217353	turquoise	0.721992	0.376229
1447313_at	NA		turquoise	0.375264	0.433521
1441502_at	NA		turquoise	0.41057	0.27474
1452955_at	Gtf2h5	66467	turquoise	-0.897643	0.688471
1440513_at	C80258	97540	turquoise	0.537825	0.0642615
1446972_at	D15Wsu126e	28112	turquoise	0.673277	0.183708
1425868_at	Hist2h2bb	319189	turquoise	-0.719299	0.200534
1457583_at	NA		turquoise	0.90212	0.98322
1436713_s_at	Meg3	17263	turquoise	0.78946	0.512757
1457036_at	NA		turquoise	0.603537	0.10701
1435708_at	NA		turquoise	0.381047	0.0244443
1443739_at	NA		turquoise	0.67734	0.329768
1441354_at	AU018740	98528	turquoise	0.621054	0.359213
1443630_at	NA		turquoise	0.741934	0.363074
1444057_at	NA		turquoise	0.614543	0.125194
1425321_a_at	Clmn	94040	turquoise	-0.647412	0.0484758
1442903_at	4732423E21Rik	106967	turquoise	0.586671	0.0865009
1453053_at	Cenpw	66311	turquoise	-0.586326	0.0876303
1457812_at	Trp53bp1	27223	turquoise	0.37377	0.0692154
1442752_at	NA		turquoise	0.499841	0.0569331
1456296_at	5830418K08Rik	319675	turquoise	0.568214	0.110996
1434838_at	Kcng2	240444	turquoise	0.871566	0.96897
1439999_at	NA		turquoise	0.650165	0.293888
1426060_at	NA		turquoise	0.768696	0.996063
1444342_at	Nup155	170762	turquoise	-0.829533	0.804063
1429666_at	Kctd16	383348	turquoise	-0.50164	0.70626
1439056_at	Gm9866	636791	turquoise	-0.258718	0.0147139
1448891_at	Fcrls	80891	turquoise	-0.712574	0.843415
1437584_at	NA		turquoise	0.425355	0.03913
1452307_at	Cables2	252966	turquoise	0.567933	0.0585495
1423160_at	Spred1	114715	turquoise	-0.849175	0.534272
1455831_at	Fus	233908	turquoise	0.784983	0.614383
1430264_at	2610030P05Rik	69258	turquoise	0.838424	0.915377
1438581_at	Specc1l	74392	turquoise	0.344765	0.32671
1423427_at	Adcyap1	11516	turquoise	-0.395402	0.0976964
1442065_at	Arhgap17	70497	turquoise	0.583293	0.0544208
1452406_x_at	Erdr1	170942	turquoise	0.834763	0.803768
1457024_x_at	Slc35a2	22232	turquoise	-0.499546	0.0728453
1431253_s_at	Tbc1d9	71310	turquoise	0.465768	0.382073
1460417_at	AB041803	232685	turquoise	0.779067	0.468981
1458328_x_at	NA		turquoise	0.605073	0.322052
1417453_at	Cul4b	72584	turquoise	-0.125016	0.0277676
1439612_at	Cacna1b	12287	turquoise	0.826751	0.5232
1457212_at	NA		turquoise	0.490332	0.0391926
1435487_at	Grid2	14804	turquoise	-0.508811	0.0567454
1445537_at	2310039F13Rik	76754	turquoise	0.565729	0.0895786
1459289_at	NA		turquoise	0.57306	0.325878
1436802_at	Ilf3	16201	turquoise	-0.702773	0.1691
1419888_at	NA		turquoise	0.199613	0.0300257
1441404_at	NA		turquoise	0.680041	0.46103
1444377_at	NA		turquoise	0.469888	0.0296577
1433300_at	2900005I04Rik	72861	turquoise	0.839716	0.98541
1430023_at	Spata24	71242	turquoise	-0.457162	0.0252395
1438674_a_at	Sfswap	231769	turquoise	0.604056	0.131864
1442365_at	NA		turquoise	0.835816	0.956989
1433847_at	Fam40b	320609	turquoise	-0.13543	0.0781859
1439537_at	NA		turquoise	0.735137	0.355354
1428684_at	1500001M20Rik	68971	turquoise	0.650206	0.336683
1433653_at	Fam20a	208659	turquoise	-0.855341	0.64418
1440902_at	Ermn	77767	turquoise	-0.822444	0.795172
1435216_a_at	Odf2	18286	turquoise	0.739884	0.499295
1417485_at	Ibsp	15891	turquoise	0.150883	0.104759
1418967_a_at	St7	64213	turquoise	-0.724785	0.422759
1432151_at	Ola1	67059	turquoise	0.657993	0.052962
1422662_at	Lgals8	56048	turquoise	0.594528	0.8555
1456934_at	Calb1	12307	turquoise	-0.518414	0.133616
1444488_at	NA		turquoise	0.612557	0.156286
1420501_at	Dnajc1	13418	turquoise	-0.632163	0.0720641
1456706_at	4833441D16Rik	108962	turquoise	0.192394	0.0361109
1443929_at	9830004L10Rik	100038658	turquoise	0.28941	0.2767
1428629_at	Zfp518a	72672	turquoise	-0.909831	0.835366
1437446_at	Rab5b	19344	turquoise	0.371874	0.198532
1439825_at	Dtx3l	209200	turquoise	0.0713826	0.46317
1445531_at	Csmd1	94109	turquoise	0.509873	0.0883291
1453608_at	Cspp1	211660	turquoise	0.635499	0.563355
1436594_at	Zfp719	210105	turquoise	-0.785418	0.454826
1416049_at	Gldc	104174	turquoise	-0.762932	0.24639
1428920_at	Hmg20a	66867	turquoise	0.315271	0.0113556
1418219_at	Il15	16168	turquoise	0.521055	0.104998
1422611_s_at	Igf2bp3	140488	turquoise	0.652355	0.773505
1457955_at	NA		turquoise	0.826808	0.393599
1454472_at	2900092N22Rik	73107	turquoise	0.695665	0.30319
1431355_s_at	Trpm7	58800	turquoise	0.57806	0.213596
1431725_at	Fmn2	54418	turquoise	0.604733	0.0962395
1434861_at	NA		turquoise	-0.837846	0.612797
1460628_at	Eme2	193838	turquoise	0.776179	0.471148
1421716_at	Vmn1r65	81013	turquoise	0.492962	0.00984556
1456812_at	Abcd2	26874	turquoise	0.653793	0.149788
1437868_at	Fam46a	212943	turquoise	-0.506157	0.0851937
1429900_at	5330406M23Rik	76671	turquoise	0.701294	0.338591
1454725_at	Tra2a	101214	turquoise	-0.794734	0.71033
1441457_at	NA		turquoise	0.805737	0.358479
1454388_at	2900046F13Rik	73028	turquoise	0.583522	0.111798
1445242_at	Gyk	14933	turquoise	0.813189	0.334304
1426078_a_at	Gpr108	78308	turquoise	-0.64698	0.473679
1419350_at	Hook2	170833	turquoise	0.388569	0.017398
1439705_at	NA		turquoise	0.390809	0.128522
1456655_at	LOC100505027	100505027	turquoise	0.542584	0.0781121
1433785_at	Mobp	17433	turquoise	0.916577	0.770051
1439929_at	NA		turquoise	0.565681	0.122989
1450043_at	Fzd7	14369	turquoise	-0.586561	0.291689
1419488_at	Tnip2	231130	turquoise	0.622401	0.129533
1425895_a_at	Id1	15901	turquoise	0.693986	0.99539
1442851_at	C79818	97649	turquoise	-0.344315	0.267103
1452210_at	Dna2	327762	turquoise	0.227902	0.301242
1444192_at	NA		turquoise	0.418224	0.0193192
1434504_at	Zfyve28	231125	turquoise	0.503277	0.301637
1431305_at	Mcoln1	94178	turquoise	0.439397	0.0195945
1416305_at	Sh3bp4	98402	turquoise	-0.763258	0.301055
1447187_at	NA		turquoise	0.756318	0.482783
1459624_at	NA		turquoise	0.733249	0.170017
1453558_at	Efcab10	75040	turquoise	-0.369469	0.0420597
1453287_at	Ankrd33b	67434	turquoise	0.581522	0.16029
1439904_at	Fstl5	213262	turquoise	-0.860686	0.880409
1440628_at	NA		turquoise	0.636442	0.168324
1440294_at	NA		turquoise	0.793998	0.465578
1446307_at	NA		turquoise	0.212008	0.0240028
1441946_at	Itih5	209378	turquoise	-0.681869	0.307109
1445027_at	Cdr2l	237988	turquoise	0.560518	0.252812
1438299_at	9230108I15Rik	78078	turquoise	0.751969	0.461993
1457709_a_at	A930005H10Rik	68161	turquoise	-0.586897	0.0945615
1442654_at	A530054K11Rik	212281	turquoise	-0.598797	0.187272
1438995_at	NA		turquoise	0.783333	0.467001
1449050_at	Rfc1	19687	turquoise	-0.67858	0.396652
1453391_at	Speer7-ps1	74062 /// 75858	turquoise	0.793042	0.444606
1431897_at	Chst9	71367	turquoise	-0.729962	0.732415
1448018_at	NA		turquoise	0.782514	0.537473
1452681_at	Dtymk	21915	turquoise	-0.7265	0.783476
1430579_at	Tnik	665113	turquoise	0.818466	0.707158
1426225_at	Rbp4	19662	turquoise	-0.242405	0.0191582
1423506_a_at	Nnat	18111	turquoise	-0.401838	0.0307401
1452559_at	4930448N21Rik	384817	turquoise	0.88131	0.782927
1454189_at	4930557J02Rik	75357	turquoise	-0.195521	0.0230519
1442704_at	NA		turquoise	0.438553	0.186094
1457313_at	Ocrl	320634	turquoise	0.431124	0.0035911
1429495_at	Tmem107	66910	turquoise	0.685683	0.0655361
1430409_at	Nsf	18195	turquoise	0.419921	0.0798183
1423557_at	Ifngr2	15980	turquoise	0.75777	0.686868
1444441_at	Rapgefl1	268480	turquoise	0.609838	0.459933
1438397_a_at	Rbm39	170791	turquoise	0.359172	0.0463153
1459931_a_at	NA		turquoise	0.814016	0.881885
1459463_at	NA		turquoise	0.543601	0.107753
1450625_at	Col5a2	12832	turquoise	-0.736654	0.374982
1457303_at	Anks3	72615	turquoise	0.788299	0.24763
1446645_at	A730037C10Rik	320604	turquoise	0.618572	0.252673
1427820_at	NA		turquoise	0.668944	0.859846
1419690_at	2610002M06Rik	67028	turquoise	-0.862908	0.482202
1440082_at	Ptk2	14083	turquoise	0.767187	0.825178
1426858_at	Inhbb	16324	turquoise	-0.800626	0.534671
1453006_at	Fgfbp3	72514	turquoise	-0.703167	0.143825
1446641_at	NA		turquoise	0.741262	0.259739
1442394_at	NA		turquoise	-0.779771	0.604319
1452735_at	Pcnp	76302	turquoise	-0.39657	0.0579335
1451174_at	Lrrc33	224109	turquoise	0.581177	0.101996
1457821_at	LOC100503829	100503829	turquoise	0.725202	0.385526
1449601_x_at	NA		turquoise	0.733782	0.437569
1430151_at	Nisch	64652	turquoise	0.7308	0.316729
1436755_at	Itih5	209378	turquoise	-0.704996	0.445762
1429987_at	9930013L23Rik	80982	turquoise	-0.319566	0.00370813
1444900_at	D18Ertd289e	52490	turquoise	-0.281865	0.766439
1448564_at	Cib1	23991	turquoise	-0.360215	0.00522458
1449108_at	Fdx1	14148	turquoise	-0.376875	0.0153081
1447206_at	Arhgap21	71435	turquoise	0.412262	0.0682996
1456659_at	LOC552902	552902	turquoise	0.681401	0.294661
1448478_at	Med20	56771	turquoise	-0.688979	0.298459
1442393_at	NA		turquoise	0.352188	0.0938298
1455040_s_at	Nhsl2	100042480	turquoise	-0.706015	0.215036
1455489_at	Lrrtm2	107065	turquoise	-0.66343	0.0446079
1445329_at	Dtnb	13528	turquoise	0.814742	0.665439
1440171_x_at	1700049G17Rik	73430	turquoise	-0.808791	0.525439
1418299_at	Dpysl4	26757	turquoise	0.49319	0.0302259
1460027_at	BC061194	381350	turquoise	0.808532	0.468331
1439614_at	NA		turquoise	0.718869	0.680421
1422643_at	Moxd1	59012	turquoise	-0.386269	0.0832175
1444068_at	Med13	327987	turquoise	0.781555	0.201784
1440662_at	NA		turquoise	0.563959	0.170761
1431525_at	9130002K18Rik	74554	turquoise	0.572807	0.231202
1446318_at	NA		turquoise	0.647109	0.224653
1432705_at	5330428N10Rik	78277	turquoise	0.537798	0.0949292
1443891_at	Rad51l3	19364	turquoise	0.427133	0.786758
1447886_at	0610040B09Rik	75395	turquoise	-0.208861	0.0494285
1418772_at	BC016423	105203	turquoise	-0.830124	0.644446
1420345_at	Cldn14	56173	turquoise	0.579952	0.401299
1417153_at	Nacc2	67991	turquoise	-0.124626	0.279647
1458235_at	NA		turquoise	0.876183	0.490956
1439651_at	NA		turquoise	0.712794	0.546485
1423377_at	Igfbpl1	75426	turquoise	-0.232152	0.00440919
1432882_at	4932431P20Rik	114675	turquoise	0.723951	0.592418
1420144_x_at	Rc3h2	319817	turquoise	0.466424	0.409164
1446303_at	Igf1r	16001	turquoise	0.721464	0.632184
1421897_at	Elk1	13712	turquoise	-0.764859	0.356298
1437544_at	Fubp1	51886	turquoise	0.817091	0.751703
1455750_at	Ralgapa2	241694	turquoise	0.704123	0.268504
1458002_at	NA		turquoise	0.654646	0.299395
1445880_at	NA		turquoise	0.528008	0.110707
1457571_at	Zfp68	24135	turquoise	-0.633886	0.163009
1455857_a_at	Rab2b	76338	turquoise	-0.228457	0.0435954
1431246_at	Iqce	74239	turquoise	0.632979	0.558066
1449392_at	Hsd17b1	15485	turquoise	0.328702	0.741182
1457934_at	NA		turquoise	0.698486	0.63062
1434109_at	Sh3bgrl2	212531	turquoise	-0.560599	0.0680239
1441115_at	D18Ertd232e	52492	turquoise	0.427994	0.0507163
1439696_at	Nr2c2	22026	turquoise	0.677399	0.233027
1440274_at	NA		turquoise	0.815867	0.985502
1437607_at	Gcnt2	14538	turquoise	0.734671	0.128947
1444152_at	Celf2	14007	turquoise	0.79271	0.562526
1420048_at	C78859	97455	turquoise	0.489742	0.0434108
1438353_at	NA		turquoise	0.62052	0.154725
1439094_at	Cltc	67300	turquoise	0.638728	0.183971
1453869_at	Gm5085	328277	turquoise	0.198784	0.175251
1429596_at	Slc7a6os	66432	turquoise	-0.655192	0.398357
1438866_at	Grin3a	242443	turquoise	-0.673073	0.669966
1456916_at	Nsd1	18193	turquoise	0.724325	0.455586
1442203_at	LOC552880	552880	turquoise	0.31185	0.184343
1415855_at	Kitl	17311	turquoise	-0.807665	0.941349
1455557_at	LOC553095	553095	turquoise	-0.80692	0.748614
1426189_at	Dusp15	252864	turquoise	-0.291206	0.083029
1442667_at	Cdc40	71713	turquoise	0.747828	0.96677
1453185_at	Sfrs18	66625	turquoise	0.616416	0.250386
1429694_at	4930402H24Rik	228602	turquoise	0.665537	0.259324
1444120_at	Bin1	30948	turquoise	0.569158	0.416227
1418195_at	Galnt10	171212	turquoise	-0.409851	0.0236755
1459678_at	LOC497255	497255	turquoise	-0.478731	0.105724
1455531_at	Mfsd4	213006	turquoise	0.697818	0.83426
1438491_x_at	A530054K11Rik	212281	turquoise	-0.0872176	0.118254
1425568_a_at	Tmem33	67878	turquoise	-0.813763	0.537335
1444117_at	Amigo1	229715	turquoise	0.44199	0.792171
1453204_at	4933431K14Rik	71295	turquoise	-0.741142	0.365561
1430192_at	Casp3	12367	turquoise	-0.251777	0.058388
1451959_a_at	Vegfa	22339	turquoise	-0.124159	0.102061
1443699_at	Ptprk	19272	turquoise	0.396698	0.0118341
1439109_at	Ccdc68	381175	turquoise	0.546404	0.0200082
1459857_at	Usp32	237898	turquoise	0.515275	0.05369
1455359_at	Ptpn14	19250	turquoise	-0.605496	0.131618
1460032_at	NA		turquoise	0.753578	0.484216
1432997_at	5830462P14Rik	76098	turquoise	0.591809	0.192957
1440781_at	B830007D08Rik	77850	turquoise	0.464092	0.0429049
1438033_at	Tef	21685	turquoise	0.815896	0.799243
1449304_at	2310061J03Rik	66391	turquoise	0.479204	0.522551
1452326_at	Atp2c2	69047	turquoise	0.774632	0.161273
1442188_at	NA		turquoise	0.347805	0.320339
1455017_a_at	Zmym3	56364	turquoise	0.54172	0.976024
1456975_at	Taok1	216965	turquoise	0.433588	0.0711188
1431821_a_at	Eps8l1	67425	turquoise	0.494949	0.407881
1451358_a_at	Racgap1	26934	turquoise	-0.703531	0.472694
1452054_at	Ube2w	66799	turquoise	-0.834804	0.450881
1434737_at	Obfc1	108689	turquoise	-0.849638	0.591369
1453321_at	Fndc1	68655	turquoise	-0.408906	0.1086
1431893_a_at	Pdss1	56075	turquoise	0.651163	0.25284
1456349_x_at	Sumo1	22218	turquoise	-0.896311	0.858831
1433538_at	Marveld1	277010	turquoise	0.861361	0.795057
1451260_at	Aldh1b1	72535	turquoise	-0.701464	0.236999
1455967_at	Sorbs1	20411	turquoise	0.644202	0.216156
1451771_at	Tpcn1	252972	turquoise	-0.490094	0.857603
1426288_at	Lrp4	228357	turquoise	-0.624657	0.140641
1440051_at	NA		turquoise	0.5926	0.167605
1442316_x_at	Trp53bp1	27223	turquoise	0.788048	0.440203
1440243_at	Cpne7	102278	turquoise	0.653309	0.206855
1451703_s_at	Aprt	11821	turquoise	-0.514013	0.0193288
1444785_at	NA		turquoise	0.707911	0.271608
1433015_at	6330436F06Rik	76733	turquoise	0.508723	0.0814534
1442538_at	NA		turquoise	0.83397	0.878158
1449580_s_at	H2-DMb1	14999 /// 15000	turquoise	0.778787	0.276238
1444538_at	NA		turquoise	0.262182	0.00422962
1448395_at	Sfrp1	20377	turquoise	-0.122488	0.0192543
1458450_at	Zfr	22763	turquoise	0.672445	0.440902
1434553_at	Tmem56	99887	turquoise	-0.825333	0.833576
1445316_at	NA		turquoise	0.429442	0.208055
1425082_s_at	Pds5a	71521	turquoise	0.779471	0.471988
1449897_a_at	Mtcp1	17763	turquoise	-0.860644	0.624167
1424955_at	Haus1	225745	turquoise	0.799481	0.77359
1440208_at	Rac2	19354	turquoise	-0.62697	0.135713
1440643_at	NA		turquoise	0.499457	0.0574184
1459341_at	8030448K23Rik	320826	turquoise	0.40565	0.0299441
1452704_at	Fam82a2	67809	turquoise	-0.748277	0.746428
1448054_at	NA		turquoise	-0.261419	0.0256258
1417043_at	Lcat	16816	turquoise	-0.748067	0.140256
1431600_at	4930564C03Rik	75341	turquoise	0.766069	0.280004
1419216_at	Azi1	12009	turquoise	0.492457	0.560255
1440438_at	NA		turquoise	0.756216	0.518856
1459994_x_at	Trfr2	50765	turquoise	0.724312	0.392617
1422113_at	Slc5a5	114479	turquoise	-0.358827	0.443255
1459249_at	NA		turquoise	0.57416	0.113863
1458947_at	NA		turquoise	0.732188	0.361616
1440641_at	Vps29	56433	turquoise	0.598585	0.389266
1455085_at	1700086L19Rik	74284	turquoise	-0.905082	0.915701
1443402_at	NA		turquoise	0.189193	0.345544
1425493_at	Bmpr1a	12166	turquoise	-0.725418	0.464224
1419795_at	AA517631	101957	turquoise	0.672495	0.396802
1446598_at	NA		turquoise	0.642916	0.237984
1458910_at	NA		turquoise	0.581791	0.490628
1431937_at	Kif24	109242	turquoise	0.560975	0.0326116
1458180_at	NA		turquoise	0.512839	0.0589834
1442813_at	NA		turquoise	0.678365	0.680826
1459673_at	Gtf3c1	233863	turquoise	0.752345	0.265232
1437471_at	Lrrc45	217366	turquoise	0.817286	0.627519
1427534_at	4930535I16Rik	75220	turquoise	0.466218	0.253016
1435235_at	Txnl1	53382	turquoise	-0.478605	0.0639138
1457146_at	Dock4	238130	turquoise	0.175867	0.0173443
1426566_s_at	Il17re	57890	turquoise	-0.153888	0.189575
1442632_at	NA		turquoise	0.769142	0.988079
1440921_at	Nlrp12	378425	turquoise	0.687071	0.161689
1428143_a_at	Pnpla2	66853	turquoise	0.810196	0.955619
1458555_at	NA		turquoise	0.494862	0.0438502
1437898_at	C920009B18Rik	606736	turquoise	0.839473	0.679587
1427845_at	Fgfr4	14186	turquoise	-0.590974	0.044151
1444811_at	Sec62	69276	turquoise	0.134525	0.0252352
1430742_a_at	Spata16	70862	turquoise	0.330092	0.157454
1426434_at	Tmem43	74122	turquoise	0.558297	0.278647
1429376_s_at	Anapc10	68999	turquoise	-0.866305	0.803485
1429153_at	6530406A20Rik	76213	turquoise	0.281509	0.915113
1446104_at	NA		turquoise	0.618376	0.230657
1448938_at	Rpa3	68240	turquoise	-0.472907	0.0603687
1436192_at	Arfgef2	99371	turquoise	-0.474752	0.0329991
1433317_at	4930477O15Rik	74983	turquoise	0.510853	0.127519
1445695_at	NA		turquoise	0.584136	0.144387
1433586_at	Rgmb	68799	turquoise	0.752998	0.652609
1453322_at	Wdr33	74320	turquoise	0.812918	0.915813
1451006_at	Xdh	22436	turquoise	0.765198	0.626534
1433293_at	Sdha	66945	turquoise	0.650091	0.355392
1426331_a_at	Frmd4b	232288	turquoise	-0.374948	0.794942
1430311_at	Marcks	17118	turquoise	-0.860859	0.673071
1425717_at	Lrba	80877	turquoise	0.866878	0.480274
1434671_at	B230337E12Rik	98262	turquoise	-0.853136	0.897042
1434817_s_at	Rprd2	75137	turquoise	0.76918	0.931266
1423584_at	Igfbp7	29817	turquoise	0.702451	0.916875
1456790_at	Zfp800	627049	turquoise	-0.820156	0.86163
1432841_at	E130116L18Rik	77870	turquoise	-0.534231	0.280636
1433184_at	6720477C19Rik	77731	turquoise	0.570869	0.162817
1443241_at	NA		turquoise	0.506123	0.11427
1443772_at	Dzip1	66573	turquoise	0.777769	0.670235
1445699_at	NA		turquoise	-0.43971	0.692269
1443220_at	NA		turquoise	0.643509	0.248566
1453209_at	Brf1	72308	turquoise	0.12469	0.0962863
1418586_at	Adcy9	11515	turquoise	0.660667	0.370492
1431496_at	B230104F01Rik	77847	turquoise	0.884393	0.812332
1418681_at	Alg13	67574	turquoise	-0.842947	0.789951
1436267_a_at	Mtor	56717	turquoise	0.821069	0.28119
1444878_at	NA		turquoise	0.645461	0.305855
1442451_at	NA		turquoise	0.489757	0.122944
1437359_at	Rnps1	19826	turquoise	0.726583	0.485349
1448298_at	Tnk2	51789	turquoise	0.555765	0.173397
1455782_at	Samd7	75953	turquoise	0.523856	0.415345
1443115_at	NA		turquoise	0.541783	0.163509
1428502_at	Actr6	67019	turquoise	-0.805799	0.417168
1459557_at	NA		turquoise	0.455317	0.0938548
1431639_at	4930468A15Rik	74987	turquoise	0.617135	0.240866
1432198_at	NA		turquoise	0.579302	0.686581
1455607_at	Rspo3	72780	turquoise	-0.796381	0.60209
1438643_at	Camk1d	227541	turquoise	0.66591	0.295157
1458311_at	Usp36	72344	turquoise	0.846662	0.693489
1435723_at	Gm9776	328309	turquoise	-0.658241	0.12507
1445534_at	Flnb	286940	turquoise	0.674897	0.415658
1445037_at	Git2	26431	turquoise	0.412397	0.431399
1447531_x_at	NA		turquoise	0.746023	0.51473
1446295_at	Trim24	21848	turquoise	-0.748268	0.539323
1456691_s_at	Srd5a3	57357	turquoise	-0.614285	0.152862
1448126_at	Fam60a	56306	turquoise	0.724335	0.498325
1422083_at	Tlr9	81897	turquoise	-0.218473	0.0837465
1429703_at	2900072G11Rik	73005	turquoise	0.379907	0.0557676
1449740_s_at	Dsg2	13511	yellow	-0.277294	0.00194328
1418715_at	Pank1	75735	yellow	-0.707828	0.0772342
1440418_at	NA		yellow	0.333616	0.00426917
1417507_at	Cyb561	13056	yellow	-0.209516	0.00259791
1429857_at	2900092D14Rik	73100	yellow	-0.0263531	0.0455511
1419636_at	4833420G17Rik	67392	yellow	0.22569	0.12205
1434666_at	Pcgf5	76073	yellow	-0.5011	0.0177362
1431056_a_at	Lpl	16956	yellow	0.412025	0.0417316
1422256_at	Sstr2	20606	yellow	-0.354102	0.0151058
1455197_at	Rnd1	223881	yellow	0.0271249	0.000206635
1419169_at	Mapk6	50772	yellow	-0.41888	0.00925822
1418019_at	Cpd	12874	yellow	0.142706	0.00464512
1436319_at	Sulf1	240725	yellow	-0.172025	0.00383513
1424900_at	Slc29a4	243328	yellow	-0.391251	0.0115855
1439605_at	NA		yellow	-0.395752	0.00757421
1455206_at	Rps6ka3	110651	yellow	-0.505018	0.0888614
1454867_at	Mn1	433938	yellow	-0.404544	0.0157114
1455163_at	Guf1	231279	yellow	0.480862	0.0239153
1456407_a_at	Tlk1	228012	yellow	0.237	0.000546662
1432713_at	6430709C05Rik	76240	yellow	0.396856	0.0189899
1435987_x_at	1110059G02Rik	68786	yellow	-0.63803	0.0296385
1446805_at	NA		yellow	0.228532	0.000655186
1455474_at	D6Wsu116e	28006	yellow	0.253095	0.00576676
1439963_x_at	Fam154b	330577	yellow	-0.275035	0.0042837
1435852_at	Spred3	101809	yellow	-0.214849	0.0153326
1416790_a_at	Gm5806	21665 /// 545124	yellow	0.00498791	0.194572
1419883_s_at	Atp6v1b2	11966	yellow	0.254773	0.0415496
1435438_at	Sox8	20681	yellow	-0.504572	0.0209767
1455191_x_at	Pip5k1a	18720	yellow	-0.494287	0.345399
1443985_at	Zfp719	210105	yellow	-0.396625	0.0101765
1436736_x_at	D0H4S114	27528	yellow	-0.414228	0.0173781
1437236_a_at	Zfp110	65020	yellow	-0.279618	0.00934283
1443847_x_at	Aff2	14266	yellow	-0.434676	0.0215932
1434387_at	Itfg3	106581	yellow	-0.304833	0.0433787
1416391_at	Ptcd1	71799	yellow	-0.129487	0.798795
1440932_at	Trim17	56631	yellow	-0.199634	0.000387029
1438021_at	Rbm47	245945	yellow	-0.235994	0.00647291
1457357_at	Tlk2	24086	yellow	0.337482	0.00655135
1453411_at	Cmc1	67899	yellow	-0.685641	0.080709
1450839_at	D0H4S114	27528	yellow	-0.338513	0.0102743
1445850_at	Ppp1r12b	329251	yellow	0.244537	0.0114199
1423104_at	Irs1	16367	yellow	-0.562844	0.0309046
1427232_at	Tshz1	110796	yellow	-0.396659	0.160718
1420429_at	Pcdhb3	93874	yellow	-0.216351	0.143157
1456482_at	Pik3r3	18710	yellow	0.0264597	0.12792
1424967_x_at	Tnnt2	21956	yellow	-0.342688	0.0922798
1449046_a_at	Josd2	66124	yellow	-0.43193	0.0342544
1417203_at	Ethe1	66071	yellow	-0.455191	0.0142269
1424756_at	Hip1	215114	yellow	-0.134912	0.00634125
1444724_at	NA		yellow	0.469481	0.171145
1427958_at	Abhd10	213012	yellow	-0.37314	0.0077648
1445539_at	Pde7b	29863	yellow	-0.556825	0.276752
1427048_at	Smo	319757	yellow	-0.34241	0.00532956
1455428_at	Fam53b	77938	yellow	-0.309641	0.129583
1441790_at	NA		yellow	-0.61231	0.0548123
1435985_at	Farp2	227377	yellow	-0.541539	0.0204873
1430762_at	4833427G06Rik	235345	yellow	-0.184442	0.00976401
1440551_at	NA		yellow	0.610176	0.0932756
1455228_at	Whsc1	107823	yellow	0.107871	0.0657443
1456051_at	Drd1a	13488	yellow	-0.103407	0.112492
1428136_at	Sfrp1	20377	yellow	-0.327987	0.0088533
1416010_a_at	Ehd1	13660	yellow	-0.160072	0.188105
1444909_at	NA		yellow	0.0313194	0.251643
1423098_at	Capn7	12339	yellow	0.0894967	0.00817911
1439058_at	Sfpq	71514	yellow	0.52496	0.271331
1458919_at	Mkln1	27418	yellow	0.297041	0.00473273
1450887_at	Rqcd1	58184	yellow	-0.333364	0.0270613
1450699_at	Selenbp1	20341	yellow	-0.248246	0.0134236
1422653_at	Cep70	68121	yellow	0.390566	0.0208755
1439675_at	Ppara	19013	yellow	-0.432651	0.0149149
1436878_at	Baalc	118452	yellow	-0.0600428	0.0753334
1452765_at	Slc39a9	328133	yellow	-0.382881	0.0134772
1441688_at	6430537I21Rik	319654	yellow	0.139313	0.00336745
1416602_a_at	Rad52	19365	yellow	0.575455	0.0352398
1434079_s_at	Mcm2	17216	yellow	-0.138895	0.000714758
1430421_a_at	Tmem205	235043	yellow	-0.13144	0.000696373
1436469_at	Brd7	26992	yellow	-0.291988	0.0874115
1430277_at	9430034F23Rik	77289	yellow	0.605648	0.0660478
1446861_at	Gns	75612	yellow	0.577726	0.0540041
1428777_at	Spred1	114715	yellow	-0.566693	0.0529318
1422040_at	Sema7a	20361	yellow	-0.473637	0.0170007
1426573_at	LOC100505264	100505264 /// 107029	yellow	-0.659046	0.0485966
1420008_s_at	Wwc1	211652	yellow	-0.14681	0.0381309
1418908_at	Pam	18484	yellow	-0.529321	0.0679314
1421835_at	Mtap7	17761	yellow	0.362864	0.0215432
1437432_a_at	Trim12a	76681	yellow	-0.0237205	0.611572
1449563_at	Cntn1	12805	yellow	-0.539943	0.0627625
1435880_at	Ankrd50	99696	yellow	-0.577581	0.0606016
1424563_at	Slc25a4	11739	yellow	-0.456709	0.0181673
[truncated: 197 more rows]
