# Supplementary material for: Prediction of miRNA-mRNA associations in Alzheimer’s disease mice using network topology
Source: BMC Genomics. 2014 Aug 3;15(1):644. doi: 10.1186/1471-2164-15-644 (PMC4132902; doi:10.1186/1471-2164-15-644)
Supplement: Supplementary file 3 — Additional file 3: Table S3: List for PageRank scores. (XLSX 94 KB) [file 12864_2014_6339_MOESM3_ESM.xlsx]

## Sheet: pagerank score for DEmiR
moduleColor	Gene.Symbol	mir.id	page.rank	demir.samr.pvalue	mir.id	probe.id	correlation	moduleColor	GS.Month	p.GS.Transgenic	GB_ACC	SPOT_ID	Species.Scientific.Name	Annotation.Date	Sequence.Type	Sequence.Source	Target.Description	Representative.Public.ID	Gene.Title	Gene.Symbol	ENTREZ_GENE_ID	RefSeq.Transcript.ID	Gene.Ontology.Biological.Process	Gene.Ontology.Cellular.Component	Gene.Ontology.Molecular.Function	target.prank.score
yellow	Nufip2	mmt-miR-129-5p	0.00903316	0.0525348	mmt-miR-129-5p	1455387_at	-0.6	yellow	-0.181878	0.0755245	AV112972		Mus musculus	2011-06-09	Consensus sequence	GenBank	gb:AV112972 /DB_XREF=gi:16382064 /DB_XREF=AV112972 /CLONE=2610017I04 /FEA=EST /CNT=147 /TID=Mm.37799.1 /TIER=Stack /STK=73 /UG=Mm.37799 /UG_TITLE=ESTs, Weakly similar to SEX-DETERMINING REGION Y PROTEIN (M.musculus)	AV112972	nuclear fragile X mental retardation protein interacting protein 2	Nufip2	68564	NM_001024205		0005634 // nucleus // inferred from electronic annotation /// 0005634 // nucleus // inferred from sequence or structural similarity /// 0005737 // cytoplasm // inferred from electronic annotation /// 0005737 // cytoplasm // inferred from sequence or structural similarity /// 0005794 // Golgi apparatus // inferred from electronic annotation /// 0042788 // polysomal ribosome // inferred from electr…	0003723 // RNA binding // inferred from electronic annotation /// 0003723 // RNA binding // inferred from sequence or structural similarity /// 0005515 // protein binding // inferred from electronic annotation	0.00210699
brown	Smg1	mmt-miR-129-5p	0.00903316	0.0525348	mmt-miR-129-5p	1455657_at	-0.948683	brown	-0.814081	0.865679	BM219553		Mus musculus	2011-06-09	Consensus sequence	GenBank	gb:BM219553 /DB_XREF=gi:17779400 /DB_XREF=C0926G07-3 /CLONE=C0926G07 /FEA=EST /CNT=26 /TID=Mm.216459.1 /TIER=Stack /STK=9 /UG=Mm.216459 /UG_TITLE=ESTs, Highly similar to PI-3-kinase-related kinase SMG-1, isoform 1; lambdaiota protein kinase C-interacting protein; phosphatidylinositol 3-kinase-related protein kinase (Homo sapiens) (H.sapiens)	BM219553	SMG1 homolog, phosphatidylinositol 3-kinase-related kinase (C. elegans)	Smg1	233789	NM_001031814	0000184 // nuclear-transcribed mRNA catabolic process, nonsense-mediated decay // inferred from electronic annotation /// 0006281 // DNA repair // inferred from electronic annotation /// 0006974 // response to DNA damage stimulus // inferred from electronic annotation /// 0016310 // phosphorylation // inferred from electronic annotation	0005634 // nucleus // inferred from electronic annotation /// 0005737 // cytoplasm // inferred from electronic annotation	0000166 // nucleotide binding // inferred from electronic annotation /// 0004674 // protein serine/threonine kinase activity // inferred from electronic annotation /// 0005488 // binding // inferred from electronic annotation /// 0005524 // ATP binding // inferred from electronic annotation /// 0016301 // kinase activity // inferred from electronic annotation /// 0016740 // transferase activity /…	0.00158923
brown	Elavl4	mmt-miR-129-5p	0.00903316	0.0525348	mmt-miR-129-5p	1428741_at	-0.2	brown	-0.797991	0.339125	AK013588		Mus musculus	2011-06-09	Consensus sequence	GenBank	gb:AK014133.1 /DB_XREF=gi:12851807 /GEN=Elavl4 /FEA=mRNA /CNT=88 /TID=Mm.3970.3 /TIER=Stack /STK=9 /UG=Mm.3970 /LL=15572 /UG_TITLE=ELAV (embryonic lethal, abnormal vision, Drosophila)-like 4 (Hu antigen D) /DEF=Mus musculus 13 days embryo head cDNA, RIKEN full-length enriched library, clone:3110037G03:ELAV (embryonic lethal, abnormal vision, Drosophila)-like 4 (Hu antigen D), full insert sequence.	AK013588	ELAV (embryonic lethal, abnormal vision, Drosophila)-like 4 (Hu antigen D)	Elavl4	15572	NM_001038698 /// NM_001163397 /// NM_001163399 /// NM_010488			0000166 // nucleotide binding // inferred from electronic annotation /// 0003676 // nucleic acid binding // inferred from electronic annotation /// 0003723 // RNA binding // inferred from electronic annotation /// 0017091 // AU-rich element binding // inferred from sequence or structural similarity	0.00196969
brown	Elavl4	mmt-miR-129-5p	0.00903316	0.0525348	mmt-miR-129-5p	1452894_at	-0.316228	brown	-0.785877	0.460946	AK013588		Mus musculus	2011-06-09	Consensus sequence	GenBank	gb:AK013588.1 /DB_XREF=gi:12851008 /FEA=mRNA /CNT=88 /TID=Mm.3970.3 /TIER=Stack /STK=23 /UG=Mm.3970 /LL=15572 /UG_GENE=Elavl4 /UG_TITLE=ELAV (embryonic lethal, abnormal vision, Drosophila)-like 4 (Hu antigen D) /DEF=Mus musculus adult male hippocampus cDNA, RIKEN full-length enriched library, clone:2900024I17:ELAV (embryonic lethal, abnormal vision, Drosophila)-like 4 (Hu antigen D), full insert …	AK013588	ELAV (embryonic lethal, abnormal vision, Drosophila)-like 4 (Hu antigen D)	Elavl4	15572	NM_001038698 /// NM_001163397 /// NM_001163399 /// NM_010488			0000166 // nucleotide binding // inferred from electronic annotation /// 0003676 // nucleic acid binding // inferred from electronic annotation /// 0003723 // RNA binding // inferred from electronic annotation /// 0017091 // AU-rich element binding // inferred from sequence or structural similarity	0.0019832
pink	Hs6st2	mmt-miR-129-5p	0.00903316	0.0525348	mmt-miR-129-5p	1420938_at	-0.6	pink	0.0727869	0.00579418	AW536432		Mus musculus	2011-06-09	Consensus sequence	GenBank	gb:NM_015819.1 /DB_XREF=gi:7657189 /GEN=Hs6st2 /FEA=FLmRNA /CNT=94 /TID=Mm.41264.1 /TIER=FL /STK=2 /UG=Mm.41264 /LL=50786 /DEF=Mus musculus heparan sulfate 6-O-sulfotransferase 2 (Hs6st2), mRNA. /PROD=heparan sulfate 6-O-sulfotransferase 2 /FL=gb:NM_015819.1 gb:AB024565.1	AW536432	heparan sulfate 6-O-sulfotransferase 2	Hs6st2	50786	NM_001077202 /// NM_015819	0016051 // carbohydrate biosynthetic process // inferred from electronic annotation	0016020 // membrane // inferred from electronic annotation /// 0016021 // integral to membrane // inferred from electronic annotation	0008146 // sulfotransferase activity // inferred from electronic annotation /// 0016740 // transferase activity // inferred from electronic annotation	0.000758817
yellow	Hs6st2	mmt-miR-129-5p	0.00903316	0.0525348	mmt-miR-129-5p	1450047_at	-0.4	yellow	-0.120566	0.0129841	AW536432		Mus musculus	2011-06-09	Consensus sequence	GenBank	gb:AW536432 /DB_XREF=gi:7178849 /DB_XREF=G0104D07-3 /CLONE=G0104D07 /FEA=FLmRNA /CNT=94 /TID=Mm.41264.1 /TIER=Stack /STK=37 /UG=Mm.41264 /LL=50786 /UG_GENE=Hs6st2 /UG_TITLE=heparan sulfate 6-O-sulfotransferase 2 /FL=gb:NM_015819.1 gb:AB024565.1	AW536432	heparan sulfate 6-O-sulfotransferase 2	Hs6st2	50786	NM_001077202 /// NM_015819	0016051 // carbohydrate biosynthetic process // inferred from electronic annotation	0016020 // membrane // inferred from electronic annotation /// 0016021 // integral to membrane // inferred from electronic annotation	0008146 // sulfotransferase activity // inferred from electronic annotation /// 0016740 // transferase activity // inferred from electronic annotation	0.0012021
blue	Hnrnpul2	mmt-miR-129-5p	0.00903316	0.0525348	mmt-miR-129-5p	1415765_at	-0.8	blue	0.208604	0.540202	BI080136		Mus musculus	2011-06-09	Consensus sequence	GenBank	gb:BI080136 /DB_XREF=gi:14498466 /DB_XREF=602876534F1 /CLONE=IMAGE:5008089 /FEA=EST /CNT=129 /TID=Mm.24148.1 /TIER=Stack /STK=9 /UG=Mm.24148 /LL=107206 /UG_GENE=AI465155 /UG_TITLE=expressed sequence AI465155	BI080136	heterogeneous nuclear ribonucleoprotein U-like 2	Hnrnpul2	68693	NM_001081196	0001906 // cell killing // inferred from electronic annotation	0005634 // nucleus // inferred from direct assay /// 0005634 // nucleus // inferred from electronic annotation	0003676 // nucleic acid binding // inferred from electronic annotation /// 0005515 // protein binding // inferred from physical interaction /// 0005524 // ATP binding // inferred from electronic annotation	0.00123519
blue	Trio	mmt-miR-129-5p	0.00903316	0.0525348	mmt-miR-129-5p	1439552_at	-0.8	blue	0.731587	0.390647	BE985618		Mus musculus	2011-06-09	Consensus sequence	GenBank	gb:BE985618 /DB_XREF=gi:10659110 /DB_XREF=UI-M-CG0p-bep-g-02-0-UI.s1 /CLONE=UI-M-CG0p-bep-g-02-0-UI /FEA=EST /CNT=9 /TID=Mm.40287.1 /TIER=ConsEnd /STK=7 /UG=Mm.40287 /UG_TITLE=ESTs	BE985618	triple functional domain (PTPRF interacting)	Trio	223435	NM_001081302	0006468 // protein phosphorylation // inferred from electronic annotation /// 0035023 // regulation of Rho protein signal transduction // inferred from electronic annotation /// 0050790 // regulation of catalytic activity // inferred from electronic annotation	0005622 // intracellular // inferred from electronic annotation /// 0005737 // cytoplasm // inferred from electronic annotation	0000166 // nucleotide binding // inferred from electronic annotation /// 0004672 // protein kinase activity // inferred from electronic annotation /// 0004674 // protein serine/threonine kinase activity // inferred from electronic annotation /// 0005085 // guanyl-nucleotide exchange factor activity // inferred from electronic annotation /// 0005089 // Rho guanyl-nucleotide exchange factor activit…	0.00156994
brown	Phf17	mmt-miR-129-5p	0.00903316	0.0525348	mmt-miR-129-5p	1426753_at	-0.6	brown	0.788667	0.55922	BG065238		Mus musculus	2011-06-09	Consensus sequence	GenBank	gb:BM197879 /DB_XREF=gi:17750209 /DB_XREF=C0350B08-3 /CLONE=C0350B08 /FEA=mRNA /CNT=207 /TID=Mm.28483.1 /TIER=Stack /STK=18 /UG=Mm.28483 /UG_TITLE=Mus musculus, Similar to hypothetical protein FLJ22479, clone IMAGE:4487274, mRNA, partial cds	BG065238	PHD finger protein 17	Phf17	269424	NM_001130184 /// NM_001130185 /// NM_001130186 /// NM_172303	0006350 // transcription // inferred from electronic annotation /// 0006915 // apoptosis // inferred from electronic annotation /// 0043966 // histone H3 acetylation // inferred from electronic annotation /// 0043966 // histone H3 acetylation // inferred from sequence or structural similarity /// 0043981 // histone H4-K5 acetylation // inferred from electronic annotation /// 0043981 // histone H4…	0000123 // histone acetyltransferase complex // inferred from electronic annotation /// 0000123 // histone acetyltransferase complex // inferred from sequence or structural similarity /// 0005634 // nucleus // inferred from electronic annotation /// 0005737 // cytoplasm // inferred from electronic annotation	0005515 // protein binding // inferred from electronic annotation /// 0008270 // zinc ion binding // inferred from electronic annotation /// 0046872 // metal ion binding // inferred from electronic annotation	0.000463854
blue	Phf17	mmt-miR-129-5p	0.00903316	0.0525348	mmt-miR-129-5p	1452180_at	-0.6	blue	0.675722	0.293985	BG065238		Mus musculus	2011-06-09	Consensus sequence	GenBank	gb:BG065238 /DB_XREF=gi:12547801 /DB_XREF=H3028G11-3 /CLONE=H3028G11 /FEA=mRNA /CNT=207 /TID=Mm.28483.1 /TIER=Stack /STK=37 /UG=Mm.28483 /UG_TITLE=Mus musculus, Similar to hypothetical protein FLJ22479, clone IMAGE:4487274, mRNA, partial cds	BG065238	PHD finger protein 17	Phf17	269424	NM_001130184 /// NM_001130185 /// NM_001130186 /// NM_172303	0006350 // transcription // inferred from electronic annotation /// 0006915 // apoptosis // inferred from electronic annotation /// 0043966 // histone H3 acetylation // inferred from electronic annotation /// 0043966 // histone H3 acetylation // inferred from sequence or structural similarity /// 0043981 // histone H4-K5 acetylation // inferred from electronic annotation /// 0043981 // histone H4…	0000123 // histone acetyltransferase complex // inferred from electronic annotation /// 0000123 // histone acetyltransferase complex // inferred from sequence or structural similarity /// 0005634 // nucleus // inferred from electronic annotation /// 0005737 // cytoplasm // inferred from electronic annotation	0005515 // protein binding // inferred from electronic annotation /// 0008270 // zinc ion binding // inferred from electronic annotation /// 0046872 // metal ion binding // inferred from electronic annotation	0.000894986
blue	Sfmbt1	mmt-miR-129-5p	0.00903316	0.0525348	mmt-miR-129-5p	1429749_at	-0.8	blue	0.402599	0.197176	AK020390		Mus musculus	2011-06-09	Consensus sequence	GenBank	gb:AK020390.1 /DB_XREF=gi:12860964 /FEA=mRNA /CNT=14 /TID=Mm.10061.1 /TIER=Stack /STK=9 /UG=Mm.10061 /LL=77268 /UG_GENE=9330180L21Rik /UG_TITLE=RIKEN cDNA 9330180L21 gene /DEF=Mus musculus adult male diencephalon cDNA, RIKEN full-length enriched library, clone:9330180L21:unclassifiable transcript, full insert sequence.	AK020390	Scm-like with four mbt domains 1	Sfmbt1	54650	NM_001166531 /// NM_001166532 /// NM_019460	0045449 // regulation of transcription // inferred from electronic annotation	0005634 // nucleus // inferred from electronic annotation		0.00128051
brown	Shisa9	mmt-miR-129-5p	0.00903316	0.0525348	mmt-miR-129-5p	1435424_x_at	-0.2	brown	-0.677887	0.196787	BB392681		Mus musculus	2011-06-09	Consensus sequence	GenBank	gb:BB392681 /DB_XREF=gi:9115645 /DB_XREF=BB392681 /CLONE=C230080C07 /FEA=EST /CNT=17 /TID=Mm.39176.1 /TIER=Stack /STK=17 /UG=Mm.39176 /UG_TITLE=ESTs	BB392681	shisa homolog 9 (Xenopus laevis)	Shisa9	72555	NM_001174086 /// NM_028277	0048172 // regulation of short-term neuronal synaptic plasticity // inferred from direct assay	0005886 // plasma membrane // inferred from electronic annotation /// 0008328 // ionotropic glutamate receptor complex // inferred from direct assay /// 0016020 // membrane // inferred from electronic annotation /// 0016021 // integral to membrane // inferred from electronic annotation /// 0030054 // cell junction // inferred from electronic annotation /// 0032591 // dendritic spine membrane // i…		0.00154842
blue	Shisa9	mmt-miR-129-5p	0.00903316	0.0525348	mmt-miR-129-5p	1453428_at	-1	blue	0.451034	0.0283459	AK012380		Mus musculus	2011-06-09	Consensus sequence	GenBank	gb:AK012380.1 /DB_XREF=gi:12849084 /FEA=mRNA /CNT=9 /TID=Mm.102382.1 /TIER=ConsEnd /STK=3 /UG=Mm.102382 /LL=72555 /UG_GENE=2700045P11Rik /UG_TITLE=RIKEN cDNA 2700045P11 gene /DEF=Mus musculus 11 days embryo whole body cDNA, RIKEN full-length enriched library, clone:2700045P11:hypothetical protein, full insert sequence.	AK012380	shisa homolog 9 (Xenopus laevis)	Shisa9	72555	NM_001174086 /// NM_028277	0048172 // regulation of short-term neuronal synaptic plasticity // inferred from direct assay	0005886 // plasma membrane // inferred from electronic annotation /// 0008328 // ionotropic glutamate receptor complex // inferred from direct assay /// 0016020 // membrane // inferred from electronic annotation /// 0016021 // integral to membrane // inferred from electronic annotation /// 0030054 // cell junction // inferred from electronic annotation /// 0032591 // dendritic spine membrane // i…		0.00122258
yellow	Adam10	mmt-miR-129-5p	0.00903316	0.0525348	mmt-miR-129-5p	1450105_at	-0.4	yellow	0.0132812	0.0336972	BG921598		Mus musculus	2011-06-09	Consensus sequence	GenBank	gb:BG921598 /DB_XREF=gi:14302074 /DB_XREF=602825468F1 /CLONE=IMAGE:4954048 /FEA=FLmRNA /CNT=44 /TID=Mm.3911.1 /TIER=ConsEnd /STK=0 /UG=Mm.3911 /LL=11487 /UG_GENE=Adam10 /UG_TITLE=a disintegrin and metalloprotease domain 10 /FL=gb:NM_007399.1 gb:AF011379.1	BG921598	a disintegrin and metallopeptidase domain 10	Adam10	11487	NM_007399	0001701 // in utero embryonic development // inferred from mutant phenotype /// 0006468 // protein phosphorylation // inferred from direct assay /// 0006508 // proteolysis // inferred from electronic annotation /// 0006509 // membrane protein ectodomain proteolysis // inferred from electronic annotation /// 0006509 // membrane protein ectodomain proteolysis // inferred from sequence or structural…	0005624 // membrane fraction // not recorded /// 0005634 // nucleus // inferred from direct assay /// 0005737 // cytoplasm // inferred from direct assay /// 0005794 // Golgi apparatus // inferred from electronic annotation /// 0005794 // Golgi apparatus // inferred from sequence or structural similarity /// 0005798 // Golgi-associated vesicle // inferred from electronic annotation /// 0005798 // …	0004175 // endopeptidase activity // inferred from direct assay /// 0004222 // metalloendopeptidase activity // not recorded /// 0004222 // metalloendopeptidase activity // inferred from electronic annotation /// 0005515 // protein binding // inferred from physical interaction /// 0005515 // protein binding // inferred from electronic annotation /// 0008233 // peptidase activity // inferred from …	0.00113505
brown	Etv1	mmt-miR-129-5p	0.00903316	0.0525348	mmt-miR-129-5p	1450684_at	-0.105409	brown	-0.781228	0.395183	NM_007960		Mus musculus	2011-06-09	Consensus sequence	GenBank	gb:NM_007960.1 /DB_XREF=gi:6679700 /GEN=Etv1 /FEA=FLmRNA /CNT=157 /TID=Mm.4866.1 /TIER=FL+Stack /STK=27 /UG=Mm.4866 /LL=14009 /DEF=Mus musculus ets variant gene 1 (Etv1), mRNA. /PROD=ets variant gene 1 /FL=gb:BC005645.1 gb:L10426.1 gb:NM_007960.1	NM_007960	ets variant gene 1	Etv1	14009	NM_001163154 /// NM_007960	0006350 // transcription // inferred from electronic annotation /// 0006355 // regulation of transcription, DNA-dependent // inferred from electronic annotation /// 0007411 // axon guidance // inferred from mutant phenotype /// 0007517 // muscle organ development // inferred from mutant phenotype /// 0007638 // mechanosensory behavior // inferred from mutant phenotype /// 0045449 // regulation of…	0005634 // nucleus // inferred by curator /// 0005634 // nucleus // inferred from electronic annotation	0003677 // DNA binding // inferred from electronic annotation /// 0003700 // sequence-specific DNA binding transcription factor activity // traceable author statement /// 0003700 // sequence-specific DNA binding transcription factor activity // inferred from electronic annotation /// 0016563 // transcription activator activity // inferred from direct assay /// 0043565 // sequence-specific DNA bin…	0.0014679
yellow	Mtap7	mmt-miR-129-5p	0.00903316	0.0525348	mmt-miR-129-5p	1421835_at	-0.8	yellow	0.362864	0.0215432	NM_008635		Mus musculus	2011-06-09	Consensus sequence	GenBank	gb:NM_008635.1 /DB_XREF=gi:6678947 /GEN=Mtap7 /FEA=FLmRNA /CNT=140 /TID=Mm.20928.1 /TIER=FL /STK=1 /UG=Mm.20928 /LL=17761 /DEF=Mus musculus microtubule-associated protein 7 (Mtap7), mRNA. /PROD=microtubule-associated protein 7 /FL=gb:NM_008635.1	NM_008635	microtubule-associated protein 7	Mtap7	17761	NM_001198635 /// NM_001198636 /// NM_008635	0000902 // cell morphogenesis // inferred from mutant phenotype /// 0001578 // microtubule bundle formation // inferred from mutant phenotype /// 0006687 // glycosphingolipid metabolic process // inferred from mutant phenotype /// 0006970 // response to osmotic stress // inferred from physical interaction /// 0006997 // nucleus organization // inferred from mutant phenotype /// 0007281 // germ ce…	0005737 // cytoplasm // inferred from electronic annotation /// 0005874 // microtubule // inferred from electronic annotation /// 0005886 // plasma membrane // inferred from direct assay /// 0005886 // plasma membrane // inferred from electronic annotation /// 0016020 // membrane // inferred from electronic annotation /// 0016323 // basolateral plasma membrane // inferred from electronic annotati…	0005515 // protein binding // inferred from physical interaction	0.0015316
black	Mtap7	mmt-miR-129-5p	0.00903316	0.0525348	mmt-miR-129-5p	1446607_at	-0.8	black	0.792542	0.768436	AV328412		Mus musculus	2011-06-09	Consensus sequence	GenBank	gb:AV328412 /DB_XREF=gi:15406328 /DB_XREF=AV328412 /CLONE=6330441K20 /FEA=EST /CNT=2 /TID=Mm.212918.1 /TIER=ConsEnd /STK=2 /UG=Mm.212918 /UG_TITLE=ESTs	AV328412	Microtubule-associated protein 7	Mtap7	17761	NM_001198635 /// NM_001198636 /// NM_008635	0000902 // cell morphogenesis // inferred from mutant phenotype /// 0001578 // microtubule bundle formation // inferred from mutant phenotype /// 0006687 // glycosphingolipid metabolic process // inferred from mutant phenotype /// 0006970 // response to osmotic stress // inferred from physical interaction /// 0006997 // nucleus organization // inferred from mutant phenotype /// 0007281 // germ ce…	0005737 // cytoplasm // inferred from electronic annotation /// 0005874 // microtubule // inferred from electronic annotation /// 0005886 // plasma membrane // inferred from direct assay /// 0005886 // plasma membrane // inferred from electronic annotation /// 0016020 // membrane // inferred from electronic annotation /// 0016323 // basolateral plasma membrane // inferred from electronic annotati…	0005515 // protein binding // inferred from physical interaction	0.000463854
brown	Ugt8a	mmt-miR-129-5p	0.00903316	0.0525348	mmt-miR-129-5p	1419063_at	-0.105409	brown	-0.860319	0.925002	NM_011674		Mus musculus	2011-06-09	Consensus sequence	GenBank	gb:BC016885.1 /DB_XREF=gi:16877241 /FEA=FLmRNA /CNT=39 /TID=Mm.5160.1 /TIER=FL+Stack /STK=14 /UG=Mm.5160 /LL=22239 /UG_GENE=Ugt8 /DEF=Mus musculus, UDP-glucuronosyltransferase 8, clone MGC:18397 IMAGE:4223057, mRNA, complete cds. /PROD=UDP-glucuronosyltransferase 8 /FL=gb:BC016885.1 gb:NM_011674.1	NM_011674	UDP galactosyltransferase 8A	Ugt8a	22239	NM_011674	0008152 // metabolic process // inferred from electronic annotation /// 0008152 // metabolic process // not recorded /// 0009247 // glycolipid biosynthetic process // traceable author statement /// 0042552 // myelination // traceable author statement	0016020 // membrane // inferred from electronic annotation /// 0016021 // integral to membrane // inferred from electronic annotation	0003851 // 2-hydroxyacylsphingosine 1-beta-galactosyltransferase activity // inferred from electronic annotation /// 0008120 // ceramide glucosyltransferase activity // traceable author statement /// 0008489 // UDP-galactose:glucosylceramide beta-1,4-galactosyltransferase activity // not recorded /// 0008489 // UDP-galactose:glucosylceramide beta-1,4-galactosyltransferase activity // inferred fro…	0.00119857
red	Ube2k	mmt-miR-129-5p	0.00903316	0.0525348	mmt-miR-129-5p	1417188_s_at	-0.210819	red	-0.674483	0.368306	AI551201		Mus musculus	2011-06-09	Consensus sequence	GenBank	gb:AI551201 /DB_XREF=gi:4483564 /DB_XREF=vo61g08.x1 /CLONE=IMAGE:1054430 /FEA=FLmRNA /CNT=184 /TID=Mm.10082.1 /TIER=ConsEnd /STK=0 /UG=Mm.10082 /LL=53323 /UG_GENE=Hip2 /UG_TITLE=huntingtin interacting protein 2 /FL=gb:BC002013.1 gb:AB011081.1 gb:NM_016786.1	AI551201	ubiquitin-conjugating enzyme E2K (UBC1 homolog, yeast)	Ube2k	53323	NM_016786	0043687 // post-translational protein modification // inferred from electronic annotation /// 0051246 // regulation of protein metabolic process // inferred from electronic annotation /// 0070936 // protein K48-linked ubiquitination // inferred from sequence or structural similarity	0005737 // cytoplasm // inferred from electronic annotation	0000166 // nucleotide binding // inferred from electronic annotation /// 0004842 // ubiquitin-protein ligase activity // traceable author statement /// 0004842 // ubiquitin-protein ligase activity // inferred from electronic annotation /// 0004842 // ubiquitin-protein ligase activity // inferred from sequence or structural similarity /// 0005515 // protein binding // inferred from electronic anno…	0.00146297
brown	Slc5a3	mmt-miR-129-5p	0.00903316	0.0525348	mmt-miR-129-5p	1435484_at	-0.948683	brown	-0.846851	0.999489	BM729431		Mus musculus	2011-06-09	Consensus sequence	GenBank	gb:BM729431 /DB_XREF=gi:19050764 /DB_XREF=ih80h06.x1 /CLONE=IMAGE:5683042 /FEA=EST /CNT=29 /TID=Mm.27661.1 /TIER=Stack /STK=16 /UG=Mm.27661 /UG_TITLE=ESTs	BM729431	solute carrier family 5 (inositol transporters), member 3	Slc5a3	53881	NM_017391	0006020 // inositol metabolic process // inferred from mutant phenotype /// 0006412 // translation // inferred from electronic annotation /// 0006810 // transport // inferred from electronic annotation /// 0006811 // ion transport // inferred from electronic annotation /// 0006814 // sodium ion transport // inferred from electronic annotation /// 0007422 // peripheral nervous system development /…	0005739 // mitochondrion // inferred from direct assay /// 0005739 // mitochondrion // inferred from electronic annotation /// 0005840 // ribosome // inferred from electronic annotation /// 0016020 // membrane // inferred from electronic annotation /// 0016021 // integral to membrane // inferred from electronic annotation /// 0030529 // ribonucleoprotein complex // inferred from electronic annota…	0003735 // structural constituent of ribosome // inferred from electronic annotation /// 0005215 // transporter activity // inferred from electronic annotation /// 0015293 // symporter activity // inferred from electronic annotation /// 0019843 // rRNA binding // inferred from electronic annotation	0.00191242
blue	Pcp4l1	mmt-miR-129-5p	0.00903316	0.0525348	mmt-miR-129-5p	1452913_at	-1	blue	0.569346	0.0146898	AV337888		Mus musculus	2011-06-09	Consensus sequence	GenBank	gb:AV337888 /DB_XREF=gi:16396586 /DB_XREF=AV337888 /CLONE=6430406H24 /FEA=mRNA /CNT=105 /TID=Mm.28040.1 /TIER=Stack /STK=21 /UG=Mm.28040 /LL=66425 /UG_GENE=1500036F01Rik /UG_TITLE=RIKEN cDNA 1500036F01 gene	AV337888	Purkinje cell protein 4-like 1	Pcp4l1	66425	NM_025557	0006099 // tricarboxylic acid cycle // inferred from electronic annotation /// 0006810 // transport // inferred from electronic annotation /// 0022900 // electron transport chain // inferred from electronic annotation	0005739 // mitochondrion // inferred from direct assay /// 0005739 // mitochondrion // inferred from electronic annotation /// 0005743 // mitochondrial inner membrane // inferred from electronic annotation /// 0005743 // mitochondrial inner membrane // inferred from sequence or structural similarity /// 0005749 // mitochondrial respiratory chain complex II // inferred from sequence or structural …	0000104 // succinate dehydrogenase activity // inferred from electronic annotation /// 0009055 // electron carrier activity // inferred from electronic annotation /// 0016627 // oxidoreductase activity, acting on the CH-CH group of donors // inferred from electronic annotation /// 0020037 // heme binding // inferred from sequence or structural similarity /// 0046872 // metal ion binding // inferr…	0.000966683
blue	Fbxo32	mmt-miR-129-5p	0.00903316	0.0525348	mmt-miR-129-5p	1448747_at	-0.8	blue	0.2903	0.119911	AF441120		Mus musculus	2011-06-09	Consensus sequence	GenBank	gb:AF441120.1 /DB_XREF=gi:17940317 /GEN=Atrogin1 /FEA=FLmRNA /CNT=90 /TID=Mm.40466.1 /TIER=FL+Stack /STK=14 /UG=Mm.40466 /LL=67731 /DEF=Mus musculus ATROGIN1 (Atrogin1) mRNA, complete cds. /PROD=ATROGIN1 /FL=gb:AF441120.1 gb:NM_026346.1 gb:BC027211.1	AF441120	F-box protein 32	Fbxo32	67731	NM_026346	0014889 // muscle atrophy // not recorded	0005634 // nucleus // inferred from sequence or structural similarity		0.00107291
brown	Itgb3bp	mmt-miR-129-5p	0.00903316	0.0525348	mmt-miR-129-5p	1456097_a_at	-0.105409	brown	-0.849266	0.426061	BB830191		Mus musculus	2011-06-09	Consensus sequence	GenBank	gb:BB830191 /DB_XREF=gi:17008434 /DB_XREF=BB830191 /CLONE=G930010K24 /FEA=EST /CNT=21 /TID=Mm.64982.2 /TIER=Stack /STK=16 /UG=Mm.64982 /LL=67733 /UG_GENE=4930471O16Rik /UG_TITLE=RIKEN cDNA 4930471O16 gene	BB830191	integrin beta 3 binding protein (beta3-endonexin)	Itgb3bp	67733	NM_026348	0006350 // transcription // inferred from electronic annotation /// 0006915 // apoptosis // inferred from electronic annotation /// 0007229 // integrin-mediated signaling pathway // inferred from electronic annotation /// 0045449 // regulation of transcription // inferred from electronic annotation	0000775 // chromosome, centromeric region // inferred from electronic annotation /// 0005634 // nucleus // inferred from electronic annotation		0.00211467
blue	Lancl2	mmt-miR-129-5p	0.00903316	0.0525348	mmt-miR-129-5p	1420856_a_at	-0.210819	blue	-0.334889	0.0505678	NM_133737		Mus musculus	2011-06-09	Consensus sequence	GenBank	gb:NM_133737.1 /DB_XREF=gi:19526935 /GEN=1700003F10Rik /FEA=FLmRNA /CNT=145 /TID=Mm.25888.1 /TIER=FL /STK=2 /UG=Mm.25888 /LL=71835 /DEF=Mus musculus RIKEN cDNA 1700003F10 gene (1700003F10Rik), mRNA. /PROD=RIKEN cDNA 1700003F10 /FL=gb:AB035967.1 gb:NM_133737.1	NM_133737	LanC (bacterial lantibiotic synthetase component C)-like 2	Lancl2	71835	NM_133737	0008152 // metabolic process // inferred from electronic annotation /// 0009789 // positive regulation of abscisic acid mediated signaling pathway // inferred from electronic annotation /// 0016481 // negative regulation of transcription // inferred from electronic annotation /// 0016481 // negative regulation of transcription // inferred from sequence or structural similarity	0005634 // nucleus // inferred from electronic annotation /// 0005634 // nucleus // inferred from sequence or structural similarity /// 0005737 // cytoplasm // inferred from electronic annotation /// 0005829 // cytosol // inferred from electronic annotation /// 0005829 // cytosol // inferred from sequence or structural similarity /// 0005886 // plasma membrane // inferred from electronic annotati…	0003824 // catalytic activity // inferred from electronic annotation /// 0010314 // phosphatidylinositol-5-phosphate binding // inferred from electronic annotation /// 0032266 // phosphatidylinositol-3-phosphate binding // inferred from electronic annotation /// 0070273 // phosphatidylinositol-4-phosphate binding // inferred from electronic annotation	0.00128206
yellow	Acly	mmt-miR-129-5p	0.00903316	0.0525348	mmt-miR-129-5p	1425326_at	-0.4	yellow	0.0185275	0.0277536	BI456232		Mus musculus	2011-06-09	Consensus sequence	GenBank	gb:AF332052.1 /DB_XREF=gi:14193671 /FEA=FLmRNA /CNT=406 /TID=Mm.25316.1 /TIER=FL /STK=2 /UG=Mm.25316 /LL=104650 /UG_GENE=AW538652 /DEF=Mus musculus strain ILS ATP citrate lyase mRNA, complete cds. /PROD=ATP citrate lyase /FL=gb:AF332052.1 gb:AF332051.1	BI456232	ATP citrate lyase	Acly	104112	NM_134037	0006084 // acetyl-CoA metabolic process // not recorded /// 0006085 // acetyl-CoA biosynthetic process // traceable author statement /// 0006101 // citrate metabolic process // not recorded /// 0006633 // fatty acid biosynthetic process // not recorded /// 0008152 // metabolic process // inferred from electronic annotation /// 0008610 // lipid biosynthetic process // inferred from electronic anno…	0005622 // intracellular // traceable author statement /// 0005625 // soluble fraction // not recorded /// 0005737 // cytoplasm // inferred from electronic annotation /// 0005739 // mitochondrion // inferred from direct assay	0000166 // nucleotide binding // inferred from electronic annotation /// 0003824 // catalytic activity // inferred from electronic annotation /// 0003878 // ATP citrate synthase activity // not recorded /// 0003878 // ATP citrate synthase activity // traceable author statement /// 0003878 // ATP citrate synthase activity // inferred from electronic annotation /// 0004775 // succinate-CoA ligase (…	0.00205741
brown	Brcc3	mmt-miR-129-5p	0.00903316	0.0525348	mmt-miR-129-5p	1456141_x_at	-0.5	brown	-0.850541	0.85735	BB751098		Mus musculus	2011-06-09	Consensus sequence	GenBank	gb:BB751098 /DB_XREF=gi:16155334 /DB_XREF=BB751098 /CLONE=G130203P08 /FEA=EST /CNT=15 /TID=Mm.132497.1 /TIER=Stack /STK=15 /UG=Mm.132497 /UG_TITLE=ESTs	BB751098	BRCA1/BRCA2-containing complex, subunit 3	Brcc3	210766	NM_001166457 /// NM_001166459 /// NM_145956	0006281 // DNA repair // inferred from electronic annotation /// 0006302 // double-strand break repair // inferred from sequence or structural similarity /// 0006974 // response to DNA damage stimulus // inferred from electronic annotation /// 0010165 // response to X-ray // not recorded /// 0010212 // response to ionizing radiation // inferred from sequence or structural similarity /// 0016568 /…	0000151 // ubiquitin ligase complex // not recorded /// 0005634 // nucleus // inferred from electronic annotation /// 0005634 // nucleus // inferred from sequence or structural similarity /// 0070531 // BRCA1-A complex // inferred from sequence or structural similarity /// 0070552 // BRISC complex // inferred from sequence or structural similarity	0004221 // ubiquitin thiolesterase activity // inferred from electronic annotation /// 0004221 // ubiquitin thiolesterase activity // inferred from sequence or structural similarity /// 0004843 // ubiquitin-specific protease activity // inferred from sequence or structural similarity /// 0008233 // peptidase activity // inferred from electronic annotation /// 0008237 // metallopeptidase activity …	0.000978541
brown	Pphln1	mmt-miR-129-5p	0.00903316	0.0525348	mmt-miR-129-5p	1434822_at	-0.948683	brown	-0.820568	0.572058	BB770905		Mus musculus	2011-06-09	Consensus sequence	GenBank	gb:BB770905 /DB_XREF=gi:16212969 /DB_XREF=BB770905 /CLONE=G370118H01 /FEA=EST /CNT=114 /TID=Mm.45562.1 /TIER=Stack /STK=24 /UG=Mm.45562 /UG_TITLE=ESTs	BB770905	periphilin 1	Pphln1	223828	NM_001083114 /// NM_146062 /// NM_175363	0031424 // keratinization // inferred from electronic annotation	0005634 // nucleus // inferred from electronic annotation		0.00132063
blue	Aph1a	mmt-miR-129-5p	0.00903316	0.0525348	mmt-miR-129-5p	1424980_s_at	-0.8	blue	0.424279	0.29151	BC012406		Mus musculus	2011-06-09	Consensus sequence	GenBank	gb:BI081293 /DB_XREF=gi:14499623 /DB_XREF=602879335F1 /CLONE=IMAGE:5010825 /FEA=FLmRNA /CNT=217 /TID=Mm.34556.2 /TIER=Stack /STK=109 /UG=Mm.34556 /LL=23831 /UG_GENE=Car14 /UG_TITLE=carbonic anhydrase 14 /FL=gb:BC012406.1	BC012406	anterior pharynx defective 1a homolog (C. elegans)	Aph1a	226548	NM_146104 /// NM_146134	0001656 // metanephros development // inferred from mutant phenotype /// 0006509 // membrane protein ectodomain proteolysis // inferred from electronic annotation /// 0006509 // membrane protein ectodomain proteolysis // inferred from sequence or structural similarity /// 0007219 // Notch signaling pathway // inferred from electronic annotation /// 0007220 // Notch receptor processing // inferred…	0005783 // endoplasmic reticulum // inferred from electronic annotation /// 0005783 // endoplasmic reticulum // inferred from sequence or structural similarity /// 0005789 // endoplasmic reticulum membrane // inferred from electronic annotation /// 0005794 // Golgi apparatus // inferred from electronic annotation /// 0005794 // Golgi apparatus // inferred from sequence or structural similarity //…	0004175 // endopeptidase activity // inferred from direct assay /// 0004175 // endopeptidase activity // inferred from mutant phenotype /// 0005515 // protein binding // inferred from physical interaction /// 0005515 // protein binding // inferred from electronic annotation /// 0008233 // peptidase activity // not recorded	0.000955067
pink	Csf1r	mmt-miR-34b-5p	0.00255393	0.00150614	mmt-miR-34b-5p	1423593_a_at	-0.948683	pink	0.0607663	0.0189743	AK004947		Mus musculus	2011-06-09	Consensus sequence	GenBank	gb:AK004947.1 /DB_XREF=gi:12836517 /GEN=Csf1r /FEA=FLmRNA /CNT=97 /TID=Mm.22574.1 /TIER=Stack /STK=9 /UG=Mm.22574 /LL=12978 /UG_TITLE=colony stimulating factor 1 receptor /DEF=Mus musculus adult male liver cDNA, RIKEN full-length enriched library, clone:1300008N20:colony stimulating factor 1 receptor, full insert sequence. /FL=gb:NM_007779.1	AK004947	colony stimulating factor 1 receptor	Csf1r	12978	NM_001037859	0006468 // protein phosphorylation // inferred from electronic annotation /// 0007165 // signal transduction // inferred from electronic annotation /// 0007169 // transmembrane receptor protein tyrosine kinase signaling pathway // inferred from electronic annotation /// 0008283 // cell proliferation // not recorded /// 0045672 // positive regulation of osteoclast differentiation // not recorded	0005886 // plasma membrane // inferred from direct assay /// 0005887 // integral to plasma membrane // inferred from electronic annotation /// 0016020 // membrane // inferred from electronic annotation /// 0016021 // integral to membrane // inferred from electronic annotation /// 0043235 // receptor complex // inferred from direct assay	0000166 // nucleotide binding // inferred from electronic annotation /// 0004672 // protein kinase activity // inferred from electronic annotation /// 0004713 // protein tyrosine kinase activity // inferred from electronic annotation /// 0004714 // transmembrane receptor protein tyrosine kinase activity // inferred from electronic annotation /// 0004872 // receptor activity // inferred from elect…	0.00158835
black	Mcart6	mmt-miR-34b-5p	0.00255393	0.00150614	mmt-miR-34b-5p	1459914_at	-0.737865	black	-0.697322	0.116385	AI448995		Mus musculus	2011-06-09	Consensus sequence	GenBank	gb:AI448995 /DB_XREF=gi:4286900 /DB_XREF=ms56h03.x1 /CLONE=IMAGE:615605 /FEA=EST /CNT=8 /TID=Mm.1572.1 /TIER=ConsEnd /STK=0 /UG=Mm.1572 /LL=102911 /UG_GENE=AI448995 /UG_TITLE=expressed sequence AI448995	AI448995	mitochondrial carrier triple repeat 6	Mcart6	67062	NM_001082412 /// NM_001114179	0006810 // transport // inferred from electronic annotation /// 0055085 // transmembrane transport // inferred from electronic annotation	0016020 // membrane // inferred from electronic annotation /// 0016021 // integral to membrane // inferred from electronic annotation	0005488 // binding // inferred from electronic annotation	0.000748866
yellow	Notch2	mmt-miR-34b-5p	0.00255393	0.00150614	mmt-miR-34b-5p	1455556_at	-0.737865	yellow	-0.125369	0.0201045	AI787996		Mus musculus	2011-06-09	Consensus sequence	GenBank	gb:AI787996 /DB_XREF=gi:5335712 /DB_XREF=ul16a02.y1 /CLONE=IMAGE:2087690 /FEA=EST /CNT=16 /TID=Mm.27449.1 /TIER=Stack /STK=11 /UG=Mm.27449 /LL=99749 /UG_GENE=AI853703 /UG_TITLE=expressed sequence AI853703	AI787996	Notch gene homolog 2 (Drosophila)	Notch2	18129	NM_010928	0001709 // cell fate determination // not recorded /// 0001709 // cell fate determination // traceable author statement /// 0001709 // cell fate determination // inferred from electronic annotation /// 0002011 // morphogenesis of an epithelial sheet // inferred from mutant phenotype /// 0006350 // transcription // inferred from electronic annotation /// 0007050 // cell cycle arrest // inferred fr…	0005634 // nucleus // inferred from direct assay /// 0005634 // nucleus // inferred from electronic annotation /// 0005886 // plasma membrane // inferred from electronic annotation /// 0005887 // integral to plasma membrane // inferred by curator /// 0005887 // integral to plasma membrane // inferred from electronic annotation /// 0009986 // cell surface // inferred from electronic annotation ///…	0004872 // receptor activity // inferred from electronic annotation /// 0005509 // calcium ion binding // inferred from electronic annotation /// 0005515 // protein binding // inferred from physical interaction /// 0005515 // protein binding // inferred from electronic annotation	0.00103474
yellow	Baalc	mmt-miR-34b-5p	0.00255393	0.00150614	mmt-miR-34b-5p	1436878_at	-0.948683	yellow	-0.0600428	0.0753334	BB175696		Mus musculus	2011-06-09	Consensus sequence	GenBank	gb:BB175696 /DB_XREF=gi:16269698 /DB_XREF=BB175696 /CLONE=A230057P21 /FEA=EST /CNT=45 /TID=Mm.85430.1 /TIER=Stack /STK=40 /UG=Mm.85430 /UG_TITLE=ESTs	BB175696	brain and acute leukemia, cytoplasmic	Baalc	118452	NM_080640		0005737 // cytoplasm // inferred from direct assay /// 0005737 // cytoplasm // not recorded /// 0005737 // cytoplasm // inferred from electronic annotation /// 0016020 // membrane // inferred from electronic annotation		0.000850958
brown	Satb2	mmt-miR-34b-5p	0.00255393	0.00150614	mmt-miR-34b-5p	1427017_at	-0.948683	brown	-0.706386	0.375226	BB104560		Mus musculus	2011-06-09	Consensus sequence	GenBank	gb:BB104560 /DB_XREF=gi:15407947 /DB_XREF=BB104560 /CLONE=9430092A10 /FEA=mRNA /CNT=40 /TID=Mm.73537.1 /TIER=Stack /STK=25 /UG=Mm.73537 /UG_TITLE=Mus musculus, clone IMAGE:4983969, mRNA	BB104560	special AT-rich sequence binding protein 2	Satb2	212712	NM_139146	0000122 // negative regulation of transcription from RNA polymerase II promoter // inferred from mutant phenotype /// 0001764 // neuron migration // inferred from mutant phenotype /// 0002076 // osteoblast development // inferred from genetic interaction /// 0002076 // osteoblast development // inferred from mutant phenotype /// 0006338 // chromatin remodeling // inferred from direct assay /// 00…	0000118 // histone deacetylase complex // inferred from direct assay /// 0000790 // nuclear chromatin // inferred by curator /// 0005634 // nucleus // inferred from direct assay /// 0005634 // nucleus // not recorded /// 0005634 // nucleus // inferred from electronic annotation /// 0005667 // transcription factor complex // inferred from direct assay /// 0016363 // nuclear matrix // inferred from…	0003677 // DNA binding // inferred from direct assay /// 0003677 // DNA binding // inferred from electronic annotation /// 0003682 // chromatin binding // inferred from direct assay /// 0003700 // sequence-specific DNA binding transcription factor activity // inferred from electronic annotation /// 0005515 // protein binding // inferred from physical interaction /// 0043565 // sequence-specific D…	0.00212257
blue	Pitpnc1	mmt-miR-34b-5p	0.00255393	0.00150614	mmt-miR-34b-5p	1428878_a_at	-0.8	blue	0.258693	0.243016	AI595920		Mus musculus	2011-06-09	Consensus sequence	GenBank	gb:AI595920 /DB_XREF=gi:4604968 /DB_XREF=uk20b09.x1 /CLONE=IMAGE:1969529 /FEA=mRNA /CNT=63 /TID=Mm.38610.2 /TIER=Stack /STK=9 /UG=Mm.38610 /LL=71795 /UG_GENE=1110020B03Rik /UG_TITLE=RIKEN cDNA 1110020B03 gene	AI595920	phosphatidylinositol transfer protein, cytoplasmic 1	Pitpnc1	71795	NM_145823	0006810 // transport // inferred from electronic annotation /// 0006869 // lipid transport // inferred from electronic annotation /// 0007165 // signal transduction // inferred from electronic annotation /// 0007165 // signal transduction // inferred from sequence or structural similarity /// 0046488 // phosphatidylinositol metabolic process // not recorded	0005622 // intracellular // inferred from electronic annotation /// 0005634 // nucleus // inferred from electronic annotation /// 0005737 // cytoplasm // not recorded /// 0005737 // cytoplasm // inferred from electronic annotation /// 0005737 // cytoplasm // inferred from sequence or structural similarity	0005515 // protein binding // inferred from electronic annotation /// 0008289 // lipid binding // inferred from electronic annotation /// 0008526 // phosphatidylinositol transporter activity // not recorded /// 0008526 // phosphatidylinositol transporter activity // inferred from electronic annotation /// 0008526 // phosphatidylinositol transporter activity // inferred from sequence or structural…	0.00127104
brown	Ppwd1	mmt-miR-34b-5p	0.00255393	0.00150614	mmt-miR-34b-5p	1456359_at	-0.948683	brown	-0.902353	0.884219	AV233215		Mus musculus	2011-06-09	Consensus sequence	GenBank	gb:AV233215 /DB_XREF=gi:15405045 /DB_XREF=AV233215 /CLONE=4632422M10 /FEA=EST /CNT=12 /TID=Mm.98910.1 /TIER=Stack /STK=11 /UG=Mm.98910 /UG_TITLE=ESTs	AV233215	peptidylprolyl isomerase domain and WD repeat containing 1	Ppwd1	238831	NM_172807	0006397 // mRNA processing // inferred from electronic annotation /// 0006457 // protein folding // inferred from electronic annotation /// 0008380 // RNA splicing // inferred from electronic annotation	0005634 // nucleus // inferred from electronic annotation /// 0005681 // spliceosomal complex // inferred from electronic annotation	0003755 // peptidyl-prolyl cis-trans isomerase activity // inferred from electronic annotation /// 0016853 // isomerase activity // inferred from electronic annotation	0.00244581
brown	Etv1	mmt-miR-335-5p	0.00188114	0.020124	mmt-miR-335-5p	1450684_at	-0.4	brown	-0.781228	0.395183	NM_007960		Mus musculus	2011-06-09	Consensus sequence	GenBank	gb:NM_007960.1 /DB_XREF=gi:6679700 /GEN=Etv1 /FEA=FLmRNA /CNT=157 /TID=Mm.4866.1 /TIER=FL+Stack /STK=27 /UG=Mm.4866 /LL=14009 /DEF=Mus musculus ets variant gene 1 (Etv1), mRNA. /PROD=ets variant gene 1 /FL=gb:BC005645.1 gb:L10426.1 gb:NM_007960.1	NM_007960	ets variant gene 1	Etv1	14009	NM_001163154 /// NM_007960	0006350 // transcription // inferred from electronic annotation /// 0006355 // regulation of transcription, DNA-dependent // inferred from electronic annotation /// 0007411 // axon guidance // inferred from mutant phenotype /// 0007517 // muscle organ development // inferred from mutant phenotype /// 0007638 // mechanosensory behavior // inferred from mutant phenotype /// 0045449 // regulation of…	0005634 // nucleus // inferred by curator /// 0005634 // nucleus // inferred from electronic annotation	0003677 // DNA binding // inferred from electronic annotation /// 0003700 // sequence-specific DNA binding transcription factor activity // traceable author statement /// 0003700 // sequence-specific DNA binding transcription factor activity // inferred from electronic annotation /// 0016563 // transcription activator activity // inferred from direct assay /// 0043565 // sequence-specific DNA bin…	0.0014679
blue	Rprm	mmt-miR-335-5p	0.00188114	0.020124	mmt-miR-335-5p	1422552_at	-0.8	blue	0.162773	0.871203	NM_023396		Mus musculus	2011-06-09	Consensus sequence	GenBank	gb:NM_023396.1 /DB_XREF=gi:12963660 /GEN=2410012A13Rik /FEA=FLmRNA /CNT=64 /TID=Mm.27086.1 /TIER=FL+Stack /STK=38 /UG=Mm.27086 /LL=67874 /DEF=Mus musculus RIKEN cDNA 2410012A13 gene (2410012A13Rik), mRNA. /PROD=RIKEN cDNA 2410012A13 /FL=gb:NM_023396.1 gb:AB043586.1	NM_023396	reprimo, TP53 dependent G2 arrest mediator candidate	Rprm	67874	NM_023396	0007050 // cell cycle arrest // inferred from direct assay /// 0007346 // regulation of mitotic cell cycle // inferred from direct assay	0005737 // cytoplasm // inferred from direct assay /// 0005737 // cytoplasm // inferred from electronic annotation /// 0016020 // membrane // inferred from electronic annotation /// 0016021 // integral to membrane // inferred from electronic annotation	0005515 // protein binding // inferred from electronic annotation	0.000906844
green	Sostdc1	mmt-miR-335-5p	0.00188114	0.020124	mmt-miR-335-5p	1449340_at	-0.8	green	0.0222536	0.000909315	BC021458		Mus musculus	2011-06-09	Consensus sequence	GenBank	gb:AK007893.1 /DB_XREF=gi:12841739 /FEA=FLmRNA /CNT=73 /TID=Mm.43375.1 /TIER=Stack /STK=16 /UG=Mm.43375 /LL=66042 /UG_GENE=0610006G05Rik /UG_TITLE=RIKEN cDNA 0610006G05 gene /DEF=Mus musculus 10 day old male pancreas cDNA, RIKEN full-length enriched library, clone:1810057P14:homolog to HYPOTHETICAL 15.3 KDA PROTEIN (FRAGMENT), full insert sequence. /FL=gb:BC021458.1 gb:NM_025312.1	BC021458	sclerostin domain containing 1	Sostdc1	66042	NM_025312	0007389 // pattern specification process // inferred from mutant phenotype /// 0016055 // Wnt receptor signaling pathway // inferred from electronic annotation /// 0030514 // negative regulation of BMP signaling pathway // inferred from direct assay /// 0030514 // negative regulation of BMP signaling pathway // inferred from genetic interaction /// 0042475 // odontogenesis of dentine-containing t…	0005576 // extracellular region // inferred from electronic annotation /// 0005615 // extracellular space // inferred from direct assay	0005515 // protein binding // inferred from physical interaction	0.00243387
green	Sostdc1	mmt-miR-335-5p	0.00188114	0.020124	mmt-miR-335-5p	1460250_at	-0.8	green	0.25104	0.00384701	BC021458		Mus musculus	2011-06-09	Consensus sequence	GenBank	gb:BC021458.1 /DB_XREF=gi:18204790 /FEA=FLmRNA /CNT=73 /TID=Mm.43375.1 /TIER=FL+Stack /STK=13 /UG=Mm.43375 /LL=66042 /UG_GENE=0610006G05Rik /DEF=Mus musculus, RIKEN cDNA 0610006G05 gene, clone MGC:29422 IMAGE:5064413, mRNA, complete cds. /PROD=RIKEN cDNA 0610006G05 gene /FL=gb:BC021458.1 gb:NM_025312.1	BC021458	sclerostin domain containing 1	Sostdc1	66042	NM_025312	0007389 // pattern specification process // inferred from mutant phenotype /// 0016055 // Wnt receptor signaling pathway // inferred from electronic annotation /// 0030514 // negative regulation of BMP signaling pathway // inferred from direct assay /// 0030514 // negative regulation of BMP signaling pathway // inferred from genetic interaction /// 0042475 // odontogenesis of dentine-containing t…	0005576 // extracellular region // inferred from electronic annotation /// 0005615 // extracellular space // inferred from direct assay	0005515 // protein binding // inferred from physical interaction	0.0014885
brown	Tmem87b	mmt-miR-335-5p	0.00188114	0.020124	mmt-miR-335-5p	1429336_at	-0.8	brown	0.794026	0.434547	BB161454		Mus musculus	2011-06-09	Consensus sequence	GenBank	gb:AK011959.1 /DB_XREF=gi:12848403 /FEA=mRNA /CNT=66 /TID=Mm.139238.1 /TIER=Stack /STK=36 /UG=Mm.139238 /LL=72477 /UG_GENE=2610301K12Rik /UG_TITLE=RIKEN cDNA 2610301K12 gene /DEF=Mus musculus 10 days embryo whole body cDNA, RIKEN full-length enriched library, clone:2610301K12:homolog to HYPOTHETICAL 63.3 KDA PROTEIN, full insert sequence.	BB161454	transmembrane protein 87B	Tmem87b	72477	NM_028248		0016020 // membrane // inferred from electronic annotation /// 0016021 // integral to membrane // inferred from electronic annotation		0.00177127
yellow	Dcun1d3	mmt-miR-335-5p	0.00188114	0.020124	mmt-miR-335-5p	1436673_at	-0.8	yellow	-0.51385	0.0754154	BM195516		Mus musculus	2011-06-09	Consensus sequence	GenBank	gb:BM195516 /DB_XREF=gi:17747000 /DB_XREF=C0311F11-3 /CLONE=C0311F11 /FEA=EST /CNT=8 /TID=Mm.120191.1 /TIER=Stack /STK=8 /UG=Mm.120191 /UG_TITLE=ESTs	BM195516	DCN1, defective in cullin neddylation 1, domain containing 3 (S. cerevisiae)	Dcun1d3	233805	NM_001163703 /// NM_173408	0010225 // response to UV-C // inferred from electronic annotation /// 0010225 // response to UV-C // inferred from sequence or structural similarity /// 0010332 // response to gamma radiation // inferred from electronic annotation /// 0010332 // response to gamma radiation // inferred from sequence or structural similarity /// 0030308 // negative regulation of cell growth // inferred from electr…	0048471 // perinuclear region of cytoplasm // inferred from electronic annotation /// 0048471 // perinuclear region of cytoplasm // inferred from sequence or structural similarity		0.00213689
yellow	9630033F20Rik	mmt-miR-335-5p	0.00188114	0.020124	mmt-miR-335-5p	1439859_at	-0.8	yellow	-0.49197	0.342983	BB278948		Mus musculus	2011-06-09	Consensus sequence	GenBank	gb:BB278948 /DB_XREF=gi:15411022 /DB_XREF=BB278948 /CLONE=A930014G16 /FEA=EST /CNT=9 /TID=Mm.41839.1 /TIER=ConsEnd /STK=6 /UG=Mm.41839 /LL=101134 /UG_GENE=AI595337 /UG_TITLE=expressed sequence AI595337	BB278948	RIKEN cDNA 9630033F20 gene	9630033F20Rik	319801	NM_177003	0008152 // metabolic process // inferred from electronic annotation /// 0016311 // dephosphorylation // inferred from electronic annotation	0005622 // intracellular // inferred from electronic annotation	0003824 // catalytic activity // inferred from electronic annotation /// 0004331 // fructose-2,6-bisphosphate 2-phosphatase activity // inferred from electronic annotation /// 0016787 // hydrolase activity // inferred from electronic annotation	0.000906844
yellow	Nufip2	mmt-miR-3105-5p	0.00113359	0.0597867	mmt-miR-3105-5p	1455387_at	-1	yellow	-0.181878	0.0755245	AV112972		Mus musculus	2011-06-09	Consensus sequence	GenBank	gb:AV112972 /DB_XREF=gi:16382064 /DB_XREF=AV112972 /CLONE=2610017I04 /FEA=EST /CNT=147 /TID=Mm.37799.1 /TIER=Stack /STK=73 /UG=Mm.37799 /UG_TITLE=ESTs, Weakly similar to SEX-DETERMINING REGION Y PROTEIN (M.musculus)	AV112972	nuclear fragile X mental retardation protein interacting protein 2	Nufip2	68564	NM_001024205		0005634 // nucleus // inferred from electronic annotation /// 0005634 // nucleus // inferred from sequence or structural similarity /// 0005737 // cytoplasm // inferred from electronic annotation /// 0005737 // cytoplasm // inferred from sequence or structural similarity /// 0005794 // Golgi apparatus // inferred from electronic annotation /// 0042788 // polysomal ribosome // inferred from electr…	0003723 // RNA binding // inferred from electronic annotation /// 0003723 // RNA binding // inferred from sequence or structural similarity /// 0005515 // protein binding // inferred from electronic annotation	0.00210699
red	Rnf152	mmt-miR-3105-5p	0.00113359	0.0597867	mmt-miR-3105-5p	1439887_at	-0.316228	red	0.145579	0.0191016	BB364961		Mus musculus	2011-06-09	Consensus sequence	GenBank	gb:BB364961 /DB_XREF=gi:16406297 /DB_XREF=BB364961 /CLONE=C130025B04 /FEA=EST /CNT=14 /TID=Mm.23549.1 /TIER=ConsEnd /STK=6 /UG=Mm.23549 /UG_TITLE=ESTs	BB364961	ring finger protein 152	Rnf152	320311	NM_001160368 /// NM_178779			0005515 // protein binding // inferred from electronic annotation /// 0008270 // zinc ion binding // inferred from electronic annotation /// 0046872 // metal ion binding // inferred from electronic annotation	0.00104917
yellow	Pik3r3	mmt-miR-3105-5p	0.00113359	0.0597867	mmt-miR-3105-5p	1456482_at	-1	yellow	0.0264597	0.12792	AA414954		Mus musculus	2011-06-09	Consensus sequence	GenBank	gb:AA414954 /DB_XREF=gi:2075142 /DB_XREF=vc50c06.r1 /CLONE=IMAGE:777994 /FEA=EST /CNT=37 /TID=Mm.94590.1 /TIER=Stack /STK=9 /UG=Mm.94590 /LL=18710 /UG_GENE=Pik3r3 /UG_TITLE=phosphatidylinositol 3 kinase, regulatory subunit, polypeptide 3 (p55)	AA414954	phosphatidylinositol 3 kinase, regulatory subunit, polypeptide 3 (p55)	Pik3r3	18710	NM_181585	0008286 // insulin receptor signaling pathway // inferred from direct assay /// 0016310 // phosphorylation // inferred from electronic annotation /// 0042325 // regulation of phosphorylation // inferred from electronic annotation /// 0042325 // regulation of phosphorylation // not recorded /// 0050790 // regulation of catalytic activity // inferred from electronic annotation /// 0050790 // regula…	0005942 // phosphoinositide 3-kinase complex // inferred from physical interaction /// 0005942 // phosphoinositide 3-kinase complex // inferred from electronic annotation	0005515 // protein binding // inferred from physical interaction /// 0005515 // protein binding // inferred from electronic annotation /// 0016301 // kinase activity // inferred from electronic annotation /// 0035014 // phosphoinositide 3-kinase regulator activity // inferred from electronic annotation /// 0046935 // 1-phosphatidylinositol-3-kinase regulator activity // inferred from direct assay…	0.00122894
blue	Dcun1d1	mmt-miR-760-5p	0.00101624	0.032108	mmt-miR-760-5p	1452079_s_at	-0.8	blue	-0.230192	0.0761012	BE851193		Mus musculus	2011-06-09	Consensus sequence	GenBank	gb:AV048122 /DB_XREF=gi:4867787 /DB_XREF=AV048122 /CLONE=1700072P13 /FEA=FLmRNA /CNT=99 /TID=Mm.30127.2 /TIER=Stack /STK=18 /UG=Mm.30127 /LL=54339 /UG_GENE=Tes3-ps /UG_TITLE=testis derived transcript 3, pseudogene /FL=gb:BC020161.1	BE851193	DCN1, defective in cullin neddylation 1, domain containing 1 (S. cerevisiae)	Dcun1d1	114893	NM_033623				0.00210568
blue	Dcun1d1	mmt-miR-760-5p	0.00101624	0.032108	mmt-miR-760-5p	1452080_a_at	-0.8	blue	-0.627481	0.217768	BE851193		Mus musculus	2011-06-09	Consensus sequence	GenBank	gb:BE851193 /DB_XREF=gi:10309532 /DB_XREF=uw93c09.y1 /CLONE=IMAGE:3469552 /FEA=FLmRNA /CNT=99 /TID=Mm.30127.2 /TIER=ConsEnd /STK=0 /UG=Mm.30127 /LL=54339 /UG_GENE=Tes3-ps /UG_TITLE=testis derived transcript 3, pseudogene /FL=gb:BC020161.1	BE851193	DCN1, defective in cullin neddylation 1, domain containing 1 (S. cerevisiae)	Dcun1d1	114893	NM_033623				0.000621537
yellow	Kcnip4	mmt-miR-448-5p	0.000890458	0.0111354	mmt-miR-448-5p	1450370_a_at	-1	yellow	0.320569	0.0152933	NM_030265		Mus musculus	2011-06-09	Consensus sequence	GenBank	gb:NM_030265.1 /DB_XREF=gi:13385229 /GEN=Calp-pending /FEA=FLmRNA /CNT=2 /TID=Mm.160172.1 /TIER=FL /STK=2 /UG=Mm.160172 /LL=80334 /DEF=Mus musculus calsenilin-like protein (Calp-pending), mRNA. /PROD=calsenilin-like protein /FL=gb:AF305071.1 gb:NM_030265.1	NM_030265	Kv channel interacting protein 4	Kcnip4	80334	NM_030265	0006810 // transport // inferred from electronic annotation /// 0006811 // ion transport // inferred from electronic annotation /// 0006813 // potassium ion transport // inferred from electronic annotation /// 0034220 // ion transmembrane transport // inferred from electronic annotation /// 0034765 // regulation of ion transmembrane transport // inferred from electronic annotation /// 0071805 // …	0005624 // membrane fraction // not recorded /// 0005624 // membrane fraction // inferred from electronic annotation /// 0005886 // plasma membrane // inferred from electronic annotation /// 0016020 // membrane // inferred from electronic annotation /// 0030425 // dendrite // not recorded /// 0030425 // dendrite // inferred from electronic annotation /// 0043025 // neuronal cell body // not recor…	0005216 // ion channel activity // inferred from electronic annotation /// 0005244 // voltage-gated ion channel activity // inferred from electronic annotation /// 0005267 // potassium channel activity // inferred from electronic annotation /// 0005509 // calcium ion binding // inferred from electronic annotation /// 0005515 // protein binding // inferred from electronic annotation	0.00133845
yellow	Adam10	mmt-miR-448-5p	0.000890458	0.0111354	mmt-miR-448-5p	1450105_at	-0.8	yellow	0.0132812	0.0336972	BG921598		Mus musculus	2011-06-09	Consensus sequence	GenBank	gb:BG921598 /DB_XREF=gi:14302074 /DB_XREF=602825468F1 /CLONE=IMAGE:4954048 /FEA=FLmRNA /CNT=44 /TID=Mm.3911.1 /TIER=ConsEnd /STK=0 /UG=Mm.3911 /LL=11487 /UG_GENE=Adam10 /UG_TITLE=a disintegrin and metalloprotease domain 10 /FL=gb:NM_007399.1 gb:AF011379.1	BG921598	a disintegrin and metallopeptidase domain 10	Adam10	11487	NM_007399	0001701 // in utero embryonic development // inferred from mutant phenotype /// 0006468 // protein phosphorylation // inferred from direct assay /// 0006508 // proteolysis // inferred from electronic annotation /// 0006509 // membrane protein ectodomain proteolysis // inferred from electronic annotation /// 0006509 // membrane protein ectodomain proteolysis // inferred from sequence or structural…	0005624 // membrane fraction // not recorded /// 0005634 // nucleus // inferred from direct assay /// 0005737 // cytoplasm // inferred from direct assay /// 0005794 // Golgi apparatus // inferred from electronic annotation /// 0005794 // Golgi apparatus // inferred from sequence or structural similarity /// 0005798 // Golgi-associated vesicle // inferred from electronic annotation /// 0005798 // …	0004175 // endopeptidase activity // inferred from direct assay /// 0004222 // metalloendopeptidase activity // not recorded /// 0004222 // metalloendopeptidase activity // inferred from electronic annotation /// 0005515 // protein binding // inferred from physical interaction /// 0005515 // protein binding // inferred from electronic annotation /// 0008233 // peptidase activity // inferred from …	0.00113505
red	Ube2k	mmt-miR-323-5p	0.000604142	0.0602912	mmt-miR-323-5p	1417188_s_at	-0.6	red	-0.674483	0.368306	AI551201		Mus musculus	2011-06-09	Consensus sequence	GenBank	gb:AI551201 /DB_XREF=gi:4483564 /DB_XREF=vo61g08.x1 /CLONE=IMAGE:1054430 /FEA=FLmRNA /CNT=184 /TID=Mm.10082.1 /TIER=ConsEnd /STK=0 /UG=Mm.10082 /LL=53323 /UG_GENE=Hip2 /UG_TITLE=huntingtin interacting protein 2 /FL=gb:BC002013.1 gb:AB011081.1 gb:NM_016786.1	AI551201	ubiquitin-conjugating enzyme E2K (UBC1 homolog, yeast)	Ube2k	53323	NM_016786	0043687 // post-translational protein modification // inferred from electronic annotation /// 0051246 // regulation of protein metabolic process // inferred from electronic annotation /// 0070936 // protein K48-linked ubiquitination // inferred from sequence or structural similarity	0005737 // cytoplasm // inferred from electronic annotation	0000166 // nucleotide binding // inferred from electronic annotation /// 0004842 // ubiquitin-protein ligase activity // traceable author statement /// 0004842 // ubiquitin-protein ligase activity // inferred from electronic annotation /// 0004842 // ubiquitin-protein ligase activity // inferred from sequence or structural similarity /// 0005515 // protein binding // inferred from electronic anno…	0.00146297

## Sheet: pagerank score for all miRNA
moduleColor	Gene.Symbol	mir.id	page.rank	demir.samr.pvalue	mir.id	probe.id	correlation	moduleColor	GS.Month	p.GS.Transgenic	GB_ACC	SPOT_ID	Species.Scientific.Name	Annotation.Date	Sequence.Type	Sequence.Source	Target.Description	Representative.Public.ID	Gene.Title	Gene.Symbol	ENTREZ_GENE_ID	RefSeq.Transcript.ID	Gene.Ontology.Biological.Process	Gene.Ontology.Cellular.Component	Gene.Ontology.Molecular.Function	target.prank.score
blue	Rabgap1l	mmt-miR-384-5p	0.00966409	0.634593	mmt-miR-384-5p	1429196_at	-0.8	blue	0.522738	0.882779	BB431654		Mus musculus	2011-06-09	Consensus sequence	GenBank	gb:BB431654 /DB_XREF=gi:16424175 /DB_XREF=BB431654 /CLONE=C630039O19 /FEA=mRNA /CNT=38 /TID=Mm.39565.1 /TIER=Stack /STK=9 /UG=Mm.39565 /LL=78066 /UG_GENE=5830411O09Rik /UG_TITLE=RIKEN cDNA 5830411O09 gene	BB431654	RAB GTPase activating protein 1-like	Rabgap1l	29809	NM_001038621 /// NM_013862	0032313 // regulation of Rab GTPase activity // inferred from electronic annotation /// 0032880 // regulation of protein localization // not recorded /// 0032880 // regulation of protein localization // inferred from electronic annotation	0005622 // intracellular // inferred from electronic annotation /// 0005634 // nucleus // not recorded /// 0005634 // nucleus // inferred from electronic annotation /// 0005769 // early endosome // not recorded /// 0005769 // early endosome // inferred from electronic annotation /// 0005794 // Golgi apparatus // not recorded /// 0005794 // Golgi apparatus // inferred from electronic annotation	0005096 // GTPase activator activity // inferred from electronic annotation /// 0005097 // Rab GTPase activator activity // not recorded /// 0005097 // Rab GTPase activator activity // inferred from electronic annotation	0.00114974
brown	Elavl4	mmt-miR-384-5p	0.00966409	0.634593	mmt-miR-384-5p	1428741_at	-0.8	brown	-0.797991	0.339125	AK013588		Mus musculus	2011-06-09	Consensus sequence	GenBank	gb:AK014133.1 /DB_XREF=gi:12851807 /GEN=Elavl4 /FEA=mRNA /CNT=88 /TID=Mm.3970.3 /TIER=Stack /STK=9 /UG=Mm.3970 /LL=15572 /UG_TITLE=ELAV (embryonic lethal, abnormal vision, Drosophila)-like 4 (Hu antigen D) /DEF=Mus musculus 13 days embryo head cDNA, RIKEN full-length enriched library, clone:3110037G03:ELAV (embryonic lethal, abnormal vision, Drosophila)-like 4 (Hu antigen D), full insert sequence.	AK013588	ELAV (embryonic lethal, abnormal vision, Drosophila)-like 4 (Hu antigen D)	Elavl4	15572	NM_001038698 /// NM_001163397 /// NM_001163399 /// NM_010488			0000166 // nucleotide binding // inferred from electronic annotation /// 0003676 // nucleic acid binding // inferred from electronic annotation /// 0003723 // RNA binding // inferred from electronic annotation /// 0017091 // AU-rich element binding // inferred from sequence or structural similarity	0.00196969
brown	Elavl4	mmt-miR-384-5p	0.00966409	0.634593	mmt-miR-384-5p	1452894_at	-0.8	brown	-0.785877	0.460946	AK013588		Mus musculus	2011-06-09	Consensus sequence	GenBank	gb:AK013588.1 /DB_XREF=gi:12851008 /FEA=mRNA /CNT=88 /TID=Mm.3970.3 /TIER=Stack /STK=23 /UG=Mm.3970 /LL=15572 /UG_GENE=Elavl4 /UG_TITLE=ELAV (embryonic lethal, abnormal vision, Drosophila)-like 4 (Hu antigen D) /DEF=Mus musculus adult male hippocampus cDNA, RIKEN full-length enriched library, clone:2900024I17:ELAV (embryonic lethal, abnormal vision, Drosophila)-like 4 (Hu antigen D), full insert …	AK013588	ELAV (embryonic lethal, abnormal vision, Drosophila)-like 4 (Hu antigen D)	Elavl4	15572	NM_001038698 /// NM_001163397 /// NM_001163399 /// NM_010488			0000166 // nucleotide binding // inferred from electronic annotation /// 0003676 // nucleic acid binding // inferred from electronic annotation /// 0003723 // RNA binding // inferred from electronic annotation /// 0017091 // AU-rich element binding // inferred from sequence or structural similarity	0.0019832
brown	Plekhm3	mmt-miR-384-5p	0.00966409	0.634593	mmt-miR-384-5p	1438108_at	-0.948683	brown	-0.836047	0.909302	BB312350		Mus musculus	2011-06-09	Consensus sequence	GenBank	gb:BB312350 /DB_XREF=gi:9013055 /DB_XREF=BB312350 /CLONE=B230333N20 /FEA=EST /CNT=13 /TID=Mm.109815.1 /TIER=Stack /STK=12 /UG=Mm.109815 /UG_TITLE=ESTs	BB312350	pleckstrin homology domain containing, family M, member 3	Plekhm3	241075	NM_001039493	0023034 // intracellular signaling pathway // inferred from electronic annotation		0046872 // metal ion binding // inferred from electronic annotation	0.00101102
yellow	Polr3g	mmt-miR-384-5p	0.00966409	0.634593	mmt-miR-384-5p	1449155_at	-0.4	yellow	0.16436	0.0178184	NM_026190		Mus musculus	2011-06-09	Consensus sequence	GenBank	gb:NM_026190.1 /DB_XREF=gi:13385703 /GEN=2310047G20Rik /FEA=FLmRNA /CNT=39 /TID=Mm.32661.1 /TIER=FL+Stack /STK=21 /UG=Mm.32661 /LL=67486 /DEF=Mus musculus RIKEN cDNA 2310047G20 gene (2310047G20Rik), mRNA. /PROD=RIKEN cDNA 2310047G20 /FL=gb:NM_026190.1	NM_026190	polymerase (RNA) III (DNA directed) polypeptide G	Polr3g	67486	NM_001081176	0006350 // transcription // inferred from electronic annotation /// 0009615 // response to virus // inferred from electronic annotation /// 0032728 // positive regulation of interferon-beta production // inferred from electronic annotation /// 0032728 // positive regulation of interferon-beta production // inferred from sequence or structural similarity /// 0045087 // innate immune response // in…	0005634 // nucleus // inferred from electronic annotation		0.000938936
blue	Hnrnpul2	mmt-miR-384-5p	0.00966409	0.634593	mmt-miR-384-5p	1415765_at	-0.4	blue	0.208604	0.540202	BI080136		Mus musculus	2011-06-09	Consensus sequence	GenBank	gb:BI080136 /DB_XREF=gi:14498466 /DB_XREF=602876534F1 /CLONE=IMAGE:5008089 /FEA=EST /CNT=129 /TID=Mm.24148.1 /TIER=Stack /STK=9 /UG=Mm.24148 /LL=107206 /UG_GENE=AI465155 /UG_TITLE=expressed sequence AI465155	BI080136	heterogeneous nuclear ribonucleoprotein U-like 2	Hnrnpul2	68693	NM_001081196	0001906 // cell killing // inferred from electronic annotation	0005634 // nucleus // inferred from direct assay /// 0005634 // nucleus // inferred from electronic annotation	0003676 // nucleic acid binding // inferred from electronic annotation /// 0005515 // protein binding // inferred from physical interaction /// 0005524 // ATP binding // inferred from electronic annotation	0.00123519
brown	Slc6a6	mmt-miR-384-5p	0.00966409	0.634593	mmt-miR-384-5p	1421346_a_at	-0.632456	brown	0.756011	0.731207	NM_009320		Mus musculus	2011-06-09	Consensus sequence	GenBank	gb:NM_009320.1 /DB_XREF=gi:6678222 /GEN=Slc6a6 /FEA=FLmRNA /CNT=11 /TID=Mm.200518.1 /TIER=FL /STK=2 /UG=Mm.200518 /LL=21366 /DEF=Mus musculus solute carrier family 6 (neurotransmitter transporter, taurine), member 6 (Slc6a6), mRNA. /PROD=taurinebeta-alanine transporter /FL=gb:AF020194.2 gb:NM_009320.1	NM_009320	solute carrier family 6 (neurotransmitter transporter, taurine), member 6	Slc6a6	21366	NM_009320	0001762 // beta-alanine transport // inferred from direct assay /// 0006810 // transport // inferred from electronic annotation /// 0006836 // neurotransmitter transport // inferred from electronic annotation /// 0006836 // neurotransmitter transport // not recorded /// 0015734 // taurine transport // inferred from direct assay /// 0015734 // taurine transport // inferred from mutant phenotype //…	0005887 // integral to plasma membrane // inferred by curator /// 0005887 // integral to plasma membrane // inferred from electronic annotation /// 0016020 // membrane // inferred from electronic annotation /// 0016021 // integral to membrane // inferred from electronic annotation	0001761 // beta-alanine transmembrane transporter activity // inferred from direct assay /// 0005328 // neurotransmitter:sodium symporter activity // inferred from electronic annotation /// 0005368 // taurine transmembrane transporter activity // inferred from direct assay /// 0005369 // taurine:sodium symporter activity // not recorded /// 0005369 // taurine:sodium symporter activity // inferred…	0.00226249
brown	Slc6a6	mmt-miR-384-5p	0.00966409	0.634593	mmt-miR-384-5p	1437149_at	-0.4	brown	0.809035	0.996138	AI648846		Mus musculus	2011-06-09	Consensus sequence	GenBank	gb:AI648846 /DB_XREF=gi:4729680 /DB_XREF=uk29h02.x1 /CLONE=IMAGE:1970451 /FEA=EST /CNT=127 /TID=Mm.29762.1 /TIER=Stack /STK=24 /UG=Mm.29762 /LL=97306 /UG_GENE=C80501 /UG_TITLE=expressed sequence C80501	AI648846	solute carrier family 6 (neurotransmitter transporter, taurine), member 6	Slc6a6	21366	NM_009320	0001762 // beta-alanine transport // inferred from direct assay /// 0006810 // transport // inferred from electronic annotation /// 0006836 // neurotransmitter transport // inferred from electronic annotation /// 0006836 // neurotransmitter transport // not recorded /// 0015734 // taurine transport // inferred from direct assay /// 0015734 // taurine transport // inferred from mutant phenotype //…	0005887 // integral to plasma membrane // inferred by curator /// 0005887 // integral to plasma membrane // inferred from electronic annotation /// 0016020 // membrane // inferred from electronic annotation /// 0016021 // integral to membrane // inferred from electronic annotation	0001761 // beta-alanine transmembrane transporter activity // inferred from direct assay /// 0005328 // neurotransmitter:sodium symporter activity // inferred from electronic annotation /// 0005368 // taurine transmembrane transporter activity // inferred from direct assay /// 0005369 // taurine:sodium symporter activity // not recorded /// 0005369 // taurine:sodium symporter activity // inferred…	0.000711654
brown	Terf1	mmt-miR-384-5p	0.00966409	0.634593	mmt-miR-384-5p	1418380_at	-0.4	brown	-0.835845	0.888435	NM_009352		Mus musculus	2011-06-09	Consensus sequence	GenBank	gb:NM_009352.1 /DB_XREF=gi:6678286 /GEN=Terf1 /FEA=FLmRNA /CNT=48 /TID=Mm.4306.1 /TIER=FL+Stack /STK=24 /UG=Mm.4306 /LL=21749 /DEF=Mus musculus telomeric repeat binding factor 1 (Terf1), mRNA. /PROD=telomeric repeat binding factor 1 /FL=gb:NM_009352.1 gb:U65586.1	NM_009352	telomeric repeat binding factor 1	Terf1	21749	NM_009352	0007004 // telomere maintenance via telomerase // inferred from electronic annotation /// 0007049 // cell cycle // inferred from electronic annotation /// 0007067 // mitosis // inferred from electronic annotation /// 0045449 // regulation of transcription // inferred from electronic annotation /// 0051301 // cell division // inferred from electronic annotation	0000781 // chromosome, telomeric region // inferred from electronic annotation /// 0000783 // nuclear telomere cap complex // inferred from direct assay /// 0000784 // nuclear chromosome, telomeric region // inferred from direct assay /// 0005634 // nucleus // inferred from direct assay /// 0005634 // nucleus // not recorded /// 0005634 // nucleus // inferred from electronic annotation /// 000563…	0003677 // DNA binding // inferred from electronic annotation /// 0003691 // double-stranded telomeric DNA binding // inferred from sequence or structural similarity /// 0005515 // protein binding // inferred from physical interaction /// 0005515 // protein binding // inferred from electronic annotation /// 0042162 // telomeric DNA binding // inferred from electronic annotation	0.00127041
yellow	Capn7	mmt-miR-384-5p	0.00966409	0.634593	mmt-miR-384-5p	1423098_at	-0.316228	yellow	0.0894967	0.00817911	BQ257745		Mus musculus	2011-06-09	Consensus sequence	GenBank	gb:BQ257745 /DB_XREF=gi:20458498 /DB_XREF=NISC_kp05f10.q2 /CLONE=IMAGE:5408778 /FEA=FLmRNA /CNT=113 /TID=Mm.24778.1 /TIER=Stack /STK=8 /UG=Mm.24778 /LL=12339 /UG_GENE=Capn7 /UG_TITLE=calpain 7 /FL=gb:AB028640.1 gb:NM_009796.1	BQ257745	calpain 7	Capn7	12339	NM_009796	0006508 // proteolysis // inferred from electronic annotation	0005622 // intracellular // inferred from electronic annotation /// 0005634 // nucleus // inferred from electronic annotation	0004198 // calcium-dependent cysteine-type endopeptidase activity // inferred from electronic annotation /// 0008233 // peptidase activity // inferred from electronic annotation /// 0008234 // cysteine-type peptidase activity // inferred from electronic annotation /// 0016787 // hydrolase activity // inferred from electronic annotation	0.00103325
blue	Col9a3	mmt-miR-384-5p	0.00966409	0.634593	mmt-miR-384-5p	1460693_a_at	-0.316228	blue	0.444153	0.0172663	BG074456		Mus musculus	2011-06-09	Consensus sequence	GenBank	gb:BG074456 /DB_XREF=gi:12557025 /DB_XREF=H3135D05-3 /CLONE=H3135D05 /FEA=mRNA /CNT=62 /TID=Mm.141312.1 /TIER=Stack /STK=17 /UG=Mm.141312 /LL=12841 /UG_GENE=Col9a3 /UG_TITLE=procollagen, type IX, alpha 3	BG074456	collagen, type IX, alpha 3	Col9a3	12841	NM_009936	0008584 // male gonad development // inferred from expression pattern /// 0008585 // female gonad development // inferred from expression pattern	0005594 // collagen type IX // inferred from electronic annotation		0.000438557
green	Col9a3	mmt-miR-384-5p	0.00966409	0.634593	mmt-miR-384-5p	1460734_at	-0.632456	green	0.352722	0.00269576	BG074456		Mus musculus	2011-06-09	Consensus sequence	GenBank	gb:BG074456 /DB_XREF=gi:12557025 /DB_XREF=H3135D05-3 /CLONE=H3135D05 /FEA=mRNA /CNT=62 /TID=Mm.141312.1 /TIER=Stack /STK=17 /UG=Mm.141312 /LL=12841 /UG_GENE=Col9a3 /UG_TITLE=procollagen, type IX, alpha 3	BG074456	collagen, type IX, alpha 3	Col9a3	12841	NM_009936	0008584 // male gonad development // inferred from expression pattern /// 0008585 // female gonad development // inferred from expression pattern	0005594 // collagen type IX // inferred from electronic annotation		0.001776
blue	Timp3	mmt-miR-384-5p	0.00966409	0.634593	mmt-miR-384-5p	1419089_at	-0.948683	blue	0.445863	0.0151304	BI111620		Mus musculus	2011-06-09	Consensus sequence	GenBank	gb:BM232384 /DB_XREF=gi:17867654 /DB_XREF=K0322E06-3 /CLONE=K0322E06 /FEA=FLmRNA /CNT=399 /TID=Mm.4871.1 /TIER=Stack /STK=63 /UG=Mm.4871 /LL=21859 /UG_GENE=Timp3 /UG_TITLE=tissue inhibitor of metalloproteinase 3 /FL=gb:BC014713.1 gb:L19622.1 gb:L27424.1 gb:NM_011595.1	BI111620	tissue inhibitor of metalloproteinase 3	Timp3	21859	NM_011595	0007417 // central nervous system development // inferred from electronic annotation /// 0007568 // aging // inferred from electronic annotation /// 0009612 // response to mechanical stimulus // inferred from electronic annotation /// 0009725 // response to hormone stimulus // inferred from electronic annotation /// 0010033 // response to organic substance // inferred from electronic annotation /…	0005576 // extracellular region // inferred from electronic annotation /// 0005578 // proteinaceous extracellular matrix // inferred from electronic annotation /// 0005604 // basement membrane // inferred from direct assay /// 0005737 // cytoplasm // not recorded /// 0005737 // cytoplasm // inferred from electronic annotation	0004857 // enzyme inhibitor activity // inferred from electronic annotation /// 0005515 // protein binding // inferred from electronic annotation /// 0008191 // metalloendopeptidase inhibitor activity // inferred from electronic annotation /// 0046872 // metal ion binding // inferred from electronic annotation	0.00129823
green	Timp3	mmt-miR-384-5p	0.00966409	0.634593	mmt-miR-384-5p	1449335_at	-0.948683	green	0.294845	0.0198609	BI111620		Mus musculus	2011-06-09	Consensus sequence	GenBank	gb:BI111620 /DB_XREF=gi:14562521 /DB_XREF=602895984F1 /CLONE=IMAGE:5025861 /FEA=FLmRNA /CNT=399 /TID=Mm.4871.1 /TIER=Stack /STK=19 /UG=Mm.4871 /LL=21859 /UG_GENE=Timp3 /UG_TITLE=tissue inhibitor of metalloproteinase 3 /FL=gb:BC014713.1 gb:L19622.1 gb:L27424.1 gb:NM_011595.1	BI111620	tissue inhibitor of metalloproteinase 3	Timp3	21859	NM_011595	0007417 // central nervous system development // inferred from electronic annotation /// 0007568 // aging // inferred from electronic annotation /// 0009612 // response to mechanical stimulus // inferred from electronic annotation /// 0009725 // response to hormone stimulus // inferred from electronic annotation /// 0010033 // response to organic substance // inferred from electronic annotation /…	0005576 // extracellular region // inferred from electronic annotation /// 0005578 // proteinaceous extracellular matrix // inferred from electronic annotation /// 0005604 // basement membrane // inferred from direct assay /// 0005737 // cytoplasm // not recorded /// 0005737 // cytoplasm // inferred from electronic annotation	0004857 // enzyme inhibitor activity // inferred from electronic annotation /// 0005515 // protein binding // inferred from electronic annotation /// 0008191 // metalloendopeptidase inhibitor activity // inferred from electronic annotation /// 0046872 // metal ion binding // inferred from electronic annotation	0.000824384
brown	Slc5a3	mmt-miR-384-5p	0.00966409	0.634593	mmt-miR-384-5p	1435484_at	-0.6	brown	-0.846851	0.999489	BM729431		Mus musculus	2011-06-09	Consensus sequence	GenBank	gb:BM729431 /DB_XREF=gi:19050764 /DB_XREF=ih80h06.x1 /CLONE=IMAGE:5683042 /FEA=EST /CNT=29 /TID=Mm.27661.1 /TIER=Stack /STK=16 /UG=Mm.27661 /UG_TITLE=ESTs	BM729431	solute carrier family 5 (inositol transporters), member 3	Slc5a3	53881	NM_017391	0006020 // inositol metabolic process // inferred from mutant phenotype /// 0006412 // translation // inferred from electronic annotation /// 0006810 // transport // inferred from electronic annotation /// 0006811 // ion transport // inferred from electronic annotation /// 0006814 // sodium ion transport // inferred from electronic annotation /// 0007422 // peripheral nervous system development /…	0005739 // mitochondrion // inferred from direct assay /// 0005739 // mitochondrion // inferred from electronic annotation /// 0005840 // ribosome // inferred from electronic annotation /// 0016020 // membrane // inferred from electronic annotation /// 0016021 // integral to membrane // inferred from electronic annotation /// 0030529 // ribonucleoprotein complex // inferred from electronic annota…	0003735 // structural constituent of ribosome // inferred from electronic annotation /// 0005215 // transporter activity // inferred from electronic annotation /// 0015293 // symporter activity // inferred from electronic annotation /// 0019843 // rRNA binding // inferred from electronic annotation	0.00191242
pink	Slc7a10	mmt-miR-384-5p	0.00966409	0.634593	mmt-miR-384-5p	1421093_at	-0.632456	pink	0.0650886	0.0194992	NM_017394		Mus musculus	2011-06-09	Consensus sequence	GenBank	gb:NM_017394.1 /DB_XREF=gi:8394321 /GEN=Slc7a10 /FEA=FLmRNA /CNT=23 /TID=Mm.35567.1 /TIER=FL /STK=2 /UG=Mm.35567 /LL=53896 /DEF=Mus musculus solute carrier family 7 (cationic amino acid transporter, y+ system), member 10 (Slc7a10), mRNA. /PROD=solute carrier family 7 (cationic amino acid,transporter, y+ system), member 10 /FL=gb:NM_017394.1 gb:AB026688.1	NM_017394	solute carrier family 7 (cationic amino acid transporter, y+ system), member 10	Slc7a10	53896	NM_017394	0003333 // amino acid transmembrane transport // inferred from electronic annotation /// 0006810 // transport // inferred from electronic annotation /// 0006865 // amino acid transport // inferred from electronic annotation /// 0015804 // neutral amino acid transport // inferred from direct assay /// 0015804 // neutral amino acid transport // inferred from electronic annotation /// 0042941 // D-a…	0005887 // integral to plasma membrane // non-traceable author statement /// 0016020 // membrane // inferred from electronic annotation /// 0016021 // integral to membrane // inferred from electronic annotation /// 0030425 // dendrite // not recorded /// 0030425 // dendrite // inferred from electronic annotation	0005515 // protein binding // inferred from physical interaction /// 0015171 // amino acid transmembrane transporter activity // inferred from electronic annotation /// 0015175 // neutral amino acid transmembrane transporter activity // inferred from direct assay /// 0015175 // neutral amino acid transmembrane transporter activity // inferred from electronic annotation	0.000938936
yellow	Rqcd1	mmt-miR-384-5p	0.00966409	0.634593	mmt-miR-384-5p	1450887_at	-0.632456	yellow	-0.333364	0.0270613	AK005025		Mus musculus	2011-06-09	Consensus sequence	GenBank	gb:AK005025.1 /DB_XREF=gi:12836656 /GEN=Rqcd1 /FEA=FLmRNA /CNT=78 /TID=Mm.103809.1 /TIER=Stack /STK=34 /UG=Mm.103809 /LL=58184 /UG_TITLE=rcd1 (required for cell differentiation) homolog 1 (S. pombe) /DEF=Mus musculus adult male liver cDNA, RIKEN full-length enriched library, clone:1300016N11:rcd1 (required for cell differentiation) homolog 1 (S. pombe), full insert sequence. /FL=gb:AF221849.1 gb:…	AK005025	rcd1 (required for cell differentiation) homolog 1 (S. pombe)	Rqcd1	58184	NM_021383	0006350 // transcription // inferred from electronic annotation /// 0019221 // cytokine-mediated signaling pathway // inferred from direct assay /// 0045449 // regulation of transcription // inferred from electronic annotation	0005634 // nucleus // inferred from electronic annotation	0005488 // binding // inferred from electronic annotation /// 0005515 // protein binding // inferred from physical interaction /// 0005515 // protein binding // inferred from electronic annotation	0.0018151
blue	Ppp3r1	mmt-miR-384-5p	0.00966409	0.634593	mmt-miR-384-5p	1433591_at	-0.4	blue	0.361639	0.537732	BF148071		Mus musculus	2011-06-09	Consensus sequence	GenBank	gb:BF148071 /DB_XREF=gi:11029466 /DB_XREF=uw93h05.x1 /CLONE=IMAGE:3469593 /FEA=EST /CNT=149 /TID=Mm.41840.2 /TIER=Stack /STK=86 /UG=Mm.41840 /LL=19058 /UG_GENE=Ppp3r1 /UG_TITLE=protein phospatase 3, regulatory subunit B, alpha isoform (calcineurin B, type I)	BF148071	protein phosphatase 3, regulatory subunit B, alpha isoform (calcineurin B, type I)	Ppp3r1	19058	NM_024459	0001837 // epithelial to mesenchymal transition // inferred from mutant phenotype /// 0006470 // protein dephosphorylation // not recorded /// 0007507 // heart development // inferred from mutant phenotype /// 0034504 // protein localization in nucleus // inferred from mutant phenotype /// 0060487 // lung epithelial cell differentiation // inferred from mutant phenotype		0004721 // phosphoprotein phosphatase activity // not recorded /// 0005509 // calcium ion binding // inferred from electronic annotation	0.000964297
yellow	Ppp3r1	mmt-miR-384-5p	0.00966409	0.634593	mmt-miR-384-5p	1450368_a_at	-0.2	yellow	0.183833	0.00725138	NM_024459		Mus musculus	2011-06-09	Consensus sequence	GenBank	gb:NM_024459.1 /DB_XREF=gi:13277369 /GEN=Ppp3r1 /FEA=FLmRNA /CNT=2 /TID=Mm.41840.1 /TIER=FL /STK=2 /UG=Mm.41840 /LL=19058 /DEF=Mus musculus protein phospatase 3, regulatory subunit B, alpha isoform (calcineurin B, type I) (Ppp3r1), mRNA. /PROD=protein phospatase 3, regulatory subunit B,alpha isoform (calcineurin B, type I) /FL=gb:NM_024459.1 gb:BC002267.1	NM_024459	protein phosphatase 3, regulatory subunit B, alpha isoform (calcineurin B, type I)	Ppp3r1	19058	NM_024459	0001837 // epithelial to mesenchymal transition // inferred from mutant phenotype /// 0006470 // protein dephosphorylation // not recorded /// 0007507 // heart development // inferred from mutant phenotype /// 0034504 // protein localization in nucleus // inferred from mutant phenotype /// 0060487 // lung epithelial cell differentiation // inferred from mutant phenotype		0004721 // phosphoprotein phosphatase activity // not recorded /// 0005509 // calcium ion binding // inferred from electronic annotation	0.000713936
yellow	Cdc37l1	mmt-miR-384-5p	0.00966409	0.634593	mmt-miR-384-5p	1430205_a_at	-0.632456	yellow	0.312196	0.0839184	AK016651		Mus musculus	2011-06-09	Consensus sequence	GenBank	gb:AK016651.1 /DB_XREF=gi:12855505 /FEA=mRNA /CNT=5 /TID=Mm.78875.2 /TIER=ConsEnd /STK=3 /UG=Mm.78875 /LL=67072 /UG_GENE=Cdc37l /UG_TITLE=cell division cycle 37 homolog (S. cerevisiae)-like /DEF=Mus musculus adult male testis cDNA, RIKEN full-length enriched library, clone:4933404I19:homolog to BA6J24.4 (A NOVEL PROTEIN SIMILAR TO CELL DIVISION CYCLE CONTROL PROTEIN 37(CDC37)), full insert sequen…	AK016651	cell division cycle 37 homolog (S. cerevisiae)-like 1	Cdc37l1	67072	NM_025950		0005737 // cytoplasm // inferred from direct assay /// 0005737 // cytoplasm // inferred from electronic annotation		0.00133624
blue	Fbxo32	mmt-miR-384-5p	0.00966409	0.634593	mmt-miR-384-5p	1448747_at	-0.4	blue	0.2903	0.119911	AF441120		Mus musculus	2011-06-09	Consensus sequence	GenBank	gb:AF441120.1 /DB_XREF=gi:17940317 /GEN=Atrogin1 /FEA=FLmRNA /CNT=90 /TID=Mm.40466.1 /TIER=FL+Stack /STK=14 /UG=Mm.40466 /LL=67731 /DEF=Mus musculus ATROGIN1 (Atrogin1) mRNA, complete cds. /PROD=ATROGIN1 /FL=gb:AF441120.1 gb:NM_026346.1 gb:BC027211.1	AF441120	F-box protein 32	Fbxo32	67731	NM_026346	0014889 // muscle atrophy // not recorded	0005634 // nucleus // inferred from sequence or structural similarity		0.00107291
yellow	Zfp644	mmt-miR-384-5p	0.00966409	0.634593	mmt-miR-384-5p	1436985_at	-0.316228	yellow	-0.463879	0.0336067	BM115349		Mus musculus	2011-06-09	Consensus sequence	GenBank	gb:BM115349 /DB_XREF=gi:17078367 /DB_XREF=L0819A02-3 /CLONE=L0819A02 /FEA=EST /CNT=43 /TID=Mm.41468.1 /TIER=Stack /STK=31 /UG=Mm.41468 /UG_TITLE=ESTs, Moderately similar to hypothetical protein FLJ13964 (Homo sapiens) (H.sapiens)	BM115349	zinc finger protein 644	Zfp644	52397	NM_026856		0005622 // intracellular // inferred from electronic annotation	0003676 // nucleic acid binding // inferred from electronic annotation /// 0008270 // zinc ion binding // inferred from electronic annotation	0.00260619
turquoise	Sec62	mmt-miR-384-5p	0.00966409	0.634593	mmt-miR-384-5p	1444811_at	-0.4	turquoise	0.134525	0.0252352	BM293801		Mus musculus	2011-06-09	Consensus sequence	GenBank	gb:BM293801 /DB_XREF=gi:18021888 /DB_XREF=C0277D04-3 /CLONE=C0277D04 /FEA=EST /CNT=3 /TID=Mm.216421.1 /TIER=ConsEnd /STK=2 /UG=Mm.216421 /UG_TITLE=ESTs, Weakly similar to TYROSINE-PROTEIN KINASE JAK3 (M.musculus)	BM293801	SEC62 homolog (S. cerevisiae)	Sec62	69276	NM_027016	0006810 // transport // inferred from electronic annotation /// 0015031 // protein transport // inferred from electronic annotation /// 0055085 // transmembrane transport // inferred from electronic annotation	0005783 // endoplasmic reticulum // inferred from electronic annotation /// 0005789 // endoplasmic reticulum membrane // inferred from electronic annotation /// 0016020 // membrane // inferred from electronic annotation /// 0016021 // integral to membrane // inferred from electronic annotation /// 0016235 // aggresome // inferred from electronic annotation /// 0045111 // intermediate filament cyt…	0008565 // protein transporter activity // inferred from electronic annotation	0.000438557
brown	Sec62	mmt-miR-384-5p	0.00966409	0.634593	mmt-miR-384-5p	1455698_at	-0.948683	brown	-0.79844	0.548562	BQ175470		Mus musculus	2011-06-09	Consensus sequence	GenBank	gb:BQ175470 /DB_XREF=gi:20350962 /DB_XREF=UI-M-DJ2-bwc-n-22-0-UI.s1 /CLONE=UI-M-DJ2-bwc-n-22-0-UI /FEA=EST /CNT=14 /TID=Mm.43345.1 /TIER=Stack /STK=9 /UG=Mm.43345 /LL=99727 /UG_GENE=AI844545 /UG_TITLE=expressed sequence AI844545	BQ175470	SEC62 homolog (S. cerevisiae)	Sec62	69276	NM_027016	0006810 // transport // inferred from electronic annotation /// 0015031 // protein transport // inferred from electronic annotation /// 0055085 // transmembrane transport // inferred from electronic annotation	0005783 // endoplasmic reticulum // inferred from electronic annotation /// 0005789 // endoplasmic reticulum membrane // inferred from electronic annotation /// 0016020 // membrane // inferred from electronic annotation /// 0016021 // integral to membrane // inferred from electronic annotation /// 0016235 // aggresome // inferred from electronic annotation /// 0045111 // intermediate filament cyt…	0008565 // protein transporter activity // inferred from electronic annotation	0.0025028
blue	Ccnt2	mmt-miR-384-5p	0.00966409	0.634593	mmt-miR-384-5p	1452297_at	-0.316228	blue	-0.0497956	0.0726599	BI872151		Mus musculus	2011-06-09	Consensus sequence	GenBank	gb:BI872151 /DB_XREF=gi:16045826 /DB_XREF=603396464F1 /CLONE=IMAGE:5400423 /FEA=mRNA /CNT=86 /TID=Mm.45584.1 /TIER=ConsEnd /STK=0 /UG=Mm.45584 /UG_TITLE=Mus musculus, clone IMAGE:4222259, mRNA, partial cds	BI872151	cyclin T2	Ccnt2	72949	NM_028399		0005634 // nucleus // not recorded /// 0005634 // nucleus // inferred from electronic annotation		0.00161564
brown	Neto1	mmt-miR-384-5p	0.00966409	0.634593	mmt-miR-384-5p	1456283_at	-0.632456	brown	-0.89096	0.76021	AV346211		Mus musculus	2011-06-09	Consensus sequence	GenBank	gb:AV346211 /DB_XREF=gi:15406622 /DB_XREF=AV346211 /CLONE=6430575D21 /FEA=EST /CNT=14 /TID=Mm.133483.2 /TIER=Stack /STK=12 /UG=Mm.133483 /UG_TITLE=Mus musculus neuropilin and tolloid like-1 mRNA, complete cds	AV346211	neuropilin (NRP) and tolloid (TLL)-like 1	Neto1	246317	NM_144946	0007165 // signal transduction // inferred from electronic annotation /// 0007613 // memory // inferred from mutant phenotype /// 0008542 // visual learning // inferred from mutant phenotype /// 0048169 // regulation of long-term neuronal synaptic plasticity // inferred from mutant phenotype	0005886 // plasma membrane // inferred from electronic annotation /// 0014069 // postsynaptic density // inferred from direct assay /// 0014069 // postsynaptic density // inferred from electronic annotation /// 0016020 // membrane // inferred from electronic annotation /// 0016021 // integral to membrane // inferred from electronic annotation /// 0030054 // cell junction // inferred from electron…	0004872 // receptor activity // inferred from electronic annotation /// 0005515 // protein binding // inferred from physical interaction	0.000938936
black	Cth	mmt-miR-384-5p	0.00966409	0.634593	mmt-miR-384-5p	1426243_at	-0.948683	black	-0.724192	0.260456	BC019483		Mus musculus	2011-06-09	Consensus sequence	GenBank	gb:BC019483.1 /DB_XREF=gi:18044097 /FEA=FLmRNA /CNT=66 /TID=Mm.28301.1 /TIER=FL+Stack /STK=28 /UG=Mm.28301 /LL=70338 /UG_GENE=0610010I13Rik /DEF=Mus musculus, clone MGC:28655 IMAGE:4235178, mRNA, complete cds. /PROD=Unknown (protein for MGC:28655) /FL=gb:BC019483.1	BC019483	cystathionase (cystathionine gamma-lyase)	Cth	107869	NM_145953	0006520 // cellular amino acid metabolic process // inferred from electronic annotation /// 0006749 // glutathione metabolic process // not recorded /// 0006749 // glutathione metabolic process // inferred from electronic annotation /// 0008285 // negative regulation of cell proliferation // not recorded /// 0008285 // negative regulation of cell proliferation // inferred from electronic annotati…	0005737 // cytoplasm // inferred from electronic annotation	0003824 // catalytic activity // inferred from electronic annotation /// 0004121 // cystathionine beta-lyase activity // not recorded /// 0004121 // cystathionine beta-lyase activity // inferred from electronic annotation /// 0004123 // cystathionine gamma-lyase activity // inferred from direct assay /// 0004123 // cystathionine gamma-lyase activity // inferred from electronic annotation /// 0004…	0.00183034
blue	Afap1l2	mmt-miR-384-5p	0.00966409	0.634593	mmt-miR-384-5p	1455833_at	-0.632456	blue	-0.194189	0.0101509	BG068103		Mus musculus	2011-06-09	Consensus sequence	GenBank	gb:BG068103 /DB_XREF=gi:12550672 /DB_XREF=H3061G08-3 /CLONE=H3061G08 /FEA=EST /CNT=51 /TID=Mm.9705.1 /TIER=Stack /STK=41 /UG=Mm.9705 /LL=107302 /UG_GENE=AU041783 /UG_TITLE=expressed sequence AU041783	BG068103	actin filament associated protein 1-like 2	Afap1l2	226250	NM_001177796 /// NM_001177797 /// NM_146102		0005737 // cytoplasm // inferred from electronic annotation		0.000850865
green	Fkbp14	mmt-miR-384-5p	0.00966409	0.634593	mmt-miR-384-5p	1458225_at	-0.948683	green	-0.000503704	0.0046601	BE985731		Mus musculus	2011-06-09	Consensus sequence	GenBank	gb:BE985731 /DB_XREF=gi:10659339 /DB_XREF=UI-M-CG0p-bga-g-05-0-UI.s1 /CLONE=UI-M-CG0p-bga-g-05-0-UI /FEA=EST /CNT=3 /TID=Mm.151649.1 /TIER=ConsEnd /STK=3 /UG=Mm.151649 /UG_TITLE=ESTs, Weakly similar to pleckstrin homology domain-containing, family A (phosphoinositide binding specific) member 3 (Mus musculus) (M.musculus)	BE985731	FK506 binding protein 14	Fkbp14	231997	NM_153573	0006457 // protein folding // inferred from electronic annotation /// 0006810 // transport // inferred from electronic annotation /// 0015031 // protein transport // inferred from electronic annotation /// 0046836 // glycolipid transport // inferred from electronic annotation	0005737 // cytoplasm // inferred from electronic annotation /// 0005783 // endoplasmic reticulum // inferred from electronic annotation /// 0005788 // endoplasmic reticulum lumen // inferred from electronic annotation	0003755 // peptidyl-prolyl cis-trans isomerase activity // inferred from electronic annotation /// 0005509 // calcium ion binding // inferred from electronic annotation /// 0016853 // isomerase activity // inferred from electronic annotation /// 0017089 // glycolipid transporter activity // inferred from electronic annotation /// 0051861 // glycolipid binding // inferred from electronic annotation	0.00111084
brown	Nupl1	mmt-miR-384-5p	0.00966409	0.634593	mmt-miR-384-5p	1437843_s_at	-0.632456	brown	-0.566174	0.10545	AV303002		Mus musculus	2011-06-09	Consensus sequence	GenBank	gb:AV303002 /DB_XREF=gi:6335516 /DB_XREF=AV303002 /CLONE=5730508F15 /FEA=EST /CNT=14 /TID=Mm.18583.3 /TIER=Stack /STK=14 /UG=Mm.18583 /LL=71844 /UG_GENE=1700017F11Rik /UG_TITLE=RIKEN cDNA 1700017F11 gene	AV303002	nucleoporin like 1	Nupl1	71844	NM_170591	0006810 // transport // inferred from electronic annotation /// 0006913 // nucleocytoplasmic transport // not recorded /// 0006913 // nucleocytoplasmic transport // inferred from electronic annotation /// 0015031 // protein transport // inferred from electronic annotation /// 0051028 // mRNA transport // inferred from electronic annotation /// 0055085 // transmembrane transport // inferred from e…	0005634 // nucleus // inferred from electronic annotation /// 0005643 // nuclear pore // not recorded /// 0005643 // nuclear pore // inferred from electronic annotation /// 0016020 // membrane // inferred from electronic annotation /// 0031965 // nuclear membrane // inferred from electronic annotation	0005487 // nucleocytoplasmic transporter activity // not recorded /// 0005487 // nucleocytoplasmic transporter activity // inferred from electronic annotation /// 0005515 // protein binding // inferred from physical interaction /// 0005515 // protein binding // inferred from electronic annotation	0.000921254
green	Vat1l	mmt-miR-384-5p	0.00966409	0.634593	mmt-miR-384-5p	1433551_at	-1	green	0.103266	7.74e-05	AV173683		Mus musculus	2011-06-09	Consensus sequence	GenBank	gb:AV173683 /DB_XREF=gi:16383915 /DB_XREF=AV173683 /CLONE=5730406G13 /FEA=EST /CNT=108 /TID=Mm.24704.1 /TIER=Stack /STK=95 /UG=Mm.24704 /LL=102065 /UG_GENE=AI427515 /UG_TITLE=expressed sequence AI427515	AV173683	vesicle amine transport protein 1 homolog-like (T. californica)	Vat1l	270097	NM_173016	0008152 // metabolic process // inferred from electronic annotation /// 0055114 // oxidation reduction // inferred from electronic annotation		0003824 // catalytic activity // inferred from electronic annotation /// 0005488 // binding // inferred from electronic annotation /// 0008270 // zinc ion binding // inferred from electronic annotation /// 0016491 // oxidoreductase activity // inferred from electronic annotation	0.00307395
yellow	Dcun1d3	mmt-miR-384-5p	0.00966409	0.634593	mmt-miR-384-5p	1436673_at	-0.8	yellow	-0.51385	0.0754154	BM195516		Mus musculus	2011-06-09	Consensus sequence	GenBank	gb:BM195516 /DB_XREF=gi:17747000 /DB_XREF=C0311F11-3 /CLONE=C0311F11 /FEA=EST /CNT=8 /TID=Mm.120191.1 /TIER=Stack /STK=8 /UG=Mm.120191 /UG_TITLE=ESTs	BM195516	DCN1, defective in cullin neddylation 1, domain containing 3 (S. cerevisiae)	Dcun1d3	233805	NM_001163703 /// NM_173408	0010225 // response to UV-C // inferred from electronic annotation /// 0010225 // response to UV-C // inferred from sequence or structural similarity /// 0010332 // response to gamma radiation // inferred from electronic annotation /// 0010332 // response to gamma radiation // inferred from sequence or structural similarity /// 0030308 // negative regulation of cell growth // inferred from electr…	0048471 // perinuclear region of cytoplasm // inferred from electronic annotation /// 0048471 // perinuclear region of cytoplasm // inferred from sequence or structural similarity		0.00213689
red	Srsf12	mmt-miR-384-5p	0.00966409	0.634593	mmt-miR-384-5p	1427135_at	-1	red	-0.273693	0.0122484	AV012790		Mus musculus	2011-06-09	Consensus sequence	GenBank	gb:AV012790 /DB_XREF=gi:16356182 /DB_XREF=AV012790 /CLONE=1110037P13 /FEA=mRNA /CNT=55 /TID=Mm.33908.1 /TIER=Stack /STK=8 /UG=Mm.33908 /LL=105174 /UG_GENE=AI450757 /UG_TITLE=expressed sequence AI450757	AV012790	serine/arginine-rich splicing factor 12	Srsf12	218543	NM_172592	0006397 // mRNA processing // inferred from electronic annotation /// 0008380 // RNA splicing // inferred from electronic annotation	0005634 // nucleus // inferred from electronic annotation /// 0005681 // spliceosomal complex // inferred from electronic annotation	0000166 // nucleotide binding // inferred from electronic annotation /// 0003676 // nucleic acid binding // inferred from electronic annotation /// 0005515 // protein binding // inferred from electronic annotation	0.00170862
yellow	Nufip2	mmt-miR-129-5p	0.00903316	0.0525348	mmt-miR-129-5p	1455387_at	-0.6	yellow	-0.181878	0.0755245	AV112972		Mus musculus	2011-06-09	Consensus sequence	GenBank	gb:AV112972 /DB_XREF=gi:16382064 /DB_XREF=AV112972 /CLONE=2610017I04 /FEA=EST /CNT=147 /TID=Mm.37799.1 /TIER=Stack /STK=73 /UG=Mm.37799 /UG_TITLE=ESTs, Weakly similar to SEX-DETERMINING REGION Y PROTEIN (M.musculus)	AV112972	nuclear fragile X mental retardation protein interacting protein 2	Nufip2	68564	NM_001024205		0005634 // nucleus // inferred from electronic annotation /// 0005634 // nucleus // inferred from sequence or structural similarity /// 0005737 // cytoplasm // inferred from electronic annotation /// 0005737 // cytoplasm // inferred from sequence or structural similarity /// 0005794 // Golgi apparatus // inferred from electronic annotation /// 0042788 // polysomal ribosome // inferred from electr…	0003723 // RNA binding // inferred from electronic annotation /// 0003723 // RNA binding // inferred from sequence or structural similarity /// 0005515 // protein binding // inferred from electronic annotation	0.00210699
brown	Smg1	mmt-miR-129-5p	0.00903316	0.0525348	mmt-miR-129-5p	1455657_at	-0.948683	brown	-0.814081	0.865679	BM219553		Mus musculus	2011-06-09	Consensus sequence	GenBank	gb:BM219553 /DB_XREF=gi:17779400 /DB_XREF=C0926G07-3 /CLONE=C0926G07 /FEA=EST /CNT=26 /TID=Mm.216459.1 /TIER=Stack /STK=9 /UG=Mm.216459 /UG_TITLE=ESTs, Highly similar to PI-3-kinase-related kinase SMG-1, isoform 1; lambdaiota protein kinase C-interacting protein; phosphatidylinositol 3-kinase-related protein kinase (Homo sapiens) (H.sapiens)	BM219553	SMG1 homolog, phosphatidylinositol 3-kinase-related kinase (C. elegans)	Smg1	233789	NM_001031814	0000184 // nuclear-transcribed mRNA catabolic process, nonsense-mediated decay // inferred from electronic annotation /// 0006281 // DNA repair // inferred from electronic annotation /// 0006974 // response to DNA damage stimulus // inferred from electronic annotation /// 0016310 // phosphorylation // inferred from electronic annotation	0005634 // nucleus // inferred from electronic annotation /// 0005737 // cytoplasm // inferred from electronic annotation	0000166 // nucleotide binding // inferred from electronic annotation /// 0004674 // protein serine/threonine kinase activity // inferred from electronic annotation /// 0005488 // binding // inferred from electronic annotation /// 0005524 // ATP binding // inferred from electronic annotation /// 0016301 // kinase activity // inferred from electronic annotation /// 0016740 // transferase activity /…	0.00158923
brown	Elavl4	mmt-miR-129-5p	0.00903316	0.0525348	mmt-miR-129-5p	1428741_at	-0.2	brown	-0.797991	0.339125	AK013588		Mus musculus	2011-06-09	Consensus sequence	GenBank	gb:AK014133.1 /DB_XREF=gi:12851807 /GEN=Elavl4 /FEA=mRNA /CNT=88 /TID=Mm.3970.3 /TIER=Stack /STK=9 /UG=Mm.3970 /LL=15572 /UG_TITLE=ELAV (embryonic lethal, abnormal vision, Drosophila)-like 4 (Hu antigen D) /DEF=Mus musculus 13 days embryo head cDNA, RIKEN full-length enriched library, clone:3110037G03:ELAV (embryonic lethal, abnormal vision, Drosophila)-like 4 (Hu antigen D), full insert sequence.	AK013588	ELAV (embryonic lethal, abnormal vision, Drosophila)-like 4 (Hu antigen D)	Elavl4	15572	NM_001038698 /// NM_001163397 /// NM_001163399 /// NM_010488			0000166 // nucleotide binding // inferred from electronic annotation /// 0003676 // nucleic acid binding // inferred from electronic annotation /// 0003723 // RNA binding // inferred from electronic annotation /// 0017091 // AU-rich element binding // inferred from sequence or structural similarity	0.00196969
brown	Elavl4	mmt-miR-129-5p	0.00903316	0.0525348	mmt-miR-129-5p	1452894_at	-0.316228	brown	-0.785877	0.460946	AK013588		Mus musculus	2011-06-09	Consensus sequence	GenBank	gb:AK013588.1 /DB_XREF=gi:12851008 /FEA=mRNA /CNT=88 /TID=Mm.3970.3 /TIER=Stack /STK=23 /UG=Mm.3970 /LL=15572 /UG_GENE=Elavl4 /UG_TITLE=ELAV (embryonic lethal, abnormal vision, Drosophila)-like 4 (Hu antigen D) /DEF=Mus musculus adult male hippocampus cDNA, RIKEN full-length enriched library, clone:2900024I17:ELAV (embryonic lethal, abnormal vision, Drosophila)-like 4 (Hu antigen D), full insert …	AK013588	ELAV (embryonic lethal, abnormal vision, Drosophila)-like 4 (Hu antigen D)	Elavl4	15572	NM_001038698 /// NM_001163397 /// NM_001163399 /// NM_010488			0000166 // nucleotide binding // inferred from electronic annotation /// 0003676 // nucleic acid binding // inferred from electronic annotation /// 0003723 // RNA binding // inferred from electronic annotation /// 0017091 // AU-rich element binding // inferred from sequence or structural similarity	0.0019832
pink	Hs6st2	mmt-miR-129-5p	0.00903316	0.0525348	mmt-miR-129-5p	1420938_at	-0.6	pink	0.0727869	0.00579418	AW536432		Mus musculus	2011-06-09	Consensus sequence	GenBank	gb:NM_015819.1 /DB_XREF=gi:7657189 /GEN=Hs6st2 /FEA=FLmRNA /CNT=94 /TID=Mm.41264.1 /TIER=FL /STK=2 /UG=Mm.41264 /LL=50786 /DEF=Mus musculus heparan sulfate 6-O-sulfotransferase 2 (Hs6st2), mRNA. /PROD=heparan sulfate 6-O-sulfotransferase 2 /FL=gb:NM_015819.1 gb:AB024565.1	AW536432	heparan sulfate 6-O-sulfotransferase 2	Hs6st2	50786	NM_001077202 /// NM_015819	0016051 // carbohydrate biosynthetic process // inferred from electronic annotation	0016020 // membrane // inferred from electronic annotation /// 0016021 // integral to membrane // inferred from electronic annotation	0008146 // sulfotransferase activity // inferred from electronic annotation /// 0016740 // transferase activity // inferred from electronic annotation	0.000758817
yellow	Hs6st2	mmt-miR-129-5p	0.00903316	0.0525348	mmt-miR-129-5p	1450047_at	-0.4	yellow	-0.120566	0.0129841	AW536432		Mus musculus	2011-06-09	Consensus sequence	GenBank	gb:AW536432 /DB_XREF=gi:7178849 /DB_XREF=G0104D07-3 /CLONE=G0104D07 /FEA=FLmRNA /CNT=94 /TID=Mm.41264.1 /TIER=Stack /STK=37 /UG=Mm.41264 /LL=50786 /UG_GENE=Hs6st2 /UG_TITLE=heparan sulfate 6-O-sulfotransferase 2 /FL=gb:NM_015819.1 gb:AB024565.1	AW536432	heparan sulfate 6-O-sulfotransferase 2	Hs6st2	50786	NM_001077202 /// NM_015819	0016051 // carbohydrate biosynthetic process // inferred from electronic annotation	0016020 // membrane // inferred from electronic annotation /// 0016021 // integral to membrane // inferred from electronic annotation	0008146 // sulfotransferase activity // inferred from electronic annotation /// 0016740 // transferase activity // inferred from electronic annotation	0.0012021
blue	Hnrnpul2	mmt-miR-129-5p	0.00903316	0.0525348	mmt-miR-129-5p	1415765_at	-0.8	blue	0.208604	0.540202	BI080136		Mus musculus	2011-06-09	Consensus sequence	GenBank	gb:BI080136 /DB_XREF=gi:14498466 /DB_XREF=602876534F1 /CLONE=IMAGE:5008089 /FEA=EST /CNT=129 /TID=Mm.24148.1 /TIER=Stack /STK=9 /UG=Mm.24148 /LL=107206 /UG_GENE=AI465155 /UG_TITLE=expressed sequence AI465155	BI080136	heterogeneous nuclear ribonucleoprotein U-like 2	Hnrnpul2	68693	NM_001081196	0001906 // cell killing // inferred from electronic annotation	0005634 // nucleus // inferred from direct assay /// 0005634 // nucleus // inferred from electronic annotation	0003676 // nucleic acid binding // inferred from electronic annotation /// 0005515 // protein binding // inferred from physical interaction /// 0005524 // ATP binding // inferred from electronic annotation	0.00123519
blue	Trio	mmt-miR-129-5p	0.00903316	0.0525348	mmt-miR-129-5p	1439552_at	-0.8	blue	0.731587	0.390647	BE985618		Mus musculus	2011-06-09	Consensus sequence	GenBank	gb:BE985618 /DB_XREF=gi:10659110 /DB_XREF=UI-M-CG0p-bep-g-02-0-UI.s1 /CLONE=UI-M-CG0p-bep-g-02-0-UI /FEA=EST /CNT=9 /TID=Mm.40287.1 /TIER=ConsEnd /STK=7 /UG=Mm.40287 /UG_TITLE=ESTs	BE985618	triple functional domain (PTPRF interacting)	Trio	223435	NM_001081302	0006468 // protein phosphorylation // inferred from electronic annotation /// 0035023 // regulation of Rho protein signal transduction // inferred from electronic annotation /// 0050790 // regulation of catalytic activity // inferred from electronic annotation	0005622 // intracellular // inferred from electronic annotation /// 0005737 // cytoplasm // inferred from electronic annotation	0000166 // nucleotide binding // inferred from electronic annotation /// 0004672 // protein kinase activity // inferred from electronic annotation /// 0004674 // protein serine/threonine kinase activity // inferred from electronic annotation /// 0005085 // guanyl-nucleotide exchange factor activity // inferred from electronic annotation /// 0005089 // Rho guanyl-nucleotide exchange factor activit…	0.00156994
brown	Phf17	mmt-miR-129-5p	0.00903316	0.0525348	mmt-miR-129-5p	1426753_at	-0.6	brown	0.788667	0.55922	BG065238		Mus musculus	2011-06-09	Consensus sequence	GenBank	gb:BM197879 /DB_XREF=gi:17750209 /DB_XREF=C0350B08-3 /CLONE=C0350B08 /FEA=mRNA /CNT=207 /TID=Mm.28483.1 /TIER=Stack /STK=18 /UG=Mm.28483 /UG_TITLE=Mus musculus, Similar to hypothetical protein FLJ22479, clone IMAGE:4487274, mRNA, partial cds	BG065238	PHD finger protein 17	Phf17	269424	NM_001130184 /// NM_001130185 /// NM_001130186 /// NM_172303	0006350 // transcription // inferred from electronic annotation /// 0006915 // apoptosis // inferred from electronic annotation /// 0043966 // histone H3 acetylation // inferred from electronic annotation /// 0043966 // histone H3 acetylation // inferred from sequence or structural similarity /// 0043981 // histone H4-K5 acetylation // inferred from electronic annotation /// 0043981 // histone H4…	0000123 // histone acetyltransferase complex // inferred from electronic annotation /// 0000123 // histone acetyltransferase complex // inferred from sequence or structural similarity /// 0005634 // nucleus // inferred from electronic annotation /// 0005737 // cytoplasm // inferred from electronic annotation	0005515 // protein binding // inferred from electronic annotation /// 0008270 // zinc ion binding // inferred from electronic annotation /// 0046872 // metal ion binding // inferred from electronic annotation	0.000463854
blue	Phf17	mmt-miR-129-5p	0.00903316	0.0525348	mmt-miR-129-5p	1452180_at	-0.6	blue	0.675722	0.293985	BG065238		Mus musculus	2011-06-09	Consensus sequence	GenBank	gb:BG065238 /DB_XREF=gi:12547801 /DB_XREF=H3028G11-3 /CLONE=H3028G11 /FEA=mRNA /CNT=207 /TID=Mm.28483.1 /TIER=Stack /STK=37 /UG=Mm.28483 /UG_TITLE=Mus musculus, Similar to hypothetical protein FLJ22479, clone IMAGE:4487274, mRNA, partial cds	BG065238	PHD finger protein 17	Phf17	269424	NM_001130184 /// NM_001130185 /// NM_001130186 /// NM_172303	0006350 // transcription // inferred from electronic annotation /// 0006915 // apoptosis // inferred from electronic annotation /// 0043966 // histone H3 acetylation // inferred from electronic annotation /// 0043966 // histone H3 acetylation // inferred from sequence or structural similarity /// 0043981 // histone H4-K5 acetylation // inferred from electronic annotation /// 0043981 // histone H4…	0000123 // histone acetyltransferase complex // inferred from electronic annotation /// 0000123 // histone acetyltransferase complex // inferred from sequence or structural similarity /// 0005634 // nucleus // inferred from electronic annotation /// 0005737 // cytoplasm // inferred from electronic annotation	0005515 // protein binding // inferred from electronic annotation /// 0008270 // zinc ion binding // inferred from electronic annotation /// 0046872 // metal ion binding // inferred from electronic annotation	0.000894986
blue	Sfmbt1	mmt-miR-129-5p	0.00903316	0.0525348	mmt-miR-129-5p	1429749_at	-0.8	blue	0.402599	0.197176	AK020390		Mus musculus	2011-06-09	Consensus sequence	GenBank	gb:AK020390.1 /DB_XREF=gi:12860964 /FEA=mRNA /CNT=14 /TID=Mm.10061.1 /TIER=Stack /STK=9 /UG=Mm.10061 /LL=77268 /UG_GENE=9330180L21Rik /UG_TITLE=RIKEN cDNA 9330180L21 gene /DEF=Mus musculus adult male diencephalon cDNA, RIKEN full-length enriched library, clone:9330180L21:unclassifiable transcript, full insert sequence.	AK020390	Scm-like with four mbt domains 1	Sfmbt1	54650	NM_001166531 /// NM_001166532 /// NM_019460	0045449 // regulation of transcription // inferred from electronic annotation	0005634 // nucleus // inferred from electronic annotation		0.00128051
brown	Shisa9	mmt-miR-129-5p	0.00903316	0.0525348	mmt-miR-129-5p	1435424_x_at	-0.2	brown	-0.677887	0.196787	BB392681		Mus musculus	2011-06-09	Consensus sequence	GenBank	gb:BB392681 /DB_XREF=gi:9115645 /DB_XREF=BB392681 /CLONE=C230080C07 /FEA=EST /CNT=17 /TID=Mm.39176.1 /TIER=Stack /STK=17 /UG=Mm.39176 /UG_TITLE=ESTs	BB392681	shisa homolog 9 (Xenopus laevis)	Shisa9	72555	NM_001174086 /// NM_028277	0048172 // regulation of short-term neuronal synaptic plasticity // inferred from direct assay	0005886 // plasma membrane // inferred from electronic annotation /// 0008328 // ionotropic glutamate receptor complex // inferred from direct assay /// 0016020 // membrane // inferred from electronic annotation /// 0016021 // integral to membrane // inferred from electronic annotation /// 0030054 // cell junction // inferred from electronic annotation /// 0032591 // dendritic spine membrane // i…		0.00154842
blue	Shisa9	mmt-miR-129-5p	0.00903316	0.0525348	mmt-miR-129-5p	1453428_at	-1	blue	0.451034	0.0283459	AK012380		Mus musculus	2011-06-09	Consensus sequence	GenBank	gb:AK012380.1 /DB_XREF=gi:12849084 /FEA=mRNA /CNT=9 /TID=Mm.102382.1 /TIER=ConsEnd /STK=3 /UG=Mm.102382 /LL=72555 /UG_GENE=2700045P11Rik /UG_TITLE=RIKEN cDNA 2700045P11 gene /DEF=Mus musculus 11 days embryo whole body cDNA, RIKEN full-length enriched library, clone:2700045P11:hypothetical protein, full insert sequence.	AK012380	shisa homolog 9 (Xenopus laevis)	Shisa9	72555	NM_001174086 /// NM_028277	0048172 // regulation of short-term neuronal synaptic plasticity // inferred from direct assay	0005886 // plasma membrane // inferred from electronic annotation /// 0008328 // ionotropic glutamate receptor complex // inferred from direct assay /// 0016020 // membrane // inferred from electronic annotation /// 0016021 // integral to membrane // inferred from electronic annotation /// 0030054 // cell junction // inferred from electronic annotation /// 0032591 // dendritic spine membrane // i…		0.00122258
yellow	Adam10	mmt-miR-129-5p	0.00903316	0.0525348	mmt-miR-129-5p	1450105_at	-0.4	yellow	0.0132812	0.0336972	BG921598		Mus musculus	2011-06-09	Consensus sequence	GenBank	gb:BG921598 /DB_XREF=gi:14302074 /DB_XREF=602825468F1 /CLONE=IMAGE:4954048 /FEA=FLmRNA /CNT=44 /TID=Mm.3911.1 /TIER=ConsEnd /STK=0 /UG=Mm.3911 /LL=11487 /UG_GENE=Adam10 /UG_TITLE=a disintegrin and metalloprotease domain 10 /FL=gb:NM_007399.1 gb:AF011379.1	BG921598	a disintegrin and metallopeptidase domain 10	Adam10	11487	NM_007399	0001701 // in utero embryonic development // inferred from mutant phenotype /// 0006468 // protein phosphorylation // inferred from direct assay /// 0006508 // proteolysis // inferred from electronic annotation /// 0006509 // membrane protein ectodomain proteolysis // inferred from electronic annotation /// 0006509 // membrane protein ectodomain proteolysis // inferred from sequence or structural…	0005624 // membrane fraction // not recorded /// 0005634 // nucleus // inferred from direct assay /// 0005737 // cytoplasm // inferred from direct assay /// 0005794 // Golgi apparatus // inferred from electronic annotation /// 0005794 // Golgi apparatus // inferred from sequence or structural similarity /// 0005798 // Golgi-associated vesicle // inferred from electronic annotation /// 0005798 // …	0004175 // endopeptidase activity // inferred from direct assay /// 0004222 // metalloendopeptidase activity // not recorded /// 0004222 // metalloendopeptidase activity // inferred from electronic annotation /// 0005515 // protein binding // inferred from physical interaction /// 0005515 // protein binding // inferred from electronic annotation /// 0008233 // peptidase activity // inferred from …	0.00113505
brown	Etv1	mmt-miR-129-5p	0.00903316	0.0525348	mmt-miR-129-5p	1450684_at	-0.105409	brown	-0.781228	0.395183	NM_007960		Mus musculus	2011-06-09	Consensus sequence	GenBank	gb:NM_007960.1 /DB_XREF=gi:6679700 /GEN=Etv1 /FEA=FLmRNA /CNT=157 /TID=Mm.4866.1 /TIER=FL+Stack /STK=27 /UG=Mm.4866 /LL=14009 /DEF=Mus musculus ets variant gene 1 (Etv1), mRNA. /PROD=ets variant gene 1 /FL=gb:BC005645.1 gb:L10426.1 gb:NM_007960.1	NM_007960	ets variant gene 1	Etv1	14009	NM_001163154 /// NM_007960	0006350 // transcription // inferred from electronic annotation /// 0006355 // regulation of transcription, DNA-dependent // inferred from electronic annotation /// 0007411 // axon guidance // inferred from mutant phenotype /// 0007517 // muscle organ development // inferred from mutant phenotype /// 0007638 // mechanosensory behavior // inferred from mutant phenotype /// 0045449 // regulation of…	0005634 // nucleus // inferred by curator /// 0005634 // nucleus // inferred from electronic annotation	0003677 // DNA binding // inferred from electronic annotation /// 0003700 // sequence-specific DNA binding transcription factor activity // traceable author statement /// 0003700 // sequence-specific DNA binding transcription factor activity // inferred from electronic annotation /// 0016563 // transcription activator activity // inferred from direct assay /// 0043565 // sequence-specific DNA bin…	0.0014679
yellow	Mtap7	mmt-miR-129-5p	0.00903316	0.0525348	mmt-miR-129-5p	1421835_at	-0.8	yellow	0.362864	0.0215432	NM_008635		Mus musculus	2011-06-09	Consensus sequence	GenBank	gb:NM_008635.1 /DB_XREF=gi:6678947 /GEN=Mtap7 /FEA=FLmRNA /CNT=140 /TID=Mm.20928.1 /TIER=FL /STK=1 /UG=Mm.20928 /LL=17761 /DEF=Mus musculus microtubule-associated protein 7 (Mtap7), mRNA. /PROD=microtubule-associated protein 7 /FL=gb:NM_008635.1	NM_008635	microtubule-associated protein 7	Mtap7	17761	NM_001198635 /// NM_001198636 /// NM_008635	0000902 // cell morphogenesis // inferred from mutant phenotype /// 0001578 // microtubule bundle formation // inferred from mutant phenotype /// 0006687 // glycosphingolipid metabolic process // inferred from mutant phenotype /// 0006970 // response to osmotic stress // inferred from physical interaction /// 0006997 // nucleus organization // inferred from mutant phenotype /// 0007281 // germ ce…	0005737 // cytoplasm // inferred from electronic annotation /// 0005874 // microtubule // inferred from electronic annotation /// 0005886 // plasma membrane // inferred from direct assay /// 0005886 // plasma membrane // inferred from electronic annotation /// 0016020 // membrane // inferred from electronic annotation /// 0016323 // basolateral plasma membrane // inferred from electronic annotati…	0005515 // protein binding // inferred from physical interaction	0.0015316
black	Mtap7	mmt-miR-129-5p	0.00903316	0.0525348	mmt-miR-129-5p	1446607_at	-0.8	black	0.792542	0.768436	AV328412		Mus musculus	2011-06-09	Consensus sequence	GenBank	gb:AV328412 /DB_XREF=gi:15406328 /DB_XREF=AV328412 /CLONE=6330441K20 /FEA=EST /CNT=2 /TID=Mm.212918.1 /TIER=ConsEnd /STK=2 /UG=Mm.212918 /UG_TITLE=ESTs	AV328412	Microtubule-associated protein 7	Mtap7	17761	NM_001198635 /// NM_001198636 /// NM_008635	0000902 // cell morphogenesis // inferred from mutant phenotype /// 0001578 // microtubule bundle formation // inferred from mutant phenotype /// 0006687 // glycosphingolipid metabolic process // inferred from mutant phenotype /// 0006970 // response to osmotic stress // inferred from physical interaction /// 0006997 // nucleus organization // inferred from mutant phenotype /// 0007281 // germ ce…	0005737 // cytoplasm // inferred from electronic annotation /// 0005874 // microtubule // inferred from electronic annotation /// 0005886 // plasma membrane // inferred from direct assay /// 0005886 // plasma membrane // inferred from electronic annotation /// 0016020 // membrane // inferred from electronic annotation /// 0016323 // basolateral plasma membrane // inferred from electronic annotati…	0005515 // protein binding // inferred from physical interaction	0.000463854
brown	Ugt8a	mmt-miR-129-5p	0.00903316	0.0525348	mmt-miR-129-5p	1419063_at	-0.105409	brown	-0.860319	0.925002	NM_011674		Mus musculus	2011-06-09	Consensus sequence	GenBank	gb:BC016885.1 /DB_XREF=gi:16877241 /FEA=FLmRNA /CNT=39 /TID=Mm.5160.1 /TIER=FL+Stack /STK=14 /UG=Mm.5160 /LL=22239 /UG_GENE=Ugt8 /DEF=Mus musculus, UDP-glucuronosyltransferase 8, clone MGC:18397 IMAGE:4223057, mRNA, complete cds. /PROD=UDP-glucuronosyltransferase 8 /FL=gb:BC016885.1 gb:NM_011674.1	NM_011674	UDP galactosyltransferase 8A	Ugt8a	22239	NM_011674	0008152 // metabolic process // inferred from electronic annotation /// 0008152 // metabolic process // not recorded /// 0009247 // glycolipid biosynthetic process // traceable author statement /// 0042552 // myelination // traceable author statement	0016020 // membrane // inferred from electronic annotation /// 0016021 // integral to membrane // inferred from electronic annotation	0003851 // 2-hydroxyacylsphingosine 1-beta-galactosyltransferase activity // inferred from electronic annotation /// 0008120 // ceramide glucosyltransferase activity // traceable author statement /// 0008489 // UDP-galactose:glucosylceramide beta-1,4-galactosyltransferase activity // not recorded /// 0008489 // UDP-galactose:glucosylceramide beta-1,4-galactosyltransferase activity // inferred fro…	0.00119857
red	Ube2k	mmt-miR-129-5p	0.00903316	0.0525348	mmt-miR-129-5p	1417188_s_at	-0.210819	red	-0.674483	0.368306	AI551201		Mus musculus	2011-06-09	Consensus sequence	GenBank	gb:AI551201 /DB_XREF=gi:4483564 /DB_XREF=vo61g08.x1 /CLONE=IMAGE:1054430 /FEA=FLmRNA /CNT=184 /TID=Mm.10082.1 /TIER=ConsEnd /STK=0 /UG=Mm.10082 /LL=53323 /UG_GENE=Hip2 /UG_TITLE=huntingtin interacting protein 2 /FL=gb:BC002013.1 gb:AB011081.1 gb:NM_016786.1	AI551201	ubiquitin-conjugating enzyme E2K (UBC1 homolog, yeast)	Ube2k	53323	NM_016786	0043687 // post-translational protein modification // inferred from electronic annotation /// 0051246 // regulation of protein metabolic process // inferred from electronic annotation /// 0070936 // protein K48-linked ubiquitination // inferred from sequence or structural similarity	0005737 // cytoplasm // inferred from electronic annotation	0000166 // nucleotide binding // inferred from electronic annotation /// 0004842 // ubiquitin-protein ligase activity // traceable author statement /// 0004842 // ubiquitin-protein ligase activity // inferred from electronic annotation /// 0004842 // ubiquitin-protein ligase activity // inferred from sequence or structural similarity /// 0005515 // protein binding // inferred from electronic anno…	0.00146297
brown	Slc5a3	mmt-miR-129-5p	0.00903316	0.0525348	mmt-miR-129-5p	1435484_at	-0.948683	brown	-0.846851	0.999489	BM729431		Mus musculus	2011-06-09	Consensus sequence	GenBank	gb:BM729431 /DB_XREF=gi:19050764 /DB_XREF=ih80h06.x1 /CLONE=IMAGE:5683042 /FEA=EST /CNT=29 /TID=Mm.27661.1 /TIER=Stack /STK=16 /UG=Mm.27661 /UG_TITLE=ESTs	BM729431	solute carrier family 5 (inositol transporters), member 3	Slc5a3	53881	NM_017391	0006020 // inositol metabolic process // inferred from mutant phenotype /// 0006412 // translation // inferred from electronic annotation /// 0006810 // transport // inferred from electronic annotation /// 0006811 // ion transport // inferred from electronic annotation /// 0006814 // sodium ion transport // inferred from electronic annotation /// 0007422 // peripheral nervous system development /…	0005739 // mitochondrion // inferred from direct assay /// 0005739 // mitochondrion // inferred from electronic annotation /// 0005840 // ribosome // inferred from electronic annotation /// 0016020 // membrane // inferred from electronic annotation /// 0016021 // integral to membrane // inferred from electronic annotation /// 0030529 // ribonucleoprotein complex // inferred from electronic annota…	0003735 // structural constituent of ribosome // inferred from electronic annotation /// 0005215 // transporter activity // inferred from electronic annotation /// 0015293 // symporter activity // inferred from electronic annotation /// 0019843 // rRNA binding // inferred from electronic annotation	0.00191242
blue	Pcp4l1	mmt-miR-129-5p	0.00903316	0.0525348	mmt-miR-129-5p	1452913_at	-1	blue	0.569346	0.0146898	AV337888		Mus musculus	2011-06-09	Consensus sequence	GenBank	gb:AV337888 /DB_XREF=gi:16396586 /DB_XREF=AV337888 /CLONE=6430406H24 /FEA=mRNA /CNT=105 /TID=Mm.28040.1 /TIER=Stack /STK=21 /UG=Mm.28040 /LL=66425 /UG_GENE=1500036F01Rik /UG_TITLE=RIKEN cDNA 1500036F01 gene	AV337888	Purkinje cell protein 4-like 1	Pcp4l1	66425	NM_025557	0006099 // tricarboxylic acid cycle // inferred from electronic annotation /// 0006810 // transport // inferred from electronic annotation /// 0022900 // electron transport chain // inferred from electronic annotation	0005739 // mitochondrion // inferred from direct assay /// 0005739 // mitochondrion // inferred from electronic annotation /// 0005743 // mitochondrial inner membrane // inferred from electronic annotation /// 0005743 // mitochondrial inner membrane // inferred from sequence or structural similarity /// 0005749 // mitochondrial respiratory chain complex II // inferred from sequence or structural …	0000104 // succinate dehydrogenase activity // inferred from electronic annotation /// 0009055 // electron carrier activity // inferred from electronic annotation /// 0016627 // oxidoreductase activity, acting on the CH-CH group of donors // inferred from electronic annotation /// 0020037 // heme binding // inferred from sequence or structural similarity /// 0046872 // metal ion binding // inferr…	0.000966683
blue	Fbxo32	mmt-miR-129-5p	0.00903316	0.0525348	mmt-miR-129-5p	1448747_at	-0.8	blue	0.2903	0.119911	AF441120		Mus musculus	2011-06-09	Consensus sequence	GenBank	gb:AF441120.1 /DB_XREF=gi:17940317 /GEN=Atrogin1 /FEA=FLmRNA /CNT=90 /TID=Mm.40466.1 /TIER=FL+Stack /STK=14 /UG=Mm.40466 /LL=67731 /DEF=Mus musculus ATROGIN1 (Atrogin1) mRNA, complete cds. /PROD=ATROGIN1 /FL=gb:AF441120.1 gb:NM_026346.1 gb:BC027211.1	AF441120	F-box protein 32	Fbxo32	67731	NM_026346	0014889 // muscle atrophy // not recorded	0005634 // nucleus // inferred from sequence or structural similarity		0.00107291
brown	Itgb3bp	mmt-miR-129-5p	0.00903316	0.0525348	mmt-miR-129-5p	1456097_a_at	-0.105409	brown	-0.849266	0.426061	BB830191		Mus musculus	2011-06-09	Consensus sequence	GenBank	gb:BB830191 /DB_XREF=gi:17008434 /DB_XREF=BB830191 /CLONE=G930010K24 /FEA=EST /CNT=21 /TID=Mm.64982.2 /TIER=Stack /STK=16 /UG=Mm.64982 /LL=67733 /UG_GENE=4930471O16Rik /UG_TITLE=RIKEN cDNA 4930471O16 gene	BB830191	integrin beta 3 binding protein (beta3-endonexin)	Itgb3bp	67733	NM_026348	0006350 // transcription // inferred from electronic annotation /// 0006915 // apoptosis // inferred from electronic annotation /// 0007229 // integrin-mediated signaling pathway // inferred from electronic annotation /// 0045449 // regulation of transcription // inferred from electronic annotation	0000775 // chromosome, centromeric region // inferred from electronic annotation /// 0005634 // nucleus // inferred from electronic annotation		0.00211467
blue	Lancl2	mmt-miR-129-5p	0.00903316	0.0525348	mmt-miR-129-5p	1420856_a_at	-0.210819	blue	-0.334889	0.0505678	NM_133737		Mus musculus	2011-06-09	Consensus sequence	GenBank	gb:NM_133737.1 /DB_XREF=gi:19526935 /GEN=1700003F10Rik /FEA=FLmRNA /CNT=145 /TID=Mm.25888.1 /TIER=FL /STK=2 /UG=Mm.25888 /LL=71835 /DEF=Mus musculus RIKEN cDNA 1700003F10 gene (1700003F10Rik), mRNA. /PROD=RIKEN cDNA 1700003F10 /FL=gb:AB035967.1 gb:NM_133737.1	NM_133737	LanC (bacterial lantibiotic synthetase component C)-like 2	Lancl2	71835	NM_133737	0008152 // metabolic process // inferred from electronic annotation /// 0009789 // positive regulation of abscisic acid mediated signaling pathway // inferred from electronic annotation /// 0016481 // negative regulation of transcription // inferred from electronic annotation /// 0016481 // negative regulation of transcription // inferred from sequence or structural similarity	0005634 // nucleus // inferred from electronic annotation /// 0005634 // nucleus // inferred from sequence or structural similarity /// 0005737 // cytoplasm // inferred from electronic annotation /// 0005829 // cytosol // inferred from electronic annotation /// 0005829 // cytosol // inferred from sequence or structural similarity /// 0005886 // plasma membrane // inferred from electronic annotati…	0003824 // catalytic activity // inferred from electronic annotation /// 0010314 // phosphatidylinositol-5-phosphate binding // inferred from electronic annotation /// 0032266 // phosphatidylinositol-3-phosphate binding // inferred from electronic annotation /// 0070273 // phosphatidylinositol-4-phosphate binding // inferred from electronic annotation	0.00128206
yellow	Acly	mmt-miR-129-5p	0.00903316	0.0525348	mmt-miR-129-5p	1425326_at	-0.4	yellow	0.0185275	0.0277536	BI456232		Mus musculus	2011-06-09	Consensus sequence	GenBank	gb:AF332052.1 /DB_XREF=gi:14193671 /FEA=FLmRNA /CNT=406 /TID=Mm.25316.1 /TIER=FL /STK=2 /UG=Mm.25316 /LL=104650 /UG_GENE=AW538652 /DEF=Mus musculus strain ILS ATP citrate lyase mRNA, complete cds. /PROD=ATP citrate lyase /FL=gb:AF332052.1 gb:AF332051.1	BI456232	ATP citrate lyase	Acly	104112	NM_134037	0006084 // acetyl-CoA metabolic process // not recorded /// 0006085 // acetyl-CoA biosynthetic process // traceable author statement /// 0006101 // citrate metabolic process // not recorded /// 0006633 // fatty acid biosynthetic process // not recorded /// 0008152 // metabolic process // inferred from electronic annotation /// 0008610 // lipid biosynthetic process // inferred from electronic anno…	0005622 // intracellular // traceable author statement /// 0005625 // soluble fraction // not recorded /// 0005737 // cytoplasm // inferred from electronic annotation /// 0005739 // mitochondrion // inferred from direct assay	0000166 // nucleotide binding // inferred from electronic annotation /// 0003824 // catalytic activity // inferred from electronic annotation /// 0003878 // ATP citrate synthase activity // not recorded /// 0003878 // ATP citrate synthase activity // traceable author statement /// 0003878 // ATP citrate synthase activity // inferred from electronic annotation /// 0004775 // succinate-CoA ligase (…	0.00205741
brown	Brcc3	mmt-miR-129-5p	0.00903316	0.0525348	mmt-miR-129-5p	1456141_x_at	-0.5	brown	-0.850541	0.85735	BB751098		Mus musculus	2011-06-09	Consensus sequence	GenBank	gb:BB751098 /DB_XREF=gi:16155334 /DB_XREF=BB751098 /CLONE=G130203P08 /FEA=EST /CNT=15 /TID=Mm.132497.1 /TIER=Stack /STK=15 /UG=Mm.132497 /UG_TITLE=ESTs	BB751098	BRCA1/BRCA2-containing complex, subunit 3	Brcc3	210766	NM_001166457 /// NM_001166459 /// NM_145956	0006281 // DNA repair // inferred from electronic annotation /// 0006302 // double-strand break repair // inferred from sequence or structural similarity /// 0006974 // response to DNA damage stimulus // inferred from electronic annotation /// 0010165 // response to X-ray // not recorded /// 0010212 // response to ionizing radiation // inferred from sequence or structural similarity /// 0016568 /…	0000151 // ubiquitin ligase complex // not recorded /// 0005634 // nucleus // inferred from electronic annotation /// 0005634 // nucleus // inferred from sequence or structural similarity /// 0070531 // BRCA1-A complex // inferred from sequence or structural similarity /// 0070552 // BRISC complex // inferred from sequence or structural similarity	0004221 // ubiquitin thiolesterase activity // inferred from electronic annotation /// 0004221 // ubiquitin thiolesterase activity // inferred from sequence or structural similarity /// 0004843 // ubiquitin-specific protease activity // inferred from sequence or structural similarity /// 0008233 // peptidase activity // inferred from electronic annotation /// 0008237 // metallopeptidase activity …	0.000978541
brown	Pphln1	mmt-miR-129-5p	0.00903316	0.0525348	mmt-miR-129-5p	1434822_at	-0.948683	brown	-0.820568	0.572058	BB770905		Mus musculus	2011-06-09	Consensus sequence	GenBank	gb:BB770905 /DB_XREF=gi:16212969 /DB_XREF=BB770905 /CLONE=G370118H01 /FEA=EST /CNT=114 /TID=Mm.45562.1 /TIER=Stack /STK=24 /UG=Mm.45562 /UG_TITLE=ESTs	BB770905	periphilin 1	Pphln1	223828	NM_001083114 /// NM_146062 /// NM_175363	0031424 // keratinization // inferred from electronic annotation	0005634 // nucleus // inferred from electronic annotation		0.00132063
blue	Aph1a	mmt-miR-129-5p	0.00903316	0.0525348	mmt-miR-129-5p	1424980_s_at	-0.8	blue	0.424279	0.29151	BC012406		Mus musculus	2011-06-09	Consensus sequence	GenBank	gb:BI081293 /DB_XREF=gi:14499623 /DB_XREF=602879335F1 /CLONE=IMAGE:5010825 /FEA=FLmRNA /CNT=217 /TID=Mm.34556.2 /TIER=Stack /STK=109 /UG=Mm.34556 /LL=23831 /UG_GENE=Car14 /UG_TITLE=carbonic anhydrase 14 /FL=gb:BC012406.1	BC012406	anterior pharynx defective 1a homolog (C. elegans)	Aph1a	226548	NM_146104 /// NM_146134	0001656 // metanephros development // inferred from mutant phenotype /// 0006509 // membrane protein ectodomain proteolysis // inferred from electronic annotation /// 0006509 // membrane protein ectodomain proteolysis // inferred from sequence or structural similarity /// 0007219 // Notch signaling pathway // inferred from electronic annotation /// 0007220 // Notch receptor processing // inferred…	0005783 // endoplasmic reticulum // inferred from electronic annotation /// 0005783 // endoplasmic reticulum // inferred from sequence or structural similarity /// 0005789 // endoplasmic reticulum membrane // inferred from electronic annotation /// 0005794 // Golgi apparatus // inferred from electronic annotation /// 0005794 // Golgi apparatus // inferred from sequence or structural similarity //…	0004175 // endopeptidase activity // inferred from direct assay /// 0004175 // endopeptidase activity // inferred from mutant phenotype /// 0005515 // protein binding // inferred from physical interaction /// 0005515 // protein binding // inferred from electronic annotation /// 0008233 // peptidase activity // not recorded	0.000955067
blue	Rabgap1l	mmt-miR-340-5p	0.00835357	0.359715	mmt-miR-340-5p	1429196_at	-0.2	blue	0.522738	0.882779	BB431654		Mus musculus	2011-06-09	Consensus sequence	GenBank	gb:BB431654 /DB_XREF=gi:16424175 /DB_XREF=BB431654 /CLONE=C630039O19 /FEA=mRNA /CNT=38 /TID=Mm.39565.1 /TIER=Stack /STK=9 /UG=Mm.39565 /LL=78066 /UG_GENE=5830411O09Rik /UG_TITLE=RIKEN cDNA 5830411O09 gene	BB431654	RAB GTPase activating protein 1-like	Rabgap1l	29809	NM_001038621 /// NM_013862	0032313 // regulation of Rab GTPase activity // inferred from electronic annotation /// 0032880 // regulation of protein localization // not recorded /// 0032880 // regulation of protein localization // inferred from electronic annotation	0005622 // intracellular // inferred from electronic annotation /// 0005634 // nucleus // not recorded /// 0005634 // nucleus // inferred from electronic annotation /// 0005769 // early endosome // not recorded /// 0005769 // early endosome // inferred from electronic annotation /// 0005794 // Golgi apparatus // not recorded /// 0005794 // Golgi apparatus // inferred from electronic annotation	0005096 // GTPase activator activity // inferred from electronic annotation /// 0005097 // Rab GTPase activator activity // not recorded /// 0005097 // Rab GTPase activator activity // inferred from electronic annotation	0.00114974
brown	Elavl4	mmt-miR-340-5p	0.00835357	0.359715	mmt-miR-340-5p	1428741_at	-0.8	brown	-0.797991	0.339125	AK013588		Mus musculus	2011-06-09	Consensus sequence	GenBank	gb:AK014133.1 /DB_XREF=gi:12851807 /GEN=Elavl4 /FEA=mRNA /CNT=88 /TID=Mm.3970.3 /TIER=Stack /STK=9 /UG=Mm.3970 /LL=15572 /UG_TITLE=ELAV (embryonic lethal, abnormal vision, Drosophila)-like 4 (Hu antigen D) /DEF=Mus musculus 13 days embryo head cDNA, RIKEN full-length enriched library, clone:3110037G03:ELAV (embryonic lethal, abnormal vision, Drosophila)-like 4 (Hu antigen D), full insert sequence.	AK013588	ELAV (embryonic lethal, abnormal vision, Drosophila)-like 4 (Hu antigen D)	Elavl4	15572	NM_001038698 /// NM_001163397 /// NM_001163399 /// NM_010488			0000166 // nucleotide binding // inferred from electronic annotation /// 0003676 // nucleic acid binding // inferred from electronic annotation /// 0003723 // RNA binding // inferred from electronic annotation /// 0017091 // AU-rich element binding // inferred from sequence or structural similarity	0.00196969
brown	Elavl4	mmt-miR-340-5p	0.00835357	0.359715	mmt-miR-340-5p	1452894_at	-0.4	brown	-0.785877	0.460946	AK013588		Mus musculus	2011-06-09	Consensus sequence	GenBank	gb:AK013588.1 /DB_XREF=gi:12851008 /FEA=mRNA /CNT=88 /TID=Mm.3970.3 /TIER=Stack /STK=23 /UG=Mm.3970 /LL=15572 /UG_GENE=Elavl4 /UG_TITLE=ELAV (embryonic lethal, abnormal vision, Drosophila)-like 4 (Hu antigen D) /DEF=Mus musculus adult male hippocampus cDNA, RIKEN full-length enriched library, clone:2900024I17:ELAV (embryonic lethal, abnormal vision, Drosophila)-like 4 (Hu antigen D), full insert …	AK013588	ELAV (embryonic lethal, abnormal vision, Drosophila)-like 4 (Hu antigen D)	Elavl4	15572	NM_001038698 /// NM_001163397 /// NM_001163399 /// NM_010488			0000166 // nucleotide binding // inferred from electronic annotation /// 0003676 // nucleic acid binding // inferred from electronic annotation /// 0003723 // RNA binding // inferred from electronic annotation /// 0017091 // AU-rich element binding // inferred from sequence or structural similarity	0.0019832
brown	Arrdc3	mmt-miR-340-5p	0.00835357	0.359715	mmt-miR-340-5p	1454617_at	-0.4	brown	-0.839384	0.85188	BG072824		Mus musculus	2011-06-09	Consensus sequence	GenBank	gb:BG072824 /DB_XREF=gi:12555393 /DB_XREF=H3115D06-3 /CLONE=H3115D06 /FEA=EST /CNT=205 /TID=Mm.34385.1 /TIER=Stack /STK=141 /UG=Mm.34385 /LL=105171 /UG_GENE=AI450344 /UG_TITLE=expressed sequence AI450344	BG072824	arrestin domain containing 3	Arrdc3	105171	NM_001042591	0007165 // signal transduction // inferred from electronic annotation /// 0007600 // sensory perception // inferred from electronic annotation	0005737 // cytoplasm // inferred from electronic annotation		0.00207623
brown	Clasp1	mmt-miR-340-5p	0.00835357	0.359715	mmt-miR-340-5p	1427353_at	-0.8	brown	0.898948	0.552953	BB190028		Mus musculus	2011-06-09	Consensus sequence	GenBank	gb:BB190028 /DB_XREF=gi:16270696 /DB_XREF=BB190028 /CLONE=A330058D09 /FEA=mRNA /CNT=23 /TID=Mm.23141.2 /TIER=ConsEnd /STK=6 /UG=Mm.23141 /LL=76707 /UG_GENE=Clasp1-pending /UG_TITLE=CLIP associating protein 1	BB190028	CLIP associating protein 1	Clasp1	76707	NM_001081276 /// NM_029709 /// NM_177548	0000226 // microtubule cytoskeleton organization // inferred from electronic annotation /// 0001578 // microtubule bundle formation // inferred from electronic annotation /// 0007020 // microtubule nucleation // inferred from sequence or structural similarity /// 0007026 // negative regulation of microtubule depolymerization // inferred from direct assay /// 0007026 // negative regulation of micr…	0000775 // chromosome, centromeric region // inferred from electronic annotation /// 0000776 // kinetochore // inferred from electronic annotation /// 0000777 // condensed chromosome kinetochore // inferred from electronic annotation /// 0005737 // cytoplasm // inferred from electronic annotation /// 0005794 // Golgi apparatus // inferred from electronic annotation /// 0005813 // centrosome // in…	0005488 // binding // inferred from electronic annotation /// 0005515 // protein binding // inferred from physical interaction /// 0005515 // protein binding // inferred from electronic annotation /// 0008017 // microtubule binding // inferred from direct assay /// 0008017 // microtubule binding // inferred from electronic annotation /// 0043515 // kinetochore binding // inferred from electronic …	0.000763846
blue	Arf6	mmt-miR-340-5p	0.00835357	0.359715	mmt-miR-340-5p	1418824_at	-0.8	blue	-0.258274	0.258374	BI248938		Mus musculus	2011-06-09	Consensus sequence	GenBank	gb:BI248938 /DB_XREF=gi:14795819 /DB_XREF=602992540F1 /CLONE=IMAGE:5148537 /FEA=FLmRNA /CNT=84 /TID=Mm.196526.1 /TIER=ConsEnd /STK=0 /UG=Mm.196526 /LL=11845 /UG_GENE=Arf6 /UG_TITLE=ADP-ribosylation factor 6 /FL=gb:BC003478.1 gb:D87903.1 gb:NM_007481.1	BI248938	ADP-ribosylation factor 6	Arf6	11845	NM_007481	0001889 // liver development // inferred from mutant phenotype /// 0006810 // transport // inferred from electronic annotation /// 0006915 // apoptosis // inferred from mutant phenotype /// 0007264 // small GTPase mediated signal transduction // inferred from electronic annotation /// 0015031 // protein transport // traceable author statement /// 0015031 // protein transport // inferred from elec…	0001726 // ruffle // not recorded /// 0001726 // ruffle // inferred from electronic annotation /// 0005622 // intracellular // inferred from electronic annotation /// 0005737 // cytoplasm // inferred from direct assay /// 0005768 // endosome // traceable author statement /// 0005768 // endosome // inferred from electronic annotation /// 0005769 // early endosome // not recorded /// 0005769 // ear…	0000166 // nucleotide binding // inferred from electronic annotation /// 0005515 // protein binding // inferred from physical interaction /// 0005515 // protein binding // inferred from electronic annotation /// 0005525 // GTP binding // traceable author statement /// 0005525 // GTP binding // inferred from electronic annotation	0.00152643
brown	Dcc	mmt-miR-340-5p	0.00835357	0.359715	mmt-miR-340-5p	1440487_at	-1	brown	-0.77341	0.64301	BE824778		Mus musculus	2011-06-09	Consensus sequence	GenBank	gb:BE824778 /DB_XREF=gi:10257012 /DB_XREF=C0504F12-3 /CLONE=C0504F12 /FEA=EST /CNT=7 /TID=Mm.139854.1 /TIER=ConsEnd /STK=5 /UG=Mm.139854 /UG_TITLE=ESTs	BE824778	deleted in colorectal carcinoma	Dcc	13176	NM_007831	0001764 // neuron migration // inferred from mutant phenotype /// 0001975 // response to amphetamine // inferred from electronic annotation /// 0006915 // apoptosis // inferred from electronic annotation /// 0007165 // signal transduction // inferred from electronic annotation /// 0007275 // multicellular organismal development // inferred from electronic annotation /// 0007411 // axon guidance /…	0016020 // membrane // inferred from electronic annotation /// 0016021 // integral to membrane // inferred from electronic annotation /// 0030424 // axon // inferred from direct assay /// 0030424 // axon // not recorded /// 0030424 // axon // inferred from electronic annotation /// 0032584 // growth cone membrane // not recorded /// 0032584 // growth cone membrane // inferred from electronic anno…	0003713 // transcription coactivator activity // not recorded /// 0003713 // transcription coactivator activity // inferred from electronic annotation /// 0004872 // receptor activity // inferred from electronic annotation /// 0005042 // netrin receptor activity // not recorded /// 0005042 // netrin receptor activity // inferred from electronic annotation /// 0005515 // protein binding // inferre…	0.000462731
blue	Dcc	mmt-miR-340-5p	0.00835357	0.359715	mmt-miR-340-5p	1441572_at	-0.8	blue	-0.432449	0.538864	BB264612		Mus musculus	2011-06-09	Consensus sequence	GenBank	gb:BB264612 /DB_XREF=gi:16400222 /DB_XREF=BB264612 /CLONE=A830015M19 /FEA=EST /CNT=4 /TID=Mm.167882.1 /TIER=ConsEnd /STK=4 /UG=Mm.167882 /UG_TITLE=ESTs	BB264612	deleted in colorectal carcinoma	Dcc	13176	NM_007831	0001764 // neuron migration // inferred from mutant phenotype /// 0001975 // response to amphetamine // inferred from electronic annotation /// 0006915 // apoptosis // inferred from electronic annotation /// 0007165 // signal transduction // inferred from electronic annotation /// 0007275 // multicellular organismal development // inferred from electronic annotation /// 0007411 // axon guidance /…	0016020 // membrane // inferred from electronic annotation /// 0016021 // integral to membrane // inferred from electronic annotation /// 0030424 // axon // inferred from direct assay /// 0030424 // axon // not recorded /// 0030424 // axon // inferred from electronic annotation /// 0032584 // growth cone membrane // not recorded /// 0032584 // growth cone membrane // inferred from electronic anno…	0003713 // transcription coactivator activity // not recorded /// 0003713 // transcription coactivator activity // inferred from electronic annotation /// 0004872 // receptor activity // inferred from electronic annotation /// 0005042 // netrin receptor activity // not recorded /// 0005042 // netrin receptor activity // inferred from electronic annotation /// 0005515 // protein binding // inferre…	0.000976782
brown	Slc6a6	mmt-miR-340-5p	0.00835357	0.359715	mmt-miR-340-5p	1421346_a_at	-1	brown	0.756011	0.731207	NM_009320		Mus musculus	2011-06-09	Consensus sequence	GenBank	gb:NM_009320.1 /DB_XREF=gi:6678222 /GEN=Slc6a6 /FEA=FLmRNA /CNT=11 /TID=Mm.200518.1 /TIER=FL /STK=2 /UG=Mm.200518 /LL=21366 /DEF=Mus musculus solute carrier family 6 (neurotransmitter transporter, taurine), member 6 (Slc6a6), mRNA. /PROD=taurinebeta-alanine transporter /FL=gb:AF020194.2 gb:NM_009320.1	NM_009320	solute carrier family 6 (neurotransmitter transporter, taurine), member 6	Slc6a6	21366	NM_009320	0001762 // beta-alanine transport // inferred from direct assay /// 0006810 // transport // inferred from electronic annotation /// 0006836 // neurotransmitter transport // inferred from electronic annotation /// 0006836 // neurotransmitter transport // not recorded /// 0015734 // taurine transport // inferred from direct assay /// 0015734 // taurine transport // inferred from mutant phenotype //…	0005887 // integral to plasma membrane // inferred by curator /// 0005887 // integral to plasma membrane // inferred from electronic annotation /// 0016020 // membrane // inferred from electronic annotation /// 0016021 // integral to membrane // inferred from electronic annotation	0001761 // beta-alanine transmembrane transporter activity // inferred from direct assay /// 0005328 // neurotransmitter:sodium symporter activity // inferred from electronic annotation /// 0005368 // taurine transmembrane transporter activity // inferred from direct assay /// 0005369 // taurine:sodium symporter activity // not recorded /// 0005369 // taurine:sodium symporter activity // inferred…	0.00226249
brown	Slc6a6	mmt-miR-340-5p	0.00835357	0.359715	mmt-miR-340-5p	1437149_at	-0.8	brown	0.809035	0.996138	AI648846		Mus musculus	2011-06-09	Consensus sequence	GenBank	gb:AI648846 /DB_XREF=gi:4729680 /DB_XREF=uk29h02.x1 /CLONE=IMAGE:1970451 /FEA=EST /CNT=127 /TID=Mm.29762.1 /TIER=Stack /STK=24 /UG=Mm.29762 /LL=97306 /UG_GENE=C80501 /UG_TITLE=expressed sequence C80501	AI648846	solute carrier family 6 (neurotransmitter transporter, taurine), member 6	Slc6a6	21366	NM_009320	0001762 // beta-alanine transport // inferred from direct assay /// 0006810 // transport // inferred from electronic annotation /// 0006836 // neurotransmitter transport // inferred from electronic annotation /// 0006836 // neurotransmitter transport // not recorded /// 0015734 // taurine transport // inferred from direct assay /// 0015734 // taurine transport // inferred from mutant phenotype //…	0005887 // integral to plasma membrane // inferred by curator /// 0005887 // integral to plasma membrane // inferred from electronic annotation /// 0016020 // membrane // inferred from electronic annotation /// 0016021 // integral to membrane // inferred from electronic annotation	0001761 // beta-alanine transmembrane transporter activity // inferred from direct assay /// 0005328 // neurotransmitter:sodium symporter activity // inferred from electronic annotation /// 0005368 // taurine transmembrane transporter activity // inferred from direct assay /// 0005369 // taurine:sodium symporter activity // not recorded /// 0005369 // taurine:sodium symporter activity // inferred…	0.000711654
yellow	Capn7	mmt-miR-340-5p	0.00835357	0.359715	mmt-miR-340-5p	1423098_at	-0.8	yellow	0.0894967	0.00817911	BQ257745		Mus musculus	2011-06-09	Consensus sequence	GenBank	gb:BQ257745 /DB_XREF=gi:20458498 /DB_XREF=NISC_kp05f10.q2 /CLONE=IMAGE:5408778 /FEA=FLmRNA /CNT=113 /TID=Mm.24778.1 /TIER=Stack /STK=8 /UG=Mm.24778 /LL=12339 /UG_GENE=Capn7 /UG_TITLE=calpain 7 /FL=gb:AB028640.1 gb:NM_009796.1	BQ257745	calpain 7	Capn7	12339	NM_009796	0006508 // proteolysis // inferred from electronic annotation	0005622 // intracellular // inferred from electronic annotation /// 0005634 // nucleus // inferred from electronic annotation	0004198 // calcium-dependent cysteine-type endopeptidase activity // inferred from electronic annotation /// 0008233 // peptidase activity // inferred from electronic annotation /// 0008234 // cysteine-type peptidase activity // inferred from electronic annotation /// 0016787 // hydrolase activity // inferred from electronic annotation	0.00103325
brown	Dio2	mmt-miR-340-5p	0.00835357	0.359715	mmt-miR-340-5p	1418937_at	-0.8	brown	-0.89815	0.579612	AF177196		Mus musculus	2011-06-09	Consensus sequence	GenBank	gb:NM_010050.1 /DB_XREF=gi:6753637 /GEN=Dio2 /FEA=FLmRNA /CNT=27 /TID=Mm.21389.1 /TIER=FL+Stack /STK=16 /UG=Mm.21389 /LL=13371 /DEF=Mus musculus deiodinase, iodothyronine, type II (Dio2), mRNA. /PROD=deiodinase, iodothyronine, type II /FL=gb:AF177196.1 gb:NM_010050.1 gb:AF093137.1 gb:AF096875.1	AF177196	deiodinase, iodothyronine, type II	Dio2	13371	NM_010050	0006590 // thyroid hormone generation // not recorded /// 0006590 // thyroid hormone generation // inferred from electronic annotation /// 0009409 // response to cold // not recorded /// 0009409 // response to cold // inferred from electronic annotation /// 0032496 // response to lipopolysaccharide // inferred from electronic annotation /// 0042403 // thyroid hormone metabolic process // not reco…	0016020 // membrane // inferred from electronic annotation /// 0016021 // integral to membrane // inferred from electronic annotation	0004800 // thyroxine 5'-deiodinase activity // inferred from mutant phenotype /// 0004800 // thyroxine 5'-deiodinase activity // not recorded /// 0004800 // thyroxine 5'-deiodinase activity // inferred from electronic annotation /// 0016491 // oxidoreductase activity // inferred from electronic annotation	0.00143221
yellow	Sema3e	mmt-miR-340-5p	0.00835357	0.359715	mmt-miR-340-5p	1425906_a_at	-0.6	yellow	0.0271355	0.00339502	AF034744		Mus musculus	2011-06-09	Consensus sequence	GenBank	gb:AF034744.1 /DB_XREF=gi:4104333 /FEA=FLmRNA /CNT=2 /TID=Mm.3730.2 /TIER=FL /STK=1 /UG=Mm.3730 /LL=20349 /UG_GENE=Sema3e /DEF=Mus musculus semaphorin M-SemaK mRNA, complete cds. /PROD=semaphorin M-SemaK /FL=gb:AF034744.1	AF034744	sema domain, immunoglobulin domain (Ig), short basic domain, secreted, (semaphorin) 3E	Sema3e	20349	NM_011348	0007165 // signal transduction // inferred from electronic annotation /// 0007275 // multicellular organismal development // inferred from electronic annotation /// 0007399 // nervous system development // inferred from electronic annotation /// 0030154 // cell differentiation // inferred from electronic annotation	0005576 // extracellular region // inferred from electronic annotation /// 0016020 // membrane // inferred from electronic annotation	0004872 // receptor activity // inferred from electronic annotation	0.00116992
yellow	Apln	mmt-miR-340-5p	0.00835357	0.359715	mmt-miR-340-5p	1451038_at	-0.8	yellow	-0.447982	0.0464829	BB819942		Mus musculus	2011-06-09	Consensus sequence	GenBank	gb:BB819942 /DB_XREF=gi:16992571 /DB_XREF=BB819942 /CLONE=G830003B15 /FEA=FLmRNA /CNT=131 /TID=Mm.29262.1 /TIER=Stack /STK=9 /UG=Mm.29262 /LL=30878 /UG_GENE=Apel-pending /UG_TITLE=apelin /FL=gb:NM_013912.1 gb:BC020015.1 gb:AB023494.1	BB819942	apelin	Apln	30878	NM_013912	0002026 // regulation of the force of heart contraction // not recorded /// 0002026 // regulation of the force of heart contraction // inferred from electronic annotation /// 0007186 // G-protein coupled receptor protein signaling pathway // not recorded /// 0007631 // feeding behavior // not recorded /// 0007631 // feeding behavior // inferred from electronic annotation /// 0008284 // positive r…	0005615 // extracellular space // not recorded /// 0005615 // extracellular space // inferred from electronic annotation /// 0048471 // perinuclear region of cytoplasm // not recorded /// 0048471 // perinuclear region of cytoplasm // inferred from electronic annotation	0005102 // receptor binding // not recorded /// 0005179 // hormone activity // inferred from electronic annotation /// 0031704 // apelin receptor binding // not recorded /// 0031704 // apelin receptor binding // inferred from electronic annotation	0.00173038
yellow	Mapk6	mmt-miR-340-5p	0.00835357	0.359715	mmt-miR-340-5p	1419169_at	-0.4	yellow	-0.41888	0.00925822	BC024684		Mus musculus	2011-06-09	Consensus sequence	GenBank	gb:BC024684.1 /DB_XREF=gi:19353313 /FEA=FLmRNA /CNT=87 /TID=Mm.18856.1 /TIER=Stack /STK=16 /UG=Mm.18856 /LL=50772 /UG_GENE=Mapk6 /DEF=Mus musculus, clone IMAGE:3967684, mRNA, partial cds. /PROD=Unknown (protein for IMAGE:3967684) /FL=gb:NM_015806.1 gb:AF132850.1	BC024684	mitogen-activated protein kinase 6	Mapk6	50772	NM_015806 /// NM_027418	0006468 // protein phosphorylation // inferred from electronic annotation /// 0007049 // cell cycle // inferred from electronic annotation /// 0007165 // signal transduction // inferred from electronic annotation	0005737 // cytoplasm // inferred from direct assay	0000166 // nucleotide binding // inferred from electronic annotation /// 0004672 // protein kinase activity // inferred from electronic annotation /// 0004674 // protein serine/threonine kinase activity // inferred from electronic annotation /// 0004707 // MAP kinase activity // inferred from electronic annotation /// 0005515 // protein binding // inferred from physical interaction /// 0005524 //…	0.00179166
black	Cav2	mmt-miR-340-5p	0.00835357	0.359715	mmt-miR-340-5p	1425955_at	-1	black	0.891133	0.521639	AB049605		Mus musculus	2011-06-09	Consensus sequence	GenBank	gb:AB049605.1 /DB_XREF=gi:14587833 /FEA=FLmRNA /CNT=2 /TID=Mm.31915.2 /TIER=FL /STK=1 /UG=Mm.31915 /LL=12390 /UG_GENE=Cav2 /DEF=Mus musculus mRNA for caveolin-2 isoform, complete cds. /PROD=caveolin-2 isoform /FL=gb:AB049605.1	AB049605	caveolin 2	Cav2	12390	NM_016900	0001937 // negative regulation of endothelial cell proliferation // inferred from mutant phenotype /// 0006897 // endocytosis // traceable author statement /// 0006906 // vesicle fusion // inferred from sequence or structural similarity /// 0006906 // vesicle fusion // inferred from electronic annotation /// 0007005 // mitochondrion organization // inferred from mutant phenotype /// 0007029 // en…	0000139 // Golgi membrane // inferred from electronic annotation /// 0005622 // intracellular // inferred from electronic annotation /// 0005624 // membrane fraction // not recorded /// 0005624 // membrane fraction // inferred from electronic annotation /// 0005634 // nucleus // inferred from electronic annotation /// 0005737 // cytoplasm // not recorded /// 0005737 // cytoplasm // inferred from …	0000149 // SNARE binding // not recorded /// 0000149 // SNARE binding // inferred from electronic annotation /// 0005515 // protein binding // inferred from electronic annotation /// 0019905 // syntaxin binding // not recorded /// 0019905 // syntaxin binding // inferred from electronic annotation /// 0031748 // D1 dopamine receptor binding // inferred from sequence or structural similarity /// 00…	0.000976782
brown	Ccl28	mmt-miR-340-5p	0.00835357	0.359715	mmt-miR-340-5p	1455577_at	-1	brown	0.921084	0.997753	BE196980		Mus musculus	2011-06-09	Consensus sequence	GenBank	gb:BE196980 /DB_XREF=gi:8709159 /DB_XREF=ug65f02.x1 /CLONE=IMAGE:1547259 /FEA=EST /CNT=42 /TID=Mm.25184.1 /TIER=Stack /STK=10 /UG=Mm.25184 /UG_TITLE=ESTs	BE196980	chemokine (C-C motif) ligand 28	Ccl28	56838	NM_020279	0006935 // chemotaxis // inferred from electronic annotation /// 0006955 // immune response // inferred from electronic annotation /// 0007204 // elevation of cytosolic calcium ion concentration // inferred from direct assay	0005576 // extracellular region // inferred from electronic annotation /// 0005615 // extracellular space // inferred from electronic annotation	0005125 // cytokine activity // inferred from electronic annotation /// 0008009 // chemokine activity // inferred from sequence or structural similarity /// 0008009 // chemokine activity // inferred from electronic annotation	0.00262074
brown	Qk	mmt-miR-340-5p	0.00835357	0.359715	mmt-miR-340-5p	1425597_a_at	-0.4	brown	-0.871889	0.863952	AW060288		Mus musculus	2011-06-09	Consensus sequence	GenBank	gb:AW060288 /DB_XREF=gi:6008004 /DB_XREF=UI-M-BH1-amv-b-05-0-UI.s1 /CLONE=UI-M-BH1-amv-b-05-0-UI /FEA=FLmRNA /CNT=22 /TID=Mm.2655.3 /TIER=Stack /STK=10 /UG=Mm.2655 /LL=19317 /UG_GENE=qk /UG_TITLE=quaking /FL=gb:U44940.1	AW060288	quaking	Qk	19317	NM_001159516 /// NM_001159517 /// NM_021881	0001570 // vasculogenesis // inferred from mutant phenotype /// 0006397 // mRNA processing // inferred from electronic annotation /// 0006417 // regulation of translation // inferred from electronic annotation /// 0006810 // transport // inferred from electronic annotation /// 0007275 // multicellular organismal development // inferred from electronic annotation /// 0008366 // axon ensheathment /…	0005634 // nucleus // traceable author statement /// 0005634 // nucleus // inferred from electronic annotation /// 0005737 // cytoplasm // traceable author statement /// 0005737 // cytoplasm // inferred from electronic annotation /// 0005886 // plasma membrane // inferred from electronic annotation	0003723 // RNA binding // traceable author statement /// 0003723 // RNA binding // inferred from electronic annotation /// 0005515 // protein binding // inferred from electronic annotation /// 0017124 // SH3 domain binding // inferred from electronic annotation	0.00119492
brown	Ssbp2	mmt-miR-340-5p	0.00835357	0.359715	mmt-miR-340-5p	1438423_at	-0.8	brown	-0.848612	0.657636	BB085949		Mus musculus	2011-06-09	Consensus sequence	GenBank	gb:BB085949 /DB_XREF=gi:8651734 /DB_XREF=BB085949 /CLONE=9330210C15 /FEA=EST /CNT=21 /TID=Mm.133698.1 /TIER=Stack /STK=10 /UG=Mm.133698 /UG_TITLE=ESTs	BB085949	single-stranded DNA binding protein 2	Ssbp2	66970	NM_024186 /// NM_024272	0006350 // transcription // inferred from electronic annotation /// 0045449 // regulation of transcription // inferred from electronic annotation	0005634 // nucleus // inferred from electronic annotation	0003677 // DNA binding // inferred from electronic annotation /// 0003697 // single-stranded DNA binding // inferred from electronic annotation /// 0005515 // protein binding // inferred from physical interaction /// 0030528 // transcription regulator activity // inferred from electronic annotation	0.000936472
blue	Ccpg1	mmt-miR-340-5p	0.00835357	0.359715	mmt-miR-340-5p	1424420_at	-0.8	blue	-0.807472	0.550172	BC006717		Mus musculus	2011-06-09	Consensus sequence	GenBank	gb:BC006717.1 /DB_XREF=gi:13879476 /FEA=FLmRNA /CNT=90 /TID=Mm.197566.1 /TIER=FL+Stack /STK=33 /UG=Mm.197566 /DEF=Mus musculus, clone MGC:12151 IMAGE:3711012, mRNA, complete cds. /PROD=Unknown (protein for MGC:12151) /FL=gb:BC006717.1	BC006717	cell cycle progression 1	Ccpg1	72278	NM_001114328 /// NM_028181	0007049 // cell cycle // inferred from electronic annotation	0016020 // membrane // inferred from electronic annotation /// 0016021 // integral to membrane // inferred from electronic annotation		0.00088672
red	Luc7l	mmt-miR-340-5p	0.00835357	0.359715	mmt-miR-340-5p	1452708_a_at	-0.8	red	0.554236	0.256963	AV309996		Mus musculus	2011-06-09	Consensus sequence	GenBank	gb:AV309996 /DB_XREF=gi:16394198 /DB_XREF=AV309996 /CLONE=5730587D06 /FEA=mRNA /CNT=96 /TID=Mm.154591.1 /TIER=Stack /STK=9 /UG=Mm.154591 /LL=66978 /UG_GENE=Luc7l /UG_TITLE=Luc7 homolog (S. cerevisiae)-like	AV309996	Luc7 homolog (S. cerevisiae)-like	Luc7l	66978	NM_025881 /// NM_028190	0045843 // negative regulation of striated muscle tissue development // inferred from direct assay	0005634 // nucleus // inferred from direct assay	0005515 // protein binding // inferred from physical interaction /// 0005515 // protein binding // inferred from electronic annotation /// 0046872 // metal ion binding // inferred from electronic annotation /// 0050733 // RS domain binding // inferred from physical interaction	0.000976782
green	Pla2g16	mmt-miR-340-5p	0.00835357	0.359715	mmt-miR-340-5p	1445597_s_at	-0.4	green	0.00107278	0.00248703	BB404920		Mus musculus	2011-06-09	Consensus sequence	GenBank	gb:BB404920 /DB_XREF=gi:9224316 /DB_XREF=BB404920 /CLONE=C330038H20 /FEA=EST /CNT=3 /TID=Mm.219841.1 /TIER=ConsEnd /STK=2 /UG=Mm.219841 /LL=98147 /UG_GENE=C78643 /UG_TITLE=expressed sequence C78643	BB404920	phospholipase A2, group XVI	Pla2g16	225845	NM_139269	0016042 // lipid catabolic process // inferred from electronic annotation /// 0045786 // negative regulation of cell cycle // not recorded /// 0045786 // negative regulation of cell cycle // inferred from electronic annotation	0005737 // cytoplasm // not recorded /// 0005737 // cytoplasm // inferred from electronic annotation /// 0005886 // plasma membrane // not recorded /// 0005886 // plasma membrane // inferred from electronic annotation /// 0016020 // membrane // inferred from electronic annotation /// 0016021 // integral to membrane // inferred from electronic annotation /// 0048471 // perinuclear region of cytopl…	0004623 // phospholipase A2 activity // inferred from electronic annotation /// 0005515 // protein binding // inferred from electronic annotation /// 0016787 // hydrolase activity // inferred from electronic annotation	0.000976782
yellow	Dcun1d3	mmt-miR-340-5p	0.00835357	0.359715	mmt-miR-340-5p	1436673_at	-0.8	yellow	-0.51385	0.0754154	BM195516		Mus musculus	2011-06-09	Consensus sequence	GenBank	gb:BM195516 /DB_XREF=gi:17747000 /DB_XREF=C0311F11-3 /CLONE=C0311F11 /FEA=EST /CNT=8 /TID=Mm.120191.1 /TIER=Stack /STK=8 /UG=Mm.120191 /UG_TITLE=ESTs	BM195516	DCN1, defective in cullin neddylation 1, domain containing 3 (S. cerevisiae)	Dcun1d3	233805	NM_001163703 /// NM_173408	0010225 // response to UV-C // inferred from electronic annotation /// 0010225 // response to UV-C // inferred from sequence or structural similarity /// 0010332 // response to gamma radiation // inferred from electronic annotation /// 0010332 // response to gamma radiation // inferred from sequence or structural similarity /// 0030308 // negative regulation of cell growth // inferred from electr…	0048471 // perinuclear region of cytoplasm // inferred from electronic annotation /// 0048471 // perinuclear region of cytoplasm // inferred from sequence or structural similarity		0.00213689
red	Lpp	mmt-miR-340-5p	0.00835357	0.359715	mmt-miR-340-5p	1437235_x_at	-1	red	0.89903	0.577337	BB218844		Mus musculus	2011-06-09	Consensus sequence	GenBank	gb:BB218844 /DB_XREF=gi:8883797 /DB_XREF=BB218844 /CLONE=A530051J15 /FEA=EST /CNT=22 /TID=Mm.205997.3 /TIER=Stack /STK=22 /UG=Mm.205997 /LL=106219 /UG_GENE=AI481106 /UG_TITLE=expressed sequence AI481106	BB218844	LIM domain containing preferred translocation partner in lipoma	Lpp	210126	NM_001145952 /// NM_001145954 /// NM_178665	0007155 // cell adhesion // inferred from electronic annotation	0005634 // nucleus // inferred from electronic annotation /// 0005737 // cytoplasm // inferred from electronic annotation /// 0005886 // plasma membrane // inferred from electronic annotation /// 0005925 // focal adhesion // inferred from electronic annotation /// 0030054 // cell junction // inferred from electronic annotation	0005515 // protein binding // inferred from electronic annotation /// 0008270 // zinc ion binding // inferred from electronic annotation /// 0046872 // metal ion binding // inferred from electronic annotation	0.00099545
brown	Lpp	mmt-miR-340-5p	0.00835357	0.359715	mmt-miR-340-5p	1446698_at	-0.8	brown	0.807198	0.385325	BB476830		Mus musculus	2011-06-09	Consensus sequence	GenBank	gb:BB476830 /DB_XREF=gi:16440224 /DB_XREF=BB476830 /CLONE=D330021J20 /FEA=EST /CNT=2 /TID=Mm.209385.1 /TIER=ConsEnd /STK=2 /UG=Mm.209385 /UG_TITLE=ESTs	BB476830	LIM domain containing preferred translocation partner in lipoma	Lpp	210126	NM_001145952 /// NM_001145954 /// NM_178665	0007155 // cell adhesion // inferred from electronic annotation	0005634 // nucleus // inferred from electronic annotation /// 0005737 // cytoplasm // inferred from electronic annotation /// 0005886 // plasma membrane // inferred from electronic annotation /// 0005925 // focal adhesion // inferred from electronic annotation /// 0030054 // cell junction // inferred from electronic annotation	0005515 // protein binding // inferred from electronic annotation /// 0008270 // zinc ion binding // inferred from electronic annotation /// 0046872 // metal ion binding // inferred from electronic annotation	0.00117425
yellow	Pbx1	mmt-miR-340-5p	0.00835357	0.359715	mmt-miR-340-5p	1449542_at	-0.4	yellow	-0.557779	0.091276	NM_008783		Mus musculus	2011-06-09	Consensus sequence	GenBank	gb:NM_008783.1 /DB_XREF=gi:7110680 /GEN=Pbx1 /FEA=FLmRNA /CNT=23 /TID=Mm.61526.1 /TIER=FL+Stack /STK=8 /UG=Mm.61526 /LL=18514 /DEF=Mus musculus pre B-cell leukemia transcription factor 1 (Pbx1), mRNA. /PROD=pre B-cell leukemia transcription factor 1 /FL=gb:AF020197.1 gb:NM_008783.1	NM_008783	pre B-cell leukemia transcription factor 1	Pbx1	18514	NM_008783 /// NM_183355	0001655 // urogenital system development // inferred from mutant phenotype /// 0001658 // branching involved in ureteric bud morphogenesis // inferred from direct assay /// 0006350 // transcription // inferred from electronic annotation /// 0006355 // regulation of transcription, DNA-dependent // inferred from electronic annotation /// 0006694 // steroid biosynthetic process // inferred from elec…	0005634 // nucleus // inferred from direct assay /// 0005634 // nucleus // inferred from electronic annotation /// 0005667 // transcription factor complex // inferred from direct assay /// 0005737 // cytoplasm // inferred from direct assay /// 0005737 // cytoplasm // inferred from electronic annotation	0003677 // DNA binding // inferred from direct assay /// 0003677 // DNA binding // inferred from electronic annotation /// 0003700 // sequence-specific DNA binding transcription factor activity // inferred from electronic annotation /// 0005515 // protein binding // inferred from physical interaction /// 0005515 // protein binding // inferred from electronic annotation /// 0008134 // transcriptio…	0.00160252
brown	Zfp760	mmt-miR-139-5p	0.0069403	0.156031	mmt-miR-139-5p	1440226_at	-0.948683	brown	-0.869764	0.918996	BB088782		Mus musculus	2011-06-09	Consensus sequence	GenBank	gb:BB088782 /DB_XREF=gi:16260994 /DB_XREF=BB088782 /CLONE=9430018I06 /FEA=EST /CNT=13 /TID=Mm.34723.1 /TIER=ConsEnd /STK=5 /UG=Mm.34723 /UG_TITLE=ESTs, Weakly similar to I48668 zinc finger protein 51 - mouse (M.musculus)	BB088782	zinc finger protein 760	Zfp760	240034	NM_001008501	0006355 // regulation of transcription, DNA-dependent // inferred from electronic annotation	0005622 // intracellular // inferred from electronic annotation /// 0005634 // nucleus // inferred from electronic annotation	0003676 // nucleic acid binding // inferred from electronic annotation /// 0008270 // zinc ion binding // inferred from electronic annotation /// 0046872 // metal ion binding // inferred from electronic annotation	0.0016936
blue	2013-09-11	mmt-miR-139-5p	0.0069403	0.156031	mmt-miR-139-5p	1460626_at	-0.737865	blue	0.212648	0.337359	AV229846		Mus musculus	2011-06-09	Consensus sequence	GenBank	gb:AV229846 /DB_XREF=gi:16385674 /DB_XREF=AV229846 /CLONE=4631422A03 /FEA=EST /CNT=26 /TID=Mm.4681.1 /TIER=Stack /STK=16 /UG=Mm.4681 /UG_TITLE=ESTs	AV229846	septin 11	2013-09-11	52398	NM_001009818	0007049 // cell cycle // inferred from electronic annotation /// 0051301 // cell division // inferred from electronic annotation	0005737 // cytoplasm // inferred from electronic annotation /// 0005856 // cytoskeleton // inferred from electronic annotation /// 0030054 // cell junction // inferred from electronic annotation /// 0030424 // axon // inferred from electronic annotation /// 0031105 // septin complex // inferred from electronic annotation /// 0042995 // cell projection // inferred from electronic annotation /// 00…	0000166 // nucleotide binding // inferred from electronic annotation /// 0005515 // protein binding // inferred from electronic annotation /// 0005525 // GTP binding // inferred from electronic annotation	0.00111878
yellow	Nufip2	mmt-miR-139-5p	0.0069403	0.156031	mmt-miR-139-5p	1455387_at	-0.737865	yellow	-0.181878	0.0755245	AV112972		Mus musculus	2011-06-09	Consensus sequence	GenBank	gb:AV112972 /DB_XREF=gi:16382064 /DB_XREF=AV112972 /CLONE=2610017I04 /FEA=EST /CNT=147 /TID=Mm.37799.1 /TIER=Stack /STK=73 /UG=Mm.37799 /UG_TITLE=ESTs, Weakly similar to SEX-DETERMINING REGION Y PROTEIN (M.musculus)	AV112972	nuclear fragile X mental retardation protein interacting protein 2	Nufip2	68564	NM_001024205		0005634 // nucleus // inferred from electronic annotation /// 0005634 // nucleus // inferred from sequence or structural similarity /// 0005737 // cytoplasm // inferred from electronic annotation /// 0005737 // cytoplasm // inferred from sequence or structural similarity /// 0005794 // Golgi apparatus // inferred from electronic annotation /// 0042788 // polysomal ribosome // inferred from electr…	0003723 // RNA binding // inferred from electronic annotation /// 0003723 // RNA binding // inferred from sequence or structural similarity /// 0005515 // protein binding // inferred from electronic annotation	0.00210699
brown	Arrdc3	mmt-miR-139-5p	0.0069403	0.156031	mmt-miR-139-5p	1454617_at	-0.948683	brown	-0.839384	0.85188	BG072824		Mus musculus	2011-06-09	Consensus sequence	GenBank	gb:BG072824 /DB_XREF=gi:12555393 /DB_XREF=H3115D06-3 /CLONE=H3115D06 /FEA=EST /CNT=205 /TID=Mm.34385.1 /TIER=Stack /STK=141 /UG=Mm.34385 /LL=105171 /UG_GENE=AI450344 /UG_TITLE=expressed sequence AI450344	BG072824	arrestin domain containing 3	Arrdc3	105171	NM_001042591	0007165 // signal transduction // inferred from electronic annotation /// 0007600 // sensory perception // inferred from electronic annotation	0005737 // cytoplasm // inferred from electronic annotation		0.00207623
pink	Hs6st2	mmt-miR-139-5p	0.0069403	0.156031	mmt-miR-139-5p	1420938_at	-0.948683	pink	0.0727869	0.00579418	AW536432		Mus musculus	2011-06-09	Consensus sequence	GenBank	gb:NM_015819.1 /DB_XREF=gi:7657189 /GEN=Hs6st2 /FEA=FLmRNA /CNT=94 /TID=Mm.41264.1 /TIER=FL /STK=2 /UG=Mm.41264 /LL=50786 /DEF=Mus musculus heparan sulfate 6-O-sulfotransferase 2 (Hs6st2), mRNA. /PROD=heparan sulfate 6-O-sulfotransferase 2 /FL=gb:NM_015819.1 gb:AB024565.1	AW536432	heparan sulfate 6-O-sulfotransferase 2	Hs6st2	50786	NM_001077202 /// NM_015819	0016051 // carbohydrate biosynthetic process // inferred from electronic annotation	0016020 // membrane // inferred from electronic annotation /// 0016021 // integral to membrane // inferred from electronic annotation	0008146 // sulfotransferase activity // inferred from electronic annotation /// 0016740 // transferase activity // inferred from electronic annotation	0.000758817
yellow	Hs6st2	mmt-miR-139-5p	0.0069403	0.156031	mmt-miR-139-5p	1450047_at	-0.737865	yellow	-0.120566	0.0129841	AW536432		Mus musculus	2011-06-09	Consensus sequence	GenBank	gb:AW536432 /DB_XREF=gi:7178849 /DB_XREF=G0104D07-3 /CLONE=G0104D07 /FEA=FLmRNA /CNT=94 /TID=Mm.41264.1 /TIER=Stack /STK=37 /UG=Mm.41264 /LL=50786 /UG_GENE=Hs6st2 /UG_TITLE=heparan sulfate 6-O-sulfotransferase 2 /FL=gb:NM_015819.1 gb:AB024565.1	AW536432	heparan sulfate 6-O-sulfotransferase 2	Hs6st2	50786	NM_001077202 /// NM_015819	0016051 // carbohydrate biosynthetic process // inferred from electronic annotation	0016020 // membrane // inferred from electronic annotation /// 0016021 // integral to membrane // inferred from electronic annotation	0008146 // sulfotransferase activity // inferred from electronic annotation /// 0016740 // transferase activity // inferred from electronic annotation	0.0012021
blue	Sspn	mmt-miR-139-5p	0.0069403	0.156031	mmt-miR-139-5p	1417644_at	-0.737865	blue	0.779192	0.770691	BC021484		Mus musculus	2011-06-09	Consensus sequence	GenBank	gb:NM_010656.1 /DB_XREF=gi:6754475 /GEN=Sspn /FEA=FLmRNA /CNT=118 /TID=Mm.1209.1 /TIER=FL+Stack /STK=40 /UG=Mm.1209 /LL=16651 /DEF=Mus musculus sarcospan (Sspn), mRNA. /PROD=sarcospan /FL=gb:NM_010656.1 gb:BC021484.1 gb:U02487.1	BC021484	sarcospan	Sspn	16651	NM_010656		0005886 // plasma membrane // inferred from electronic annotation /// 0016020 // membrane // inferred from electronic annotation /// 0016021 // integral to membrane // inferred from electronic annotation /// 0030054 // cell junction // inferred from electronic annotation /// 0030133 // transport vesicle // inferred from electronic annotation /// 0042383 // sarcolemma // inferred from direct assay…		0.00155686
yellow	Sema3e	mmt-miR-139-5p	0.0069403	0.156031	mmt-miR-139-5p	1425906_a_at	-0.316228	yellow	0.0271355	0.00339502	AF034744		Mus musculus	2011-06-09	Consensus sequence	GenBank	gb:AF034744.1 /DB_XREF=gi:4104333 /FEA=FLmRNA /CNT=2 /TID=Mm.3730.2 /TIER=FL /STK=1 /UG=Mm.3730 /LL=20349 /UG_GENE=Sema3e /DEF=Mus musculus semaphorin M-SemaK mRNA, complete cds. /PROD=semaphorin M-SemaK /FL=gb:AF034744.1	AF034744	sema domain, immunoglobulin domain (Ig), short basic domain, secreted, (semaphorin) 3E	Sema3e	20349	NM_011348	0007165 // signal transduction // inferred from electronic annotation /// 0007275 // multicellular organismal development // inferred from electronic annotation /// 0007399 // nervous system development // inferred from electronic annotation /// 0030154 // cell differentiation // inferred from electronic annotation	0005576 // extracellular region // inferred from electronic annotation /// 0016020 // membrane // inferred from electronic annotation	0004872 // receptor activity // inferred from electronic annotation	0.00116992
brown	Rufy3	mmt-miR-139-5p	0.0069403	0.156031	mmt-miR-139-5p	1424402_at	-0.948683	brown	0.889127	0.800152	AW494299		Mus musculus	2011-06-09	Consensus sequence	GenBank	gb:BC017648.1 /DB_XREF=gi:17160983 /FEA=FLmRNA /CNT=88 /TID=Mm.37819.1 /TIER=FL+Stack /STK=34 /UG=Mm.37819 /LL=70731 /UG_GENE=6330416M07Rik /DEF=Mus musculus, RIKEN cDNA 6330416M07 gene, clone MGC:28992 IMAGE:4527858, mRNA, complete cds. /PROD=RIKEN cDNA 6330416M07 gene /FL=gb:BC017648.1	AW494299	RUN and FYVE domain containing 3	Rufy3	52822	NM_027530	0007275 // multicellular organismal development // inferred from electronic annotation /// 0007399 // nervous system development // inferred from electronic annotation /// 0030154 // cell differentiation // inferred from electronic annotation /// 0050771 // negative regulation of axonogenesis // not recorded	0030175 // filopodium // not recorded /// 0030426 // growth cone // not recorded /// 0042995 // cell projection // inferred from electronic annotation	0005515 // protein binding // inferred from physical interaction	0.000844545
red	Arsg	mmt-miR-139-5p	0.0069403	0.156031	mmt-miR-139-5p	1427002_s_at	-0.737865	red	0.392284	0.0260419	AV059397		Mus musculus	2011-06-09	Consensus sequence	GenBank	gb:AV059397 /DB_XREF=gi:15404329 /DB_XREF=AV059397 /CLONE=1810058H18 /FEA=mRNA /CNT=55 /TID=Mm.41370.1 /TIER=Stack /STK=27 /UG=Mm.41370 /LL=74008 /UG_GENE=6330406P08Rik /UG_TITLE=RIKEN cDNA 6330406P08 gene	AV059397	arylsulfatase G	Arsg	74008	NM_001166177 /// NM_028710	0006790 // sulfur compound metabolic process // inferred from electronic annotation /// 0008152 // metabolic process // inferred from electronic annotation	0005615 // extracellular space // inferred from electronic annotation /// 0005764 // lysosome // inferred from electronic annotation /// 0005764 // lysosome // inferred from sequence or structural similarity /// 0005783 // endoplasmic reticulum // inferred from electronic annotation /// 0005783 // endoplasmic reticulum // inferred from sequence or structural similarity	0003824 // catalytic activity // inferred from electronic annotation /// 0004065 // arylsulfatase activity // inferred from sequence or structural similarity /// 0004168 // dolichol kinase activity // inferred from electronic annotation /// 0008233 // peptidase activity // inferred from electronic annotation /// 0008237 // metallopeptidase activity // inferred from electronic annotation /// 00082…	0.00133518
yellow	Kcnip4	mmt-miR-139-5p	0.0069403	0.156031	mmt-miR-139-5p	1450370_a_at	-0.948683	yellow	0.320569	0.0152933	NM_030265		Mus musculus	2011-06-09	Consensus sequence	GenBank	gb:NM_030265.1 /DB_XREF=gi:13385229 /GEN=Calp-pending /FEA=FLmRNA /CNT=2 /TID=Mm.160172.1 /TIER=FL /STK=2 /UG=Mm.160172 /LL=80334 /DEF=Mus musculus calsenilin-like protein (Calp-pending), mRNA. /PROD=calsenilin-like protein /FL=gb:AF305071.1 gb:NM_030265.1	NM_030265	Kv channel interacting protein 4	Kcnip4	80334	NM_030265	0006810 // transport // inferred from electronic annotation /// 0006811 // ion transport // inferred from electronic annotation /// 0006813 // potassium ion transport // inferred from electronic annotation /// 0034220 // ion transmembrane transport // inferred from electronic annotation /// 0034765 // regulation of ion transmembrane transport // inferred from electronic annotation /// 0071805 // …	0005624 // membrane fraction // not recorded /// 0005624 // membrane fraction // inferred from electronic annotation /// 0005886 // plasma membrane // inferred from electronic annotation /// 0016020 // membrane // inferred from electronic annotation /// 0030425 // dendrite // not recorded /// 0030425 // dendrite // inferred from electronic annotation /// 0043025 // neuronal cell body // not recor…	0005216 // ion channel activity // inferred from electronic annotation /// 0005244 // voltage-gated ion channel activity // inferred from electronic annotation /// 0005267 // potassium channel activity // inferred from electronic annotation /// 0005509 // calcium ion binding // inferred from electronic annotation /// 0005515 // protein binding // inferred from electronic annotation	0.00133845
turquoise	Taok1	mmt-miR-139-5p	0.0069403	0.156031	mmt-miR-139-5p	1456975_at	-0.316228	turquoise	0.433588	0.0711188	BM238077		Mus musculus	2011-06-09	Consensus sequence	GenBank	gb:BM238077 /DB_XREF=gi:17873347 /DB_XREF=K0511F12-3 /CLONE=K0511F12 /FEA=EST /CNT=6 /TID=Mm.209063.1 /TIER=ConsEnd /STK=6 /UG=Mm.209063 /UG_TITLE=ESTs	BM238077	TAO kinase 1	Taok1	216965	NM_144825	0001934 // positive regulation of protein phosphorylation // not recorded /// 0006468 // protein phosphorylation // not recorded /// 0006468 // protein phosphorylation // inferred from electronic annotation /// 0050790 // regulation of catalytic activity // not recorded	0005737 // cytoplasm // inferred from electronic annotation /// 0043231 // intracellular membrane-bounded organelle // inferred from electronic annotation	0000166 // nucleotide binding // inferred from electronic annotation /// 0004672 // protein kinase activity // inferred from electronic annotation /// 0004674 // protein serine/threonine kinase activity // not recorded /// 0004674 // protein serine/threonine kinase activity // inferred from electronic annotation /// 0005524 // ATP binding // inferred from electronic annotation /// 0016301 // kina…	0.00111794
green	Taok1	mmt-miR-139-5p	0.0069403	0.156031	mmt-miR-139-5p	1459770_at	-0.948683	green	0.130429	0.012614	BB217143		Mus musculus	2011-06-09	Consensus sequence	GenBank	gb:BB217143 /DB_XREF=gi:8882096 /DB_XREF=BB217143 /CLONE=A530041B10 /FEA=EST /CNT=2 /TID=Mm.123252.1 /TIER=ConsEnd /STK=2 /UG=Mm.123252 /UG_TITLE=ESTs	BB217143	TAO kinase 1	Taok1	216965	NM_144825	0001934 // positive regulation of protein phosphorylation // not recorded /// 0006468 // protein phosphorylation // not recorded /// 0006468 // protein phosphorylation // inferred from electronic annotation /// 0050790 // regulation of catalytic activity // not recorded	0005737 // cytoplasm // inferred from electronic annotation /// 0043231 // intracellular membrane-bounded organelle // inferred from electronic annotation	0000166 // nucleotide binding // inferred from electronic annotation /// 0004672 // protein kinase activity // inferred from electronic annotation /// 0004674 // protein serine/threonine kinase activity // not recorded /// 0004674 // protein serine/threonine kinase activity // inferred from electronic annotation /// 0005524 // ATP binding // inferred from electronic annotation /// 0016301 // kina…	0.00289025
blue	Pi4k2a	mmt-miR-139-5p	0.0069403	0.156031	mmt-miR-139-5p	1433462_a_at	-0.948683	blue	0.650523	0.364876	BB208212		Mus musculus	2011-06-09	Consensus sequence	GenBank	gb:AV118812 /DB_XREF=gi:16382386 /DB_XREF=AV118812 /CLONE=2610300G12 /FEA=EST /CNT=268 /TID=Mm.117037.2 /TIER=Stack /STK=171 /UG=Mm.117037 /UG_TITLE=Mus musculus, Similar to phosphatidylinositol 4-kinase type II, clone MGC:37783 IMAGE:5097465, mRNA, complete cds	BB208212	phosphatidylinositol 4-kinase type 2 alpha	Pi4k2a	84095	NM_145501	0002561 // basophil degranulation // not recorded /// 0002561 // basophil degranulation // inferred from electronic annotation /// 0008152 // metabolic process // inferred from electronic annotation /// 0016310 // phosphorylation // inferred from electronic annotation /// 0046854 // phosphoinositide phosphorylation // not recorded	0005737 // cytoplasm // inferred from electronic annotation /// 0005792 // microsome // not recorded /// 0005792 // microsome // inferred from electronic annotation /// 0005886 // plasma membrane // not recorded /// 0005886 // plasma membrane // inferred from electronic annotation /// 0016020 // membrane // inferred from electronic annotation /// 0030672 // synaptic vesicle membrane // not record…	0000166 // nucleotide binding // inferred from electronic annotation /// 0004430 // 1-phosphatidylinositol 4-kinase activity // not recorded /// 0004430 // 1-phosphatidylinositol 4-kinase activity // inferred from electronic annotation /// 0005524 // ATP binding // inferred from electronic annotation /// 0016301 // kinase activity // inferred from electronic annotation /// 0016740 // transferase …	0.00154072
red	Inadl	mmt-miR-139-5p	0.0069403	0.156031	mmt-miR-139-5p	1418984_at	-0.210819	red	0.430485	0.0671354	AV287690		Mus musculus	2011-06-09	Consensus sequence	GenBank	gb:AV287690 /DB_XREF=gi:16392110 /DB_XREF=AV287690 /CLONE=5031439B21 /FEA=FLmRNA /CNT=62 /TID=Mm.29127.1 /TIER=Stack /STK=17 /UG=Mm.29127 /LL=12695 /UG_GENE=Cipp /UG_TITLE=channel-interacting PDZ domain protein /FL=gb:AF060539.1 gb:NM_007704.1	AV287690	InaD-like (Drosophila)	Inadl	12695	NM_001005784 /// NM_001005787 /// NM_007704 /// NM_172696		0005737 // cytoplasm // inferred from electronic annotation /// 0005886 // plasma membrane // inferred from electronic annotation /// 0005923 // tight junction // inferred from electronic annotation /// 0016020 // membrane // inferred from electronic annotation /// 0016324 // apical plasma membrane // inferred from electronic annotation /// 0030054 // cell junction // inferred from electronic ann…	0005515 // protein binding // inferred from physical interaction /// 0005515 // protein binding // inferred from electronic annotation	0.00187318
brown	Uba6	mmt-miR-139-5p	0.0069403	0.156031	mmt-miR-139-5p	1428944_at	-0.737865	brown	-0.837003	0.25279	BB417360		Mus musculus	2011-06-09	Consensus sequence	GenBank	gb:BB145259 /DB_XREF=gi:15408572 /DB_XREF=BB145259 /CLONE=9930029C22 /FEA=mRNA /CNT=106 /TID=Mm.34012.1 /TIER=Stack /STK=16 /UG=Mm.34012 /LL=66644 /UG_GENE=5730469D23Rik /UG_TITLE=RIKEN cDNA 5730469D23 gene	BB417360	ubiquitin-like modifier activating enzyme 6	Uba6	231380	NM_172712	0006464 // protein modification process // inferred from electronic annotation /// 0006511 // ubiquitin-dependent protein catabolic process // inferred from mutant phenotype /// 0006511 // ubiquitin-dependent protein catabolic process // inferred from electronic annotation /// 0008152 // metabolic process // inferred from electronic annotation /// 0016567 // protein ubiquitination // inferred fro…	0005737 // cytoplasm // inferred from electronic annotation	0000166 // nucleotide binding // inferred from electronic annotation /// 0003824 // catalytic activity // inferred from electronic annotation /// 0005488 // binding // inferred from electronic annotation /// 0005515 // protein binding // inferred from physical interaction /// 0005515 // protein binding // inferred from electronic annotation /// 0005524 // ATP binding // inferred from electronic a…	0.000484596
blue	Uba6	mmt-miR-139-5p	0.0069403	0.156031	mmt-miR-139-5p	1428946_at	-0.948683	blue	-0.796061	0.621594	BB417360		Mus musculus	2011-06-09	Consensus sequence	GenBank	gb:BB417360 /DB_XREF=gi:16423372 /DB_XREF=BB417360 /CLONE=C530001N05 /FEA=mRNA /CNT=106 /TID=Mm.34012.1 /TIER=Stack /STK=8 /UG=Mm.34012 /LL=66644 /UG_GENE=5730469D23Rik /UG_TITLE=RIKEN cDNA 5730469D23 gene	BB417360	ubiquitin-like modifier activating enzyme 6	Uba6	231380	NM_172712	0006464 // protein modification process // inferred from electronic annotation /// 0006511 // ubiquitin-dependent protein catabolic process // inferred from mutant phenotype /// 0006511 // ubiquitin-dependent protein catabolic process // inferred from electronic annotation /// 0008152 // metabolic process // inferred from electronic annotation /// 0016567 // protein ubiquitination // inferred fro…	0005737 // cytoplasm // inferred from electronic annotation	0000166 // nucleotide binding // inferred from electronic annotation /// 0003824 // catalytic activity // inferred from electronic annotation /// 0005488 // binding // inferred from electronic annotation /// 0005515 // protein binding // inferred from physical interaction /// 0005515 // protein binding // inferred from electronic annotation /// 0005524 // ATP binding // inferred from electronic a…	0.000484596
brown	Uba6	mmt-miR-139-5p	0.0069403	0.156031	mmt-miR-139-5p	1439302_at	-0.737865	brown	-0.761435	0.219068	AV266743		Mus musculus	2011-06-09	Consensus sequence	GenBank	gb:AV266743 /DB_XREF=gi:16389500 /DB_XREF=AV266743 /CLONE=4930520D19 /FEA=EST /CNT=8 /TID=Mm.67109.1 /TIER=Stack /STK=8 /UG=Mm.67109 /UG_TITLE=ESTs	AV266743	ubiquitin-like modifier activating enzyme 6	Uba6	231380	NM_172712	0006464 // protein modification process // inferred from electronic annotation /// 0006511 // ubiquitin-dependent protein catabolic process // inferred from mutant phenotype /// 0006511 // ubiquitin-dependent protein catabolic process // inferred from electronic annotation /// 0008152 // metabolic process // inferred from electronic annotation /// 0016567 // protein ubiquitination // inferred fro…	0005737 // cytoplasm // inferred from electronic annotation	0000166 // nucleotide binding // inferred from electronic annotation /// 0003824 // catalytic activity // inferred from electronic annotation /// 0005488 // binding // inferred from electronic annotation /// 0005515 // protein binding // inferred from physical interaction /// 0005515 // protein binding // inferred from electronic annotation /// 0005524 // ATP binding // inferred from electronic a…	0.000813636
blue	Zfp846	mmt-miR-139-5p	0.0069403	0.156031	mmt-miR-139-5p	1456023_at	-0.632456	blue	-0.791339	0.977973	AV377052		Mus musculus	2011-06-09	Consensus sequence	GenBank	gb:AV377052 /DB_XREF=gi:16398104 /DB_XREF=AV377052 /CLONE=9130221F13 /FEA=EST /CNT=27 /TID=Mm.35279.1 /TIER=Stack /STK=19 /UG=Mm.35279 /UG_TITLE=ESTs, Weakly similar to ZF37 MOUSE ZINC FINGER PROTEIN 37 (M.musculus)	AV377052	zinc finger protein 846	Zfp846	244721	NM_172919		0005622 // intracellular // inferred from electronic annotation	0003676 // nucleic acid binding // inferred from electronic annotation /// 0008270 // zinc ion binding // inferred from electronic annotation	0.00101101
red	Casc4	mmt-miR-139-5p	0.0069403	0.156031	mmt-miR-139-5p	1440248_at	-0.948683	red	0.488397	0.0776037	BB238478		Mus musculus	2011-06-09	Consensus sequence	GenBank	gb:BB238478 /DB_XREF=gi:8920932 /DB_XREF=BB238478 /CLONE=A630071M09 /FEA=EST /CNT=8 /TID=Mm.170955.1 /TIER=ConsEnd /STK=5 /UG=Mm.170955 /UG_TITLE=ESTs, Weakly similar to golgi membrane protein GP73 (H.sapiens)	BB238478	cancer susceptibility candidate 4	Casc4	319996	NM_177054 /// NM_199038		0016020 // membrane // inferred from electronic annotation /// 0016021 // integral to membrane // inferred from electronic annotation		0.00101101
blue	Rad23b	mmt-miR-199a-5p	0.00354421	0.474539	mmt-miR-199a-5p	1424222_s_at	-0.8	blue	0.261058	0.250607	BC006751		Mus musculus	2011-06-09	Consensus sequence	GenBank	gb:BC006751.1 /DB_XREF=gi:13879540 /FEA=FLmRNA /CNT=108 /TID=Mm.1963.2 /TIER=FL+Stack /STK=44 /UG=Mm.1963 /LL=51796 /UG_GENE=Srrm1 /DEF=Mus musculus, SerArg-related nuclear matrix protein, clone MGC:5788 IMAGE:3256899, mRNA, complete cds. /PROD=SerArg-related nuclear matrix protein /FL=gb:BC006751.1	BC006751	RAD23b homolog (S. cerevisiae)	Rad23b	19359	NM_009011	0006281 // DNA repair // inferred from electronic annotation /// 0006289 // nucleotide-excision repair // inferred from electronic annotation /// 0006974 // response to DNA damage stimulus // inferred from direct assay /// 0006974 // response to DNA damage stimulus // inferred from electronic annotation /// 0007283 // spermatogenesis // inferred from mutant phenotype /// 0043161 // proteasomal ub…	0000502 // proteasome complex // inferred from electronic annotation /// 0005634 // nucleus // inferred from electronic annotation /// 0005737 // cytoplasm // inferred from electronic annotation	0003684 // damaged DNA binding // inferred from electronic annotation /// 0005515 // protein binding // inferred from electronic annotation	0.00183084
blue	Wnt7b	mmt-miR-199a-5p	0.00354421	0.474539	mmt-miR-199a-5p	1420892_at	-0.8	blue	0.401899	0.0638934	W29605		Mus musculus	2011-06-09	Consensus sequence	GenBank	gb:W29605 /DB_XREF=gi:1309943 /DB_XREF=mc09h03.r1 /CLONE=IMAGE:348053 /FEA=FLmRNA /CNT=91 /TID=Mm.4092.1 /TIER=Stack /STK=60 /UG=Mm.4092 /LL=22422 /UG_GENE=Wnt7b /UG_TITLE=wingless-related MMTV integration site 7B /FL=gb:NM_009528.1 gb:M89802.1	W29605	wingless-related MMTV integration site 7B	Wnt7b	22422	NM_001163633 /// NM_001163634 /// NM_009528	0001701 // in utero embryonic development // inferred from mutant phenotype /// 0001944 // vasculature development // inferred from mutant phenotype /// 0003338 // metanephros morphogenesis // inferred from mutant phenotype /// 0006917 // induction of apoptosis // inferred from mutant phenotype /// 0007165 // signal transduction // inferred from electronic annotation /// 0007165 // signal transdu…	0005576 // extracellular region // inferred from electronic annotation /// 0005578 // proteinaceous extracellular matrix // inferred from electronic annotation /// 0005615 // extracellular space // not recorded /// 0005615 // extracellular space // inferred from sequence or structural similarity /// 0005615 // extracellular space // inferred from electronic annotation /// 0005737 // cytoplasm // …	0004871 // signal transducer activity // inferred from electronic annotation /// 0005102 // receptor binding // traceable author statement /// 0005109 // frizzled binding // inferred from physical interaction /// 0005515 // protein binding // inferred from physical interaction	0.00285603
brown	Ccl28	mmt-miR-199a-5p	0.00354421	0.474539	mmt-miR-199a-5p	1455577_at	-0.2	brown	0.921084	0.997753	BE196980		Mus musculus	2011-06-09	Consensus sequence	GenBank	gb:BE196980 /DB_XREF=gi:8709159 /DB_XREF=ug65f02.x1 /CLONE=IMAGE:1547259 /FEA=EST /CNT=42 /TID=Mm.25184.1 /TIER=Stack /STK=10 /UG=Mm.25184 /UG_TITLE=ESTs	BE196980	chemokine (C-C motif) ligand 28	Ccl28	56838	NM_020279	0006935 // chemotaxis // inferred from electronic annotation /// 0006955 // immune response // inferred from electronic annotation /// 0007204 // elevation of cytosolic calcium ion concentration // inferred from direct assay	0005576 // extracellular region // inferred from electronic annotation /// 0005615 // extracellular space // inferred from electronic annotation	0005125 // cytokine activity // inferred from electronic annotation /// 0008009 // chemokine activity // inferred from sequence or structural similarity /// 0008009 // chemokine activity // inferred from electronic annotation	0.00262074
blue	Appbp2	mmt-miR-199a-5p	0.00354421	0.474539	mmt-miR-199a-5p	1434041_at	-1	blue	-0.777604	0.285462	BB553604		Mus musculus	2011-06-09	Consensus sequence	GenBank	gb:BI653060 /DB_XREF=gi:15567296 /DB_XREF=603300768F1 /CLONE=IMAGE:5341120 /FEA=EST /CNT=114 /TID=Mm.86454.1 /TIER=Stack /STK=9 /UG=Mm.86454 /LL=103747 /UG_GENE=AI465480 /UG_TITLE=expressed sequence AI465480	BB553604	amyloid beta precursor protein (cytoplasmic tail) binding protein 2	Appbp2	66884	NM_025825	0006810 // transport // inferred from electronic annotation /// 0015031 // protein transport // inferred from electronic annotation /// 0046907 // intracellular transport // not recorded /// 0046907 // intracellular transport // inferred from electronic annotation	0005634 // nucleus // inferred from electronic annotation /// 0005634 // nucleus // inferred from sequence or structural similarity /// 0005737 // cytoplasm // inferred from electronic annotation /// 0005856 // cytoskeleton // inferred from electronic annotation /// 0005874 // microtubule // inferred from electronic annotation /// 0016020 // membrane // inferred from electronic annotation /// 003…	0005488 // binding // inferred from electronic annotation /// 0005515 // protein binding // inferred from electronic annotation /// 0008017 // microtubule binding // not recorded	0.00102087
blue	Gcnt2	mmt-miR-199a-5p	0.00354421	0.474539	mmt-miR-199a-5p	1425503_at	-0.4	blue	0.202592	0.887022	AB037596		Mus musculus	2011-06-09	Consensus sequence	GenBank	gb:BM236768 /DB_XREF=gi:17872038 /DB_XREF=K0440H11-3 /CLONE=K0440H11 /FEA=FLmRNA /CNT=61 /TID=Mm.26734.1 /TIER=Stack /STK=35 /UG=Mm.26734 /LL=170754 /UG_GENE=IGnTB /UG_TITLE=beta-1,6-N-acetylglucosaminyltransferase B /FL=gb:AB037596.1	AB037596	glucosaminyl (N-acetyl) transferase 2, I-branching enzyme	Gcnt2	14538	NM_008105 /// NM_023887 /// NM_133219	0008152 // metabolic process // inferred from electronic annotation	0000139 // Golgi membrane // inferred from electronic annotation /// 0005794 // Golgi apparatus // inferred from electronic annotation /// 0016020 // membrane // inferred from electronic annotation /// 0016021 // integral to membrane // inferred from electronic annotation	0008109 // N-acetyllactosaminide beta-1,6-N-acetylglucosaminyltransferase activity // inferred from electronic annotation /// 0008375 // acetylglucosaminyltransferase activity // inferred from direct assay /// 0008375 // acetylglucosaminyltransferase activity // inferred from electronic annotation /// 0016740 // transferase activity // inferred from electronic annotation /// 0016757 // transferas…	0.00161965
turquoise	Gcnt2	mmt-miR-199a-5p	0.00354421	0.474539	mmt-miR-199a-5p	1437607_at	-0.8	turquoise	0.734671	0.128947	BB357165		Mus musculus	2011-06-09	Consensus sequence	GenBank	gb:BB357165 /DB_XREF=gi:9068993 /DB_XREF=BB357165 /CLONE=C030019D14 /FEA=EST /CNT=16 /TID=Mm.23803.3 /TIER=Stack /STK=16 /UG=Mm.23803 /LL=14538 /UG_GENE=Gcnt2 /UG_TITLE=glucosaminyltransferase, I-branching enzyme	BB357165	Glucosaminyl (N-acetyl) transferase 2, I-branching enzyme	Gcnt2	14538	NM_008105 /// NM_023887 /// NM_133219	0008152 // metabolic process // inferred from electronic annotation	0000139 // Golgi membrane // inferred from electronic annotation /// 0005794 // Golgi apparatus // inferred from electronic annotation /// 0016020 // membrane // inferred from electronic annotation /// 0016021 // integral to membrane // inferred from electronic annotation	0008109 // N-acetyllactosaminide beta-1,6-N-acetylglucosaminyltransferase activity // inferred from electronic annotation /// 0008375 // acetylglucosaminyltransferase activity // inferred from direct assay /// 0008375 // acetylglucosaminyltransferase activity // inferred from electronic annotation /// 0016740 // transferase activity // inferred from electronic annotation /// 0016757 // transferas…	0.000703487
brown	Fastkd2	mmt-miR-199a-5p	0.00354421	0.474539	mmt-miR-199a-5p	1426741_a_at	-0.8	brown	-0.813397	0.283619	BB108987		Mus musculus	2011-06-09	Consensus sequence	GenBank	gb:BB108987 /DB_XREF=gi:15408009 /DB_XREF=BB108987 /CLONE=9530015G04 /FEA=mRNA /CNT=118 /TID=Mm.30965.1 /TIER=Stack /STK=80 /UG=Mm.30965 /UG_TITLE=Mus musculus, Similar to KIAA0971 protein, clone IMAGE:3603187, mRNA, partial cds	BB108987	FAST kinase domains 2	Fastkd2	75619	NM_172422	0006915 // apoptosis // inferred from electronic annotation /// 0016310 // phosphorylation // inferred from electronic annotation	0005739 // mitochondrion // inferred from direct assay	0004672 // protein kinase activity // inferred from electronic annotation /// 0005524 // ATP binding // inferred from electronic annotation	0.00287884
brown	Fastkd2	mmt-miR-199a-5p	0.00354421	0.474539	mmt-miR-199a-5p	1438319_x_at	-0.8	brown	-0.819842	0.494422	BB404569		Mus musculus	2011-06-09	Consensus sequence	GenBank	gb:BB404569 /DB_XREF=gi:9223965 /DB_XREF=BB404569 /CLONE=C330036N19 /FEA=EST /CNT=12 /TID=Mm.30965.3 /TIER=Stack /STK=11 /UG=Mm.30965 /UG_TITLE=Mus musculus, Similar to KIAA0971 protein, clone IMAGE:3603187, mRNA, partial cds	BB404569	FAST kinase domains 2	Fastkd2	75619	NM_172422	0006915 // apoptosis // inferred from electronic annotation /// 0016310 // phosphorylation // inferred from electronic annotation	0005739 // mitochondrion // inferred from direct assay	0004672 // protein kinase activity // inferred from electronic annotation /// 0005524 // ATP binding // inferred from electronic annotation	0.00150654
yellow	Tacc1	mmt-miR-199a-5p	0.00354421	0.474539	mmt-miR-199a-5p	1429590_at	-1	yellow	0.122494	0.225738	BE862546		Mus musculus	2011-06-09	Consensus sequence	GenBank	gb:AK019530.1 /DB_XREF=gi:12859795 /FEA=mRNA /CNT=27 /TID=Mm.150176.1 /TIER=Stack /STK=13 /UG=Mm.150176 /LL=78791 /UG_GENE=4833447E04Rik /UG_TITLE=RIKEN cDNA 4833447E04 gene /DEF=Mus musculus 0 day neonate head cDNA, RIKEN full-length enriched library, clone:4833447E04:homolog to TRANSFORMING ACIDIC COILED-COIL-CONTAINING PROTEIN 3, full insert sequence.	BE862546	transforming, acidic coiled-coil containing protein 1	Tacc1	320165	NM_177089 /// NM_199323	0000226 // microtubule cytoskeleton organization // inferred from mutant phenotype /// 0007049 // cell cycle // inferred from electronic annotation /// 0008283 // cell proliferation // inferred from mutant phenotype /// 0021987 // cerebral cortex development // inferred from mutant phenotype /// 0022008 // neurogenesis // inferred from mutant phenotype /// 0022027 // interkinetic nuclear migratio…	0005634 // nucleus // inferred from electronic annotation /// 0005737 // cytoplasm // inferred from electronic annotation /// 0005815 // microtubule organizing center // inferred from electronic annotation /// 0005856 // cytoskeleton // inferred from electronic annotation	0019904 // protein domain specific binding // inferred from physical interaction	0.00085781
blue	Gpr123	mmt-miR-199a-5p	0.00354421	0.474539	mmt-miR-199a-5p	1459750_s_at	-0.6	blue	0.622642	0.151338	AU015577		Mus musculus	2011-06-09	Consensus sequence	GenBank	gb:AU015577 /DB_XREF=gi:3370368 /DB_XREF=AU015577 /CLONE=J0713G04 /FEA=EST /CNT=2 /TID=Mm.195308.1 /TIER=ConsEnd /STK=2 /UG=Mm.195308 /LL=52389 /UG_GENE=D7Ertd680e /UG_TITLE=DNA segment, Chr 7, ERATO Doi 680, expressed	AU015577	G protein-coupled receptor 123	Gpr123	52389	NM_177469	0007165 // signal transduction // inferred from electronic annotation /// 0007166 // cell surface receptor linked signaling pathway // inferred from electronic annotation /// 0007186 // G-protein coupled receptor protein signaling pathway // inferred from electronic annotation	0005886 // plasma membrane // inferred from electronic annotation /// 0016020 // membrane // inferred from electronic annotation /// 0016021 // integral to membrane // inferred from electronic annotation	0004872 // receptor activity // inferred from electronic annotation /// 0004888 // transmembrane receptor activity // inferred from electronic annotation /// 0004930 // G-protein coupled receptor activity // inferred from electronic annotation	0.00102087
blue	Hnrnpul2	mmt-miR-338-5p	0.00275124	0.431246	mmt-miR-338-5p	1415765_at	-0.8	blue	0.208604	0.540202	BI080136		Mus musculus	2011-06-09	Consensus sequence	GenBank	gb:BI080136 /DB_XREF=gi:14498466 /DB_XREF=602876534F1 /CLONE=IMAGE:5008089 /FEA=EST /CNT=129 /TID=Mm.24148.1 /TIER=Stack /STK=9 /UG=Mm.24148 /LL=107206 /UG_GENE=AI465155 /UG_TITLE=expressed sequence AI465155	BI080136	heterogeneous nuclear ribonucleoprotein U-like 2	Hnrnpul2	68693	NM_001081196	0001906 // cell killing // inferred from electronic annotation	0005634 // nucleus // inferred from direct assay /// 0005634 // nucleus // inferred from electronic annotation	0003676 // nucleic acid binding // inferred from electronic annotation /// 0005515 // protein binding // inferred from physical interaction /// 0005524 // ATP binding // inferred from electronic annotation	0.00123519
yellow	Sbno1	mmt-miR-338-5p	0.00275124	0.431246	mmt-miR-338-5p	1455026_at	-0.8	yellow	0.142262	0.129954	BE947961		Mus musculus	2011-06-09	Consensus sequence	GenBank	gb:BE947961 /DB_XREF=gi:10525720 /DB_XREF=UI-M-BH3-axf-c-10-0-UI.s1 /CLONE=UI-M-BH3-axf-c-10-0-UI /FEA=EST /CNT=85 /TID=Mm.23879.1 /TIER=Stack /STK=9 /UG=Mm.23879 /LL=100752 /UG_GENE=AI849128 /UG_TITLE=expressed sequence AI849128	BE947961	sno, strawberry notch homolog 1 (Drosophila)	Sbno1	243272	NM_001081203	0008152 // metabolic process // inferred from electronic annotation		0003677 // DNA binding // inferred from electronic annotation /// 0005524 // ATP binding // inferred from electronic annotation /// 0016787 // hydrolase activity // inferred from electronic annotation	0.000717835
brown	Gria2	mmt-miR-338-5p	0.00275124	0.431246	mmt-miR-338-5p	1453098_at	-0.4	brown	0.825061	0.972018	AK014389		Mus musculus	2011-06-09	Consensus sequence	GenBank	gb:AK014389.1 /DB_XREF=gi:12852205 /GEN=Gria2 /FEA=mRNA /CNT=95 /TID=Mm.4921.2 /TIER=Stack /STK=59 /UG=Mm.4921 /LL=14800 /UG_TITLE=glutamate receptor, ionotropic, AMPA2 (alpha 2) /DEF=Mus musculus adult male brain cDNA, RIKEN full-length enriched library, clone:3526401L07:glutamate receptor, ionotropic, AMPA2 (alpha 2), full insert sequence.	AK014389	glutamate receptor, ionotropic, AMPA2 (alpha 2)	Gria2	14800	NM_001039195 /// NM_001083806 /// NM_013540	0001919 // regulation of receptor recycling // not recorded /// 0006810 // transport // inferred from electronic annotation /// 0006811 // ion transport // inferred from electronic annotation /// 0007165 // signal transduction // not recorded /// 0007268 // synaptic transmission // inferred from direct assay /// 0007268 // synaptic transmission // not recorded /// 0007268 // synaptic transmission…	0005624 // membrane fraction // inferred from direct assay /// 0005886 // plasma membrane // inferred from electronic annotation /// 0014069 // postsynaptic density // not recorded /// 0014069 // postsynaptic density // inferred from electronic annotation /// 0016020 // membrane // inferred from electronic annotation /// 0016021 // integral to membrane // inferred from electronic annotation /// 0…	0004872 // receptor activity // not recorded /// 0004872 // receptor activity // inferred from electronic annotation /// 0004970 // ionotropic glutamate receptor activity // inferred from direct assay /// 0004970 // ionotropic glutamate receptor activity // inferred from electronic annotation /// 0005216 // ion channel activity // inferred from electronic annotation /// 0005234 // extracellular-g…	0.00220278
brown	Cirbp	mmt-miR-338-5p	0.00275124	0.431246	mmt-miR-338-5p	1416332_at	-0.6	brown	0.854597	0.878887	NM_007705		Mus musculus	2011-06-09	Consensus sequence	GenBank	gb:NM_007705.1 /DB_XREF=gi:6680945 /GEN=Cirbp /FEA=FLmRNA /CNT=142 /TID=Mm.17898.1 /TIER=FL+Stack /STK=97 /UG=Mm.17898 /LL=12696 /DEF=Mus musculus cold inducible RNA binding protein (Cirbp), mRNA. /PROD=cold inducible RNA binding protein /FL=gb:NM_007705.1 gb:D78135.1	NM_007705	cold inducible RNA binding protein	Cirbp	12696	NM_007705	0006950 // response to stress // inferred from electronic annotation /// 0009409 // response to cold // inferred from electronic annotation /// 0009411 // response to UV // inferred from sequence or structural similarity /// 0034063 // stress granule assembly // inferred from direct assay /// 0045727 // positive regulation of translation // inferred from sequence or structural similarity /// 0048…	0005634 // nucleus // inferred from direct assay /// 0005634 // nucleus // inferred from electronic annotation /// 0005634 // nucleus // inferred from sequence or structural similarity /// 0005654 // nucleoplasm // inferred from electronic annotation /// 0005737 // cytoplasm // inferred from direct assay /// 0005737 // cytoplasm // inferred from electronic annotation /// 0005737 // cytoplasm // i…	0000166 // nucleotide binding // inferred from electronic annotation /// 0003676 // nucleic acid binding // inferred from electronic annotation /// 0003723 // RNA binding // inferred from electronic annotation /// 0003730 // mRNA 3'-UTR binding // inferred from sequence or structural similarity /// 0030371 // translation repressor activity // inferred from direct assay /// 0070181 // SSU rRNA bin…	0.00208386
blue	Gcnt2	mmt-miR-338-5p	0.00275124	0.431246	mmt-miR-338-5p	1425503_at	-1	blue	0.202592	0.887022	AB037596		Mus musculus	2011-06-09	Consensus sequence	GenBank	gb:BM236768 /DB_XREF=gi:17872038 /DB_XREF=K0440H11-3 /CLONE=K0440H11 /FEA=FLmRNA /CNT=61 /TID=Mm.26734.1 /TIER=Stack /STK=35 /UG=Mm.26734 /LL=170754 /UG_GENE=IGnTB /UG_TITLE=beta-1,6-N-acetylglucosaminyltransferase B /FL=gb:AB037596.1	AB037596	glucosaminyl (N-acetyl) transferase 2, I-branching enzyme	Gcnt2	14538	NM_008105 /// NM_023887 /// NM_133219	0008152 // metabolic process // inferred from electronic annotation	0000139 // Golgi membrane // inferred from electronic annotation /// 0005794 // Golgi apparatus // inferred from electronic annotation /// 0016020 // membrane // inferred from electronic annotation /// 0016021 // integral to membrane // inferred from electronic annotation	0008109 // N-acetyllactosaminide beta-1,6-N-acetylglucosaminyltransferase activity // inferred from electronic annotation /// 0008375 // acetylglucosaminyltransferase activity // inferred from direct assay /// 0008375 // acetylglucosaminyltransferase activity // inferred from electronic annotation /// 0016740 // transferase activity // inferred from electronic annotation /// 0016757 // transferas…	0.00161965
turquoise	Gcnt2	mmt-miR-338-5p	0.00275124	0.431246	mmt-miR-338-5p	1437607_at	-0.4	turquoise	0.734671	0.128947	BB357165		Mus musculus	2011-06-09	Consensus sequence	GenBank	gb:BB357165 /DB_XREF=gi:9068993 /DB_XREF=BB357165 /CLONE=C030019D14 /FEA=EST /CNT=16 /TID=Mm.23803.3 /TIER=Stack /STK=16 /UG=Mm.23803 /LL=14538 /UG_GENE=Gcnt2 /UG_TITLE=glucosaminyltransferase, I-branching enzyme	BB357165	Glucosaminyl (N-acetyl) transferase 2, I-branching enzyme	Gcnt2	14538	NM_008105 /// NM_023887 /// NM_133219	0008152 // metabolic process // inferred from electronic annotation	0000139 // Golgi membrane // inferred from electronic annotation /// 0005794 // Golgi apparatus // inferred from electronic annotation /// 0016020 // membrane // inferred from electronic annotation /// 0016021 // integral to membrane // inferred from electronic annotation	0008109 // N-acetyllactosaminide beta-1,6-N-acetylglucosaminyltransferase activity // inferred from electronic annotation /// 0008375 // acetylglucosaminyltransferase activity // inferred from direct assay /// 0008375 // acetylglucosaminyltransferase activity // inferred from electronic annotation /// 0016740 // transferase activity // inferred from electronic annotation /// 0016757 // transferas…	0.000703487
brown	Mycn	mmt-miR-338-5p	0.00275124	0.431246	mmt-miR-338-5p	1417155_at	-0.948683	brown	-0.723805	0.785999	BC005453		Mus musculus	2011-06-09	Consensus sequence	GenBank	gb:BC005453.1 /DB_XREF=gi:13529442 /FEA=FLmRNA /CNT=76 /TID=Mm.16469.1 /TIER=FL+Stack /STK=55 /UG=Mm.16469 /LL=18109 /UG_GENE=Nmyc1 /DEF=Mus musculus, neuroblastoma myc-related oncogene 1, clone MGC:6240 IMAGE:3495446, mRNA, complete cds. /PROD=neuroblastoma myc-related oncogene 1 /FL=gb:BC005453.1 gb:NM_008709.1	BC005453	v-myc myelocytomatosis viral related oncogene, neuroblastoma derived (avian)	Mycn	18109	NM_008709	0001502 // cartilage condensation // inferred from mutant phenotype /// 0002053 // positive regulation of mesenchymal cell proliferation // inferred from mutant phenotype /// 0006355 // regulation of transcription, DNA-dependent // inferred from electronic annotation /// 0008284 // positive regulation of cell proliferation // inferred from mutant phenotype /// 0010942 // positive regulation of ce…	0005634 // nucleus // inferred from direct assay /// 0005634 // nucleus // inferred from electronic annotation	0003677 // DNA binding // inferred from electronic annotation /// 0003700 // sequence-specific DNA binding transcription factor activity // inferred from electronic annotation /// 0005515 // protein binding // inferred from physical interaction /// 0030528 // transcription regulator activity // inferred from electronic annotation	0.000886271
blue	Lrrc4	mmt-miR-338-5p	0.00275124	0.431246	mmt-miR-338-5p	1435832_at	-1	blue	0.242499	0.25062	BB332932		Mus musculus	2011-06-09	Consensus sequence	GenBank	gb:BB332932 /DB_XREF=gi:16403973 /DB_XREF=BB332932 /CLONE=B830005D03 /FEA=EST /CNT=15 /TID=Mm.65809.1 /TIER=Stack /STK=13 /UG=Mm.65809 /UG_TITLE=ESTs	BB332932	leucine rich repeat containing 4	Lrrc4	192198	NM_138682		0005886 // plasma membrane // inferred from electronic annotation /// 0016020 // membrane // inferred from electronic annotation /// 0016021 // integral to membrane // inferred from electronic annotation /// 0030054 // cell junction // inferred from electronic annotation /// 0045202 // synapse // inferred from electronic annotation /// 0045211 // postsynaptic membrane // inferred from electronic …	0005515 // protein binding // inferred from electronic annotation	0.00158279
turquoise	Taok1	mmt-miR-338-5p	0.00275124	0.431246	mmt-miR-338-5p	1456975_at	-0.4	turquoise	0.433588	0.0711188	BM238077		Mus musculus	2011-06-09	Consensus sequence	GenBank	gb:BM238077 /DB_XREF=gi:17873347 /DB_XREF=K0511F12-3 /CLONE=K0511F12 /FEA=EST /CNT=6 /TID=Mm.209063.1 /TIER=ConsEnd /STK=6 /UG=Mm.209063 /UG_TITLE=ESTs	BM238077	TAO kinase 1	Taok1	216965	NM_144825	0001934 // positive regulation of protein phosphorylation // not recorded /// 0006468 // protein phosphorylation // not recorded /// 0006468 // protein phosphorylation // inferred from electronic annotation /// 0050790 // regulation of catalytic activity // not recorded	0005737 // cytoplasm // inferred from electronic annotation /// 0043231 // intracellular membrane-bounded organelle // inferred from electronic annotation	0000166 // nucleotide binding // inferred from electronic annotation /// 0004672 // protein kinase activity // inferred from electronic annotation /// 0004674 // protein serine/threonine kinase activity // not recorded /// 0004674 // protein serine/threonine kinase activity // inferred from electronic annotation /// 0005524 // ATP binding // inferred from electronic annotation /// 0016301 // kina…	0.00111794
green	Taok1	mmt-miR-338-5p	0.00275124	0.431246	mmt-miR-338-5p	1459770_at	-0.8	green	0.130429	0.012614	BB217143		Mus musculus	2011-06-09	Consensus sequence	GenBank	gb:BB217143 /DB_XREF=gi:8882096 /DB_XREF=BB217143 /CLONE=A530041B10 /FEA=EST /CNT=2 /TID=Mm.123252.1 /TIER=ConsEnd /STK=2 /UG=Mm.123252 /UG_TITLE=ESTs	BB217143	TAO kinase 1	Taok1	216965	NM_144825	0001934 // positive regulation of protein phosphorylation // not recorded /// 0006468 // protein phosphorylation // not recorded /// 0006468 // protein phosphorylation // inferred from electronic annotation /// 0050790 // regulation of catalytic activity // not recorded	0005737 // cytoplasm // inferred from electronic annotation /// 0043231 // intracellular membrane-bounded organelle // inferred from electronic annotation	0000166 // nucleotide binding // inferred from electronic annotation /// 0004672 // protein kinase activity // inferred from electronic annotation /// 0004674 // protein serine/threonine kinase activity // not recorded /// 0004674 // protein serine/threonine kinase activity // inferred from electronic annotation /// 0005524 // ATP binding // inferred from electronic annotation /// 0016301 // kina…	0.00289025
green	Vat1l	mmt-miR-338-5p	0.00275124	0.431246	mmt-miR-338-5p	1433551_at	-0.8	green	0.103266	7.74e-05	AV173683		Mus musculus	2011-06-09	Consensus sequence	GenBank	gb:AV173683 /DB_XREF=gi:16383915 /DB_XREF=AV173683 /CLONE=5730406G13 /FEA=EST /CNT=108 /TID=Mm.24704.1 /TIER=Stack /STK=95 /UG=Mm.24704 /LL=102065 /UG_GENE=AI427515 /UG_TITLE=expressed sequence AI427515	AV173683	vesicle amine transport protein 1 homolog-like (T. californica)	Vat1l	270097	NM_173016	0008152 // metabolic process // inferred from electronic annotation /// 0055114 // oxidation reduction // inferred from electronic annotation		0003824 // catalytic activity // inferred from electronic annotation /// 0005488 // binding // inferred from electronic annotation /// 0008270 // zinc ion binding // inferred from electronic annotation /// 0016491 // oxidoreductase activity // inferred from electronic annotation	0.00307395
brown	Arrdc3	mmt-miR-3095-5p	0.00257261	0.366323	mmt-miR-3095-5p	1454617_at	-0.737865	brown	-0.839384	0.85188	BG072824		Mus musculus	2011-06-09	Consensus sequence	GenBank	gb:BG072824 /DB_XREF=gi:12555393 /DB_XREF=H3115D06-3 /CLONE=H3115D06 /FEA=EST /CNT=205 /TID=Mm.34385.1 /TIER=Stack /STK=141 /UG=Mm.34385 /LL=105171 /UG_GENE=AI450344 /UG_TITLE=expressed sequence AI450344	BG072824	arrestin domain containing 3	Arrdc3	105171	NM_001042591	0007165 // signal transduction // inferred from electronic annotation /// 0007600 // sensory perception // inferred from electronic annotation	0005737 // cytoplasm // inferred from electronic annotation		0.00207623
brown	Nr4a2	mmt-miR-3095-5p	0.00257261	0.366323	mmt-miR-3095-5p	1447863_s_at	-0.948683	brown	-0.592951	0.188428	BB322941		Mus musculus	2011-06-09	Consensus sequence	GenBank	gb:BB322941 /DB_XREF=gi:9031255 /DB_XREF=BB322941 /CLONE=B330020N18 /FEA=EST /CNT=2 /TID=Mm.149186.1 /TIER=ConsEnd /STK=2 /UG=Mm.149186 /UG_TITLE=ESTs, Moderately similar to NR42 MOUSE ORPHAN NUCLEAR RECEPTOR NURR1 (M.musculus)	BB322941	nuclear receptor subfamily 4, group A, member 2	Nr4a2	18227	NM_001139509 /// NM_013613	0001666 // response to hypoxia // inferred from mutant phenotype /// 0001764 // neuron migration // inferred from mutant phenotype /// 0001975 // response to amphetamine // inferred from mutant phenotype /// 0006350 // transcription // inferred from electronic annotation /// 0006355 // regulation of transcription, DNA-dependent // inferred from electronic annotation /// 0006950 // response to str…	0005634 // nucleus // inferred from direct assay /// 0005634 // nucleus // not recorded /// 0005634 // nucleus // inferred from electronic annotation /// 0005737 // cytoplasm // not recorded /// 0005737 // cytoplasm // inferred from electronic annotation	0003677 // DNA binding // inferred from direct assay /// 0003677 // DNA binding // inferred from electronic annotation /// 0003700 // sequence-specific DNA binding transcription factor activity // inferred from electronic annotation /// 0003707 // steroid hormone receptor activity // inferred from electronic annotation /// 0004872 // receptor activity // inferred from electronic annotation /// 00…	0.00123392
brown	Nr4a2	mmt-miR-3095-5p	0.00257261	0.366323	mmt-miR-3095-5p	1450750_a_at	-0.948683	brown	-0.684366	0.264983	NM_013613		Mus musculus	2011-06-09	Consensus sequence	GenBank	gb:BE824605 /DB_XREF=gi:10256839 /DB_XREF=C0502A03-3 /CLONE=C0502A03 /FEA=FLmRNA /CNT=44 /TID=Mm.3507.1 /TIER=Stack /STK=21 /UG=Mm.3507 /LL=18227 /UG_GENE=Nr4a2 /UG_TITLE=nuclear receptor subfamily 4, group A, member 2 /FL=gb:NM_013613.1	NM_013613	nuclear receptor subfamily 4, group A, member 2	Nr4a2	18227	NM_001139509 /// NM_013613	0001666 // response to hypoxia // inferred from mutant phenotype /// 0001764 // neuron migration // inferred from mutant phenotype /// 0001975 // response to amphetamine // inferred from mutant phenotype /// 0006350 // transcription // inferred from electronic annotation /// 0006355 // regulation of transcription, DNA-dependent // inferred from electronic annotation /// 0006950 // response to str…	0005634 // nucleus // inferred from direct assay /// 0005634 // nucleus // not recorded /// 0005634 // nucleus // inferred from electronic annotation /// 0005737 // cytoplasm // not recorded /// 0005737 // cytoplasm // inferred from electronic annotation	0003677 // DNA binding // inferred from direct assay /// 0003677 // DNA binding // inferred from electronic annotation /// 0003700 // sequence-specific DNA binding transcription factor activity // inferred from electronic annotation /// 0003707 // steroid hormone receptor activity // inferred from electronic annotation /// 0004872 // receptor activity // inferred from electronic annotation /// 00…	0.000626977
brown	Nr4a2	mmt-miR-3095-5p	0.00257261	0.366323	mmt-miR-3095-5p	1455034_at	-0.737865	brown	-0.689023	0.211154	BB703394		Mus musculus	2011-06-09	Consensus sequence	GenBank	gb:BB703394 /DB_XREF=gi:16052229 /DB_XREF=BB703394 /CLONE=7420451N07 /FEA=EST /CNT=31 /TID=Mm.45081.1 /TIER=Stack /STK=28 /UG=Mm.45081 /UG_TITLE=ESTs	BB703394	nuclear receptor subfamily 4, group A, member 2	Nr4a2	18227	NM_001139509 /// NM_013613	0001666 // response to hypoxia // inferred from mutant phenotype /// 0001764 // neuron migration // inferred from mutant phenotype /// 0001975 // response to amphetamine // inferred from mutant phenotype /// 0006350 // transcription // inferred from electronic annotation /// 0006355 // regulation of transcription, DNA-dependent // inferred from electronic annotation /// 0006950 // response to str…	0005634 // nucleus // inferred from direct assay /// 0005634 // nucleus // not recorded /// 0005634 // nucleus // inferred from electronic annotation /// 0005737 // cytoplasm // not recorded /// 0005737 // cytoplasm // inferred from electronic annotation	0003677 // DNA binding // inferred from direct assay /// 0003677 // DNA binding // inferred from electronic annotation /// 0003700 // sequence-specific DNA binding transcription factor activity // inferred from electronic annotation /// 0003707 // steroid hormone receptor activity // inferred from electronic annotation /// 0004872 // receptor activity // inferred from electronic annotation /// 00…	0.000626977
blue	Jun	mmt-miR-3095-5p	0.00257261	0.366323	mmt-miR-3095-5p	1417409_at	-0.948683	blue	0.260611	0.479666	NM_010591		Mus musculus	2011-06-09	Consensus sequence	GenBank	gb:BC002081.1 /DB_XREF=gi:12805238 /FEA=FLmRNA /CNT=170 /TID=Mm.482.1 /TIER=FL+Stack /STK=20 /UG=Mm.482 /LL=16476 /UG_GENE=Jun /DEF=Mus musculus, Jun oncogene, clone MGC:6246 IMAGE:3493248, mRNA, complete cds. /PROD=Jun oncogene /FL=gb:J04115.1 gb:BC002081.1 gb:NM_010591.1	NM_010591	Jun oncogene	Jun	16476	NM_010591	0001525 // angiogenesis // not recorded /// 0001525 // angiogenesis // inferred from electronic annotation /// 0001836 // release of cytochrome c from mitochondria // not recorded /// 0001836 // release of cytochrome c from mitochondria // inferred from electronic annotation /// 0006350 // transcription // inferred from electronic annotation /// 0006355 // regulation of transcription, DNA-depende…	0000790 // nuclear chromatin // not recorded /// 0000790 // nuclear chromatin // inferred from electronic annotation /// 0005634 // nucleus // inferred from direct assay /// 0005634 // nucleus // not recorded /// 0005634 // nucleus // inferred from electronic annotation /// 0005667 // transcription factor complex // inferred from direct assay /// 0005667 // transcription factor complex // not rec…	0003677 // DNA binding // inferred from direct assay /// 0003677 // DNA binding // inferred from electronic annotation /// 0003690 // double-stranded DNA binding // not recorded /// 0003690 // double-stranded DNA binding // inferred from electronic annotation /// 0003700 // sequence-specific DNA binding transcription factor activity // not recorded /// 0003700 // sequence-specific DNA binding tra…	0.0011731
pink	Csf1r	mmt-miR-34b-5p	0.00255393	0.00150614	mmt-miR-34b-5p	1423593_a_at	-0.948683	pink	0.0607663	0.0189743	AK004947		Mus musculus	2011-06-09	Consensus sequence	GenBank	gb:AK004947.1 /DB_XREF=gi:12836517 /GEN=Csf1r /FEA=FLmRNA /CNT=97 /TID=Mm.22574.1 /TIER=Stack /STK=9 /UG=Mm.22574 /LL=12978 /UG_TITLE=colony stimulating factor 1 receptor /DEF=Mus musculus adult male liver cDNA, RIKEN full-length enriched library, clone:1300008N20:colony stimulating factor 1 receptor, full insert sequence. /FL=gb:NM_007779.1	AK004947	colony stimulating factor 1 receptor	Csf1r	12978	NM_001037859	0006468 // protein phosphorylation // inferred from electronic annotation /// 0007165 // signal transduction // inferred from electronic annotation /// 0007169 // transmembrane receptor protein tyrosine kinase signaling pathway // inferred from electronic annotation /// 0008283 // cell proliferation // not recorded /// 0045672 // positive regulation of osteoclast differentiation // not recorded	0005886 // plasma membrane // inferred from direct assay /// 0005887 // integral to plasma membrane // inferred from electronic annotation /// 0016020 // membrane // inferred from electronic annotation /// 0016021 // integral to membrane // inferred from electronic annotation /// 0043235 // receptor complex // inferred from direct assay	0000166 // nucleotide binding // inferred from electronic annotation /// 0004672 // protein kinase activity // inferred from electronic annotation /// 0004713 // protein tyrosine kinase activity // inferred from electronic annotation /// 0004714 // transmembrane receptor protein tyrosine kinase activity // inferred from electronic annotation /// 0004872 // receptor activity // inferred from elect…	0.00158835
black	Mcart6	mmt-miR-34b-5p	0.00255393	0.00150614	mmt-miR-34b-5p	1459914_at	-0.737865	black	-0.697322	0.116385	AI448995		Mus musculus	2011-06-09	Consensus sequence	GenBank	gb:AI448995 /DB_XREF=gi:4286900 /DB_XREF=ms56h03.x1 /CLONE=IMAGE:615605 /FEA=EST /CNT=8 /TID=Mm.1572.1 /TIER=ConsEnd /STK=0 /UG=Mm.1572 /LL=102911 /UG_GENE=AI448995 /UG_TITLE=expressed sequence AI448995	AI448995	mitochondrial carrier triple repeat 6	Mcart6	67062	NM_001082412 /// NM_001114179	0006810 // transport // inferred from electronic annotation /// 0055085 // transmembrane transport // inferred from electronic annotation	0016020 // membrane // inferred from electronic annotation /// 0016021 // integral to membrane // inferred from electronic annotation	0005488 // binding // inferred from electronic annotation	0.000748866
yellow	Notch2	mmt-miR-34b-5p	0.00255393	0.00150614	mmt-miR-34b-5p	1455556_at	-0.737865	yellow	-0.125369	0.0201045	AI787996		Mus musculus	2011-06-09	Consensus sequence	GenBank	gb:AI787996 /DB_XREF=gi:5335712 /DB_XREF=ul16a02.y1 /CLONE=IMAGE:2087690 /FEA=EST /CNT=16 /TID=Mm.27449.1 /TIER=Stack /STK=11 /UG=Mm.27449 /LL=99749 /UG_GENE=AI853703 /UG_TITLE=expressed sequence AI853703	AI787996	Notch gene homolog 2 (Drosophila)	Notch2	18129	NM_010928	0001709 // cell fate determination // not recorded /// 0001709 // cell fate determination // traceable author statement /// 0001709 // cell fate determination // inferred from electronic annotation /// 0002011 // morphogenesis of an epithelial sheet // inferred from mutant phenotype /// 0006350 // transcription // inferred from electronic annotation /// 0007050 // cell cycle arrest // inferred fr…	0005634 // nucleus // inferred from direct assay /// 0005634 // nucleus // inferred from electronic annotation /// 0005886 // plasma membrane // inferred from electronic annotation /// 0005887 // integral to plasma membrane // inferred by curator /// 0005887 // integral to plasma membrane // inferred from electronic annotation /// 0009986 // cell surface // inferred from electronic annotation ///…	0004872 // receptor activity // inferred from electronic annotation /// 0005509 // calcium ion binding // inferred from electronic annotation /// 0005515 // protein binding // inferred from physical interaction /// 0005515 // protein binding // inferred from electronic annotation	0.00103474
yellow	Baalc	mmt-miR-34b-5p	0.00255393	0.00150614	mmt-miR-34b-5p	1436878_at	-0.948683	yellow	-0.0600428	0.0753334	BB175696		Mus musculus	2011-06-09	Consensus sequence	GenBank	gb:BB175696 /DB_XREF=gi:16269698 /DB_XREF=BB175696 /CLONE=A230057P21 /FEA=EST /CNT=45 /TID=Mm.85430.1 /TIER=Stack /STK=40 /UG=Mm.85430 /UG_TITLE=ESTs	BB175696	brain and acute leukemia, cytoplasmic	Baalc	118452	NM_080640		0005737 // cytoplasm // inferred from direct assay /// 0005737 // cytoplasm // not recorded /// 0005737 // cytoplasm // inferred from electronic annotation /// 0016020 // membrane // inferred from electronic annotation		0.000850958
brown	Satb2	mmt-miR-34b-5p	0.00255393	0.00150614	mmt-miR-34b-5p	1427017_at	-0.948683	brown	-0.706386	0.375226	BB104560		Mus musculus	2011-06-09	Consensus sequence	GenBank	gb:BB104560 /DB_XREF=gi:15407947 /DB_XREF=BB104560 /CLONE=9430092A10 /FEA=mRNA /CNT=40 /TID=Mm.73537.1 /TIER=Stack /STK=25 /UG=Mm.73537 /UG_TITLE=Mus musculus, clone IMAGE:4983969, mRNA	BB104560	special AT-rich sequence binding protein 2	Satb2	212712	NM_139146	0000122 // negative regulation of transcription from RNA polymerase II promoter // inferred from mutant phenotype /// 0001764 // neuron migration // inferred from mutant phenotype /// 0002076 // osteoblast development // inferred from genetic interaction /// 0002076 // osteoblast development // inferred from mutant phenotype /// 0006338 // chromatin remodeling // inferred from direct assay /// 00…	0000118 // histone deacetylase complex // inferred from direct assay /// 0000790 // nuclear chromatin // inferred by curator /// 0005634 // nucleus // inferred from direct assay /// 0005634 // nucleus // not recorded /// 0005634 // nucleus // inferred from electronic annotation /// 0005667 // transcription factor complex // inferred from direct assay /// 0016363 // nuclear matrix // inferred from…	0003677 // DNA binding // inferred from direct assay /// 0003677 // DNA binding // inferred from electronic annotation /// 0003682 // chromatin binding // inferred from direct assay /// 0003700 // sequence-specific DNA binding transcription factor activity // inferred from electronic annotation /// 0005515 // protein binding // inferred from physical interaction /// 0043565 // sequence-specific D…	0.00212257
blue	Pitpnc1	mmt-miR-34b-5p	0.00255393	0.00150614	mmt-miR-34b-5p	1428878_a_at	-0.8	blue	0.258693	0.243016	AI595920		Mus musculus	2011-06-09	Consensus sequence	GenBank	gb:AI595920 /DB_XREF=gi:4604968 /DB_XREF=uk20b09.x1 /CLONE=IMAGE:1969529 /FEA=mRNA /CNT=63 /TID=Mm.38610.2 /TIER=Stack /STK=9 /UG=Mm.38610 /LL=71795 /UG_GENE=1110020B03Rik /UG_TITLE=RIKEN cDNA 1110020B03 gene	AI595920	phosphatidylinositol transfer protein, cytoplasmic 1	Pitpnc1	71795	NM_145823	0006810 // transport // inferred from electronic annotation /// 0006869 // lipid transport // inferred from electronic annotation /// 0007165 // signal transduction // inferred from electronic annotation /// 0007165 // signal transduction // inferred from sequence or structural similarity /// 0046488 // phosphatidylinositol metabolic process // not recorded	0005622 // intracellular // inferred from electronic annotation /// 0005634 // nucleus // inferred from electronic annotation /// 0005737 // cytoplasm // not recorded /// 0005737 // cytoplasm // inferred from electronic annotation /// 0005737 // cytoplasm // inferred from sequence or structural similarity	0005515 // protein binding // inferred from electronic annotation /// 0008289 // lipid binding // inferred from electronic annotation /// 0008526 // phosphatidylinositol transporter activity // not recorded /// 0008526 // phosphatidylinositol transporter activity // inferred from electronic annotation /// 0008526 // phosphatidylinositol transporter activity // inferred from sequence or structural…	0.00127104
brown	Ppwd1	mmt-miR-34b-5p	0.00255393	0.00150614	mmt-miR-34b-5p	1456359_at	-0.948683	brown	-0.902353	0.884219	AV233215		Mus musculus	2011-06-09	Consensus sequence	GenBank	gb:AV233215 /DB_XREF=gi:15405045 /DB_XREF=AV233215 /CLONE=4632422M10 /FEA=EST /CNT=12 /TID=Mm.98910.1 /TIER=Stack /STK=11 /UG=Mm.98910 /UG_TITLE=ESTs	AV233215	peptidylprolyl isomerase domain and WD repeat containing 1	Ppwd1	238831	NM_172807	0006397 // mRNA processing // inferred from electronic annotation /// 0006457 // protein folding // inferred from electronic annotation /// 0008380 // RNA splicing // inferred from electronic annotation	0005634 // nucleus // inferred from electronic annotation /// 0005681 // spliceosomal complex // inferred from electronic annotation	0003755 // peptidyl-prolyl cis-trans isomerase activity // inferred from electronic annotation /// 0016853 // isomerase activity // inferred from electronic annotation	0.00244581
turquoise	Spred1	mmt-miR-188-5p	0.00254261	0.594484	mmt-miR-188-5p	1423160_at	-1	turquoise	-0.849175	0.534272	BQ044290		Mus musculus	2011-06-09	Consensus sequence	GenBank	gb:AV295157 /DB_XREF=gi:16392675 /DB_XREF=AV295157 /CLONE=5730432I02 /FEA=FLmRNA /CNT=111 /TID=Mm.39505.1 /TIER=Stack /STK=36 /UG=Mm.39505 /LL=114715 /UG_GENE=Spred1-pending /UG_TITLE=sprouty protein with EVH-1 domain 1, related sequence /FL=gb:NM_033524.1 gb:AB063495.1	BQ044290	sprouty protein with EVH-1 domain 1, related sequence	Spred1	114715	NM_033524	0000188 // inactivation of MAPK activity // inferred from mutant phenotype /// 0007275 // multicellular organismal development // inferred from electronic annotation /// 0009966 // regulation of signal transduction // inferred from electronic annotation	0005634 // nucleus // inferred from electronic annotation /// 0005886 // plasma membrane // inferred from electronic annotation /// 0005901 // caveola // inferred from electronic annotation /// 0016020 // membrane // inferred from electronic annotation	0005173 // stem cell factor receptor binding // inferred from physical interaction /// 0005515 // protein binding // inferred from physical interaction	0.000729939
yellow	Spred1	mmt-miR-188-5p	0.00254261	0.594484	mmt-miR-188-5p	1428777_at	-0.8	yellow	-0.566693	0.0529318	AK017680		Mus musculus	2011-06-09	Consensus sequence	GenBank	gb:BG060646 /DB_XREF=gi:12529345 /DB_XREF=L0906B08-3 /CLONE=L0906B08 /FEA=mRNA /CNT=52 /TID=Mm.200935.1 /TIER=Stack /STK=9 /UG=Mm.200935 /LL=70589 /UG_GENE=5730461F13Rik /UG_TITLE=RIKEN cDNA 5730461F13 gene	AK017680	sprouty protein with EVH-1 domain 1, related sequence	Spred1	114715	NM_033524	0000188 // inactivation of MAPK activity // inferred from mutant phenotype /// 0007275 // multicellular organismal development // inferred from electronic annotation /// 0009966 // regulation of signal transduction // inferred from electronic annotation	0005634 // nucleus // inferred from electronic annotation /// 0005886 // plasma membrane // inferred from electronic annotation /// 0005901 // caveola // inferred from electronic annotation /// 0016020 // membrane // inferred from electronic annotation	0005173 // stem cell factor receptor binding // inferred from physical interaction /// 0005515 // protein binding // inferred from physical interaction	0.000729939
brown	Spred1	mmt-miR-188-5p	0.00254261	0.594484	mmt-miR-188-5p	1452911_at	-0.4	brown	-0.60666	0.152341	AK017680		Mus musculus	2011-06-09	Consensus sequence	GenBank	gb:AK017680.1 /DB_XREF=gi:12857041 /FEA=mRNA /CNT=52 /TID=Mm.200935.1 /TIER=Stack /STK=22 /UG=Mm.200935 /LL=70589 /UG_GENE=5730461F13Rik /UG_TITLE=RIKEN cDNA 5730461F13 gene /DEF=Mus musculus 8 days embryo whole body cDNA, RIKEN full-length enriched library, clone:5730461F13:unclassifiable transcript, full insert sequence.	AK017680	sprouty protein with EVH-1 domain 1, related sequence	Spred1	114715	NM_033524	0000188 // inactivation of MAPK activity // inferred from mutant phenotype /// 0007275 // multicellular organismal development // inferred from electronic annotation /// 0009966 // regulation of signal transduction // inferred from electronic annotation	0005634 // nucleus // inferred from electronic annotation /// 0005886 // plasma membrane // inferred from electronic annotation /// 0005901 // caveola // inferred from electronic annotation /// 0016020 // membrane // inferred from electronic annotation	0005173 // stem cell factor receptor binding // inferred from physical interaction /// 0005515 // protein binding // inferred from physical interaction	0.000729939
brown	Spred1	mmt-miR-188-5p	0.00254261	0.594484	mmt-miR-188-5p	1460116_s_at	-0.8	brown	-0.765719	0.541389	AI450584		Mus musculus	2011-06-09	Consensus sequence	GenBank	gb:AI450584 /DB_XREF=gi:4298024 /DB_XREF=mq86c11.x1 /CLONE=IMAGE:585620 /FEA=EST /CNT=3 /TID=Mm.200247.1 /TIER=ConsEnd /STK=3 /UG=Mm.200247 /LL=99293 /UG_GENE=AW047647 /UG_TITLE=expressed sequence AW047647	AI450584	sprouty protein with EVH-1 domain 1, related sequence	Spred1	114715	NM_033524	0000188 // inactivation of MAPK activity // inferred from mutant phenotype /// 0007275 // multicellular organismal development // inferred from electronic annotation /// 0009966 // regulation of signal transduction // inferred from electronic annotation	0005634 // nucleus // inferred from electronic annotation /// 0005886 // plasma membrane // inferred from electronic annotation /// 0005901 // caveola // inferred from electronic annotation /// 0016020 // membrane // inferred from electronic annotation	0005173 // stem cell factor receptor binding // inferred from physical interaction /// 0005515 // protein binding // inferred from physical interaction	0.00115679
yellow	Atxn1l	mmt-miR-126-5p	0.00233308	0.182737	mmt-miR-126-5p	1445624_at	-1	yellow	0.192162	0.107031	AW121392		Mus musculus	2011-06-09	Consensus sequence	GenBank	gb:AW121392 /DB_XREF=gi:6096725 /DB_XREF=UI-M-BH2.2-aom-g-07-0-UI.s1 /CLONE=UI-M-BH2.2-aom-g-07-0-UI /FEA=EST /CNT=3 /TID=Mm.151932.1 /TIER=ConsEnd /STK=2 /UG=Mm.151932 /UG_TITLE=ESTs	AW121392	Ataxin 1-like	Atxn1l	52335	NM_001080930		0005634 // nucleus // inferred from electronic annotation /// 0030425 // dendrite // inferred from electronic annotation /// 0042995 // cell projection // inferred from electronic annotation	0005488 // binding // inferred from electronic annotation	0.000742603
red	Lpp	mmt-miR-126-5p	0.00233308	0.182737	mmt-miR-126-5p	1437235_x_at	-0.632456	red	0.89903	0.577337	BB218844		Mus musculus	2011-06-09	Consensus sequence	GenBank	gb:BB218844 /DB_XREF=gi:8883797 /DB_XREF=BB218844 /CLONE=A530051J15 /FEA=EST /CNT=22 /TID=Mm.205997.3 /TIER=Stack /STK=22 /UG=Mm.205997 /LL=106219 /UG_GENE=AI481106 /UG_TITLE=expressed sequence AI481106	BB218844	LIM domain containing preferred translocation partner in lipoma	Lpp	210126	NM_001145952 /// NM_001145954 /// NM_178665	0007155 // cell adhesion // inferred from electronic annotation	0005634 // nucleus // inferred from electronic annotation /// 0005737 // cytoplasm // inferred from electronic annotation /// 0005886 // plasma membrane // inferred from electronic annotation /// 0005925 // focal adhesion // inferred from electronic annotation /// 0030054 // cell junction // inferred from electronic annotation	0005515 // protein binding // inferred from electronic annotation /// 0008270 // zinc ion binding // inferred from electronic annotation /// 0046872 // metal ion binding // inferred from electronic annotation	0.00099545
brown	Lpp	mmt-miR-126-5p	0.00233308	0.182737	mmt-miR-126-5p	1446698_at	-0.4	brown	0.807198	0.385325	BB476830		Mus musculus	2011-06-09	Consensus sequence	GenBank	gb:BB476830 /DB_XREF=gi:16440224 /DB_XREF=BB476830 /CLONE=D330021J20 /FEA=EST /CNT=2 /TID=Mm.209385.1 /TIER=ConsEnd /STK=2 /UG=Mm.209385 /UG_TITLE=ESTs	BB476830	LIM domain containing preferred translocation partner in lipoma	Lpp	210126	NM_001145952 /// NM_001145954 /// NM_178665	0007155 // cell adhesion // inferred from electronic annotation	0005634 // nucleus // inferred from electronic annotation /// 0005737 // cytoplasm // inferred from electronic annotation /// 0005886 // plasma membrane // inferred from electronic annotation /// 0005925 // focal adhesion // inferred from electronic annotation /// 0030054 // cell junction // inferred from electronic annotation	0005515 // protein binding // inferred from electronic annotation /// 0008270 // zinc ion binding // inferred from electronic annotation /// 0046872 // metal ion binding // inferred from electronic annotation	0.00117425
red	Rnf152	mmt-miR-126-5p	0.00233308	0.182737	mmt-miR-126-5p	1439887_at	-0.4	red	0.145579	0.0191016	BB364961		Mus musculus	2011-06-09	Consensus sequence	GenBank	gb:BB364961 /DB_XREF=gi:16406297 /DB_XREF=BB364961 /CLONE=C130025B04 /FEA=EST /CNT=14 /TID=Mm.23549.1 /TIER=ConsEnd /STK=6 /UG=Mm.23549 /UG_TITLE=ESTs	BB364961	ring finger protein 152	Rnf152	320311	NM_001160368 /// NM_178779			0005515 // protein binding // inferred from electronic annotation /// 0008270 // zinc ion binding // inferred from electronic annotation /// 0046872 // metal ion binding // inferred from electronic annotation	0.00104917
yellow	Dcun1d3	mmt-miR-126-5p	0.00233308	0.182737	mmt-miR-126-5p	1436673_at	-0.8	yellow	-0.51385	0.0754154	BM195516		Mus musculus	2011-06-09	Consensus sequence	GenBank	gb:BM195516 /DB_XREF=gi:17747000 /DB_XREF=C0311F11-3 /CLONE=C0311F11 /FEA=EST /CNT=8 /TID=Mm.120191.1 /TIER=Stack /STK=8 /UG=Mm.120191 /UG_TITLE=ESTs	BM195516	DCN1, defective in cullin neddylation 1, domain containing 3 (S. cerevisiae)	Dcun1d3	233805	NM_001163703 /// NM_173408	0010225 // response to UV-C // inferred from electronic annotation /// 0010225 // response to UV-C // inferred from sequence or structural similarity /// 0010332 // response to gamma radiation // inferred from electronic annotation /// 0010332 // response to gamma radiation // inferred from sequence or structural similarity /// 0030308 // negative regulation of cell growth // inferred from electr…	0048471 // perinuclear region of cytoplasm // inferred from electronic annotation /// 0048471 // perinuclear region of cytoplasm // inferred from sequence or structural similarity		0.00213689
green	Zic4	mmt-miR-126-5p	0.00233308	0.182737	mmt-miR-126-5p	1456417_at	-0.4	green	0.643159	0.139439	BB126810		Mus musculus	2011-06-09	Consensus sequence	GenBank	gb:BB126810 /DB_XREF=gi:15408237 /DB_XREF=BB126810 /CLONE=9630017D14 /FEA=EST /CNT=14 /TID=Mm.8062.2 /TIER=Stack /STK=10 /UG=Mm.8062 /LL=22774 /UG_GENE=Zic4 /UG_TITLE=zinc finger protein of the cerebellum 4	BB126810	zinc finger protein of the cerebellum 4	Zic4	22774	NM_009576		0005622 // intracellular // inferred from electronic annotation /// 0005634 // nucleus // inferred from direct assay /// 0005634 // nucleus // inferred from electronic annotation	0003676 // nucleic acid binding // inferred from electronic annotation /// 0003677 // DNA binding // inferred from direct assay /// 0003677 // DNA binding // inferred from electronic annotation /// 0008270 // zinc ion binding // inferred from electronic annotation /// 0046872 // metal ion binding // inferred from electronic annotation	0.00117812
yellow	Sema7a	mmt-miR-126-5p	0.00233308	0.182737	mmt-miR-126-5p	1422040_at	-1	yellow	-0.473637	0.0170007	AF176670		Mus musculus	2011-06-09	Consensus sequence	GenBank	gb:AF176670.1 /DB_XREF=gi:5823360 /GEN=CDw108 /FEA=FLmRNA /CNT=11 /TID=Mm.42028.1 /TIER=FL /STK=1 /UG=Mm.42028 /LL=20361 /DEF=Mus musculus GPI-anchored membrane protein CDw108 precursor (CDw108) mRNA, complete cds. /PROD=GPI-anchored membrane protein CDw108 precursor /FL=gb:NM_011352.1 gb:AF176670.1 gb:AB017532.1	AF176670	sema domain, immunoglobulin domain (Ig), and GPI membrane anchor, (semaphorin) 7A	Sema7a	20361	NM_011352	0007165 // signal transduction // inferred from electronic annotation /// 0007275 // multicellular organismal development // inferred from electronic annotation /// 0007399 // nervous system development // inferred from electronic annotation /// 0030154 // cell differentiation // inferred from electronic annotation	0005886 // plasma membrane // inferred from electronic annotation /// 0016020 // membrane // inferred from electronic annotation /// 0031225 // anchored to membrane // inferred from electronic annotation	0004872 // receptor activity // inferred from electronic annotation /// 0005515 // protein binding // inferred from electronic annotation	0.00162548
green	Fzd2	mmt-miR-126-5p	0.00233308	0.182737	mmt-miR-126-5p	1418532_at	-0.948683	green	0.204964	0.00238608	BB371406		Mus musculus	2011-06-09	Consensus sequence	GenBank	gb:NM_020510.1 /DB_XREF=gi:10048405 /GEN=Fzd2 /FEA=FLmRNA /CNT=78 /TID=Mm.36416.1 /TIER=FL+Stack /STK=22 /UG=Mm.36416 /LL=57265 /DEF=Mus musculus frizzled homolog 2 (Drosophila) (Fzd2), mRNA. /PROD=frizzled homolog 2 (Drosophila) /FL=gb:AF206321.1 gb:NM_020510.1	BB371406	frizzled homolog 2 (Drosophila)	Fzd2	57265	NM_020510	0007165 // signal transduction // inferred from electronic annotation /// 0007166 // cell surface receptor linked signaling pathway // inferred from electronic annotation /// 0007186 // G-protein coupled receptor protein signaling pathway // inferred from electronic annotation /// 0007199 // G-protein signaling, coupled to cGMP nucleotide second messenger // not recorded /// 0007199 // G-protein …	0005886 // plasma membrane // not recorded /// 0016020 // membrane // inferred from electronic annotation /// 0016021 // integral to membrane // inferred from electronic annotation	0004871 // signal transducer activity // inferred from electronic annotation /// 0004872 // receptor activity // inferred from electronic annotation /// 0004888 // transmembrane receptor activity // inferred from electronic annotation /// 0004930 // G-protein coupled receptor activity // inferred from electronic annotation /// 0005515 // protein binding // inferred from physical interaction /// 0…	0.00177374
brown	Pphln1	mmt-miR-142-5p	0.00191335	0.597267	mmt-miR-142-5p	1434822_at	-0.2	brown	-0.820568	0.572058	BB770905		Mus musculus	2011-06-09	Consensus sequence	GenBank	gb:BB770905 /DB_XREF=gi:16212969 /DB_XREF=BB770905 /CLONE=G370118H01 /FEA=EST /CNT=114 /TID=Mm.45562.1 /TIER=Stack /STK=24 /UG=Mm.45562 /UG_TITLE=ESTs	BB770905	periphilin 1	Pphln1	223828	NM_001083114 /// NM_146062 /// NM_175363	0031424 // keratinization // inferred from electronic annotation	0005634 // nucleus // inferred from electronic annotation		0.00132063
blue	Slc24a2	mmt-miR-142-5p	0.00191335	0.597267	mmt-miR-142-5p	1453885_at	-0.8	blue	-0.699277	0.187029	AK012771		Mus musculus	2011-06-09	Consensus sequence	GenBank	gb:AK012771.1 /DB_XREF=gi:12849733 /FEA=mRNA /CNT=3 /TID=Mm.159733.1 /TIER=ConsEnd /STK=2 /UG=Mm.159733 /LL=76376 /UG_GENE=Slc24a2 /UG_TITLE=solute carrier family 24 (sodiumpotassiumcalcium exchanger), member 2 /DEF=Mus musculus 10, 11 days embryo whole body cDNA, RIKEN full-length enriched library, clone:2810021B17:homolog to POTASSIUM-DEPENDENT SODIUM-CALCIUM EXCHANGER, full insert sequence.	AK012771	solute carrier family 24 (sodium/potassium/calcium exchanger), member 2	Slc24a2	76376	NM_001110240 /// NM_172426	0006816 // calcium ion transport // inferred from direct assay /// 0006874 // cellular calcium ion homeostasis // inferred from mutant phenotype /// 0007612 // learning // inferred from mutant phenotype /// 0007613 // memory // inferred from mutant phenotype /// 0055085 // transmembrane transport // inferred from electronic annotation /// 0060291 // long-term synaptic potentiation // inferred fro…	0005624 // membrane fraction // inferred from direct assay /// 0016020 // membrane // inferred from electronic annotation /// 0016021 // integral to membrane // inferred from electronic annotation	0005262 // calcium channel activity // inferred from direct assay /// 0046983 // protein dimerization activity // not recorded /// 0046983 // protein dimerization activity // inferred from electronic annotation	0.00167103
brown	Etv1	mmt-miR-142-5p	0.00191335	0.597267	mmt-miR-142-5p	1450684_at	-0.2	brown	-0.781228	0.395183	NM_007960		Mus musculus	2011-06-09	Consensus sequence	GenBank	gb:NM_007960.1 /DB_XREF=gi:6679700 /GEN=Etv1 /FEA=FLmRNA /CNT=157 /TID=Mm.4866.1 /TIER=FL+Stack /STK=27 /UG=Mm.4866 /LL=14009 /DEF=Mus musculus ets variant gene 1 (Etv1), mRNA. /PROD=ets variant gene 1 /FL=gb:BC005645.1 gb:L10426.1 gb:NM_007960.1	NM_007960	ets variant gene 1	Etv1	14009	NM_001163154 /// NM_007960	0006350 // transcription // inferred from electronic annotation /// 0006355 // regulation of transcription, DNA-dependent // inferred from electronic annotation /// 0007411 // axon guidance // inferred from mutant phenotype /// 0007517 // muscle organ development // inferred from mutant phenotype /// 0007638 // mechanosensory behavior // inferred from mutant phenotype /// 0045449 // regulation of…	0005634 // nucleus // inferred by curator /// 0005634 // nucleus // inferred from electronic annotation	0003677 // DNA binding // inferred from electronic annotation /// 0003700 // sequence-specific DNA binding transcription factor activity // traceable author statement /// 0003700 // sequence-specific DNA binding transcription factor activity // inferred from electronic annotation /// 0016563 // transcription activator activity // inferred from direct assay /// 0043565 // sequence-specific DNA bin…	0.0014679
yellow	Cdc37l1	mmt-miR-142-5p	0.00191335	0.597267	mmt-miR-142-5p	1430205_a_at	-0.6	yellow	0.312196	0.0839184	AK016651		Mus musculus	2011-06-09	Consensus sequence	GenBank	gb:AK016651.1 /DB_XREF=gi:12855505 /FEA=mRNA /CNT=5 /TID=Mm.78875.2 /TIER=ConsEnd /STK=3 /UG=Mm.78875 /LL=67072 /UG_GENE=Cdc37l /UG_TITLE=cell division cycle 37 homolog (S. cerevisiae)-like /DEF=Mus musculus adult male testis cDNA, RIKEN full-length enriched library, clone:4933404I19:homolog to BA6J24.4 (A NOVEL PROTEIN SIMILAR TO CELL DIVISION CYCLE CONTROL PROTEIN 37(CDC37)), full insert sequen…	AK016651	cell division cycle 37 homolog (S. cerevisiae)-like 1	Cdc37l1	67072	NM_025950		0005737 // cytoplasm // inferred from direct assay /// 0005737 // cytoplasm // inferred from electronic annotation		0.00133624
blue	Ccnt2	mmt-miR-142-5p	0.00191335	0.597267	mmt-miR-142-5p	1452297_at	-0.4	blue	-0.0497956	0.0726599	BI872151		Mus musculus	2011-06-09	Consensus sequence	GenBank	gb:BI872151 /DB_XREF=gi:16045826 /DB_XREF=603396464F1 /CLONE=IMAGE:5400423 /FEA=mRNA /CNT=86 /TID=Mm.45584.1 /TIER=ConsEnd /STK=0 /UG=Mm.45584 /UG_TITLE=Mus musculus, clone IMAGE:4222259, mRNA, partial cds	BI872151	cyclin T2	Ccnt2	72949	NM_028399		0005634 // nucleus // not recorded /// 0005634 // nucleus // inferred from electronic annotation		0.00161564
green	Cdk17	mmt-miR-142-5p	0.00191335	0.597267	mmt-miR-142-5p	1446272_at	-0.8	green	0.0332279	0.010516	BB200545		Mus musculus	2011-06-09	Consensus sequence	GenBank	gb:BB200545 /DB_XREF=gi:16271450 /DB_XREF=BB200545 /CLONE=A430025F06 /FEA=EST /CNT=2 /TID=Mm.208161.1 /TIER=ConsEnd /STK=2 /UG=Mm.208161 /UG_TITLE=ESTs	BB200545	cyclin-dependent kinase 17	Cdk17	237459	NM_146239	0006468 // protein phosphorylation // inferred from electronic annotation /// 0007049 // cell cycle // inferred from electronic annotation		0000166 // nucleotide binding // inferred from electronic annotation /// 0004672 // protein kinase activity // inferred from electronic annotation /// 0004674 // protein serine/threonine kinase activity // inferred from electronic annotation /// 0004693 // cyclin-dependent protein kinase activity // inferred from electronic annotation /// 0005524 // ATP binding // inferred from electronic annotat…	0.00132795
brown	Etv1	mmt-miR-335-5p	0.00188114	0.020124	mmt-miR-335-5p	1450684_at	-0.4	brown	-0.781228	0.395183	NM_007960		Mus musculus	2011-06-09	Consensus sequence	GenBank	gb:NM_007960.1 /DB_XREF=gi:6679700 /GEN=Etv1 /FEA=FLmRNA /CNT=157 /TID=Mm.4866.1 /TIER=FL+Stack /STK=27 /UG=Mm.4866 /LL=14009 /DEF=Mus musculus ets variant gene 1 (Etv1), mRNA. /PROD=ets variant gene 1 /FL=gb:BC005645.1 gb:L10426.1 gb:NM_007960.1	NM_007960	ets variant gene 1	Etv1	14009	NM_001163154 /// NM_007960	0006350 // transcription // inferred from electronic annotation /// 0006355 // regulation of transcription, DNA-dependent // inferred from electronic annotation /// 0007411 // axon guidance // inferred from mutant phenotype /// 0007517 // muscle organ development // inferred from mutant phenotype /// 0007638 // mechanosensory behavior // inferred from mutant phenotype /// 0045449 // regulation of…	0005634 // nucleus // inferred by curator /// 0005634 // nucleus // inferred from electronic annotation	0003677 // DNA binding // inferred from electronic annotation /// 0003700 // sequence-specific DNA binding transcription factor activity // traceable author statement /// 0003700 // sequence-specific DNA binding transcription factor activity // inferred from electronic annotation /// 0016563 // transcription activator activity // inferred from direct assay /// 0043565 // sequence-specific DNA bin…	0.0014679
blue	Rprm	mmt-miR-335-5p	0.00188114	0.020124	mmt-miR-335-5p	1422552_at	-0.8	blue	0.162773	0.871203	NM_023396		Mus musculus	2011-06-09	Consensus sequence	GenBank	gb:NM_023396.1 /DB_XREF=gi:12963660 /GEN=2410012A13Rik /FEA=FLmRNA /CNT=64 /TID=Mm.27086.1 /TIER=FL+Stack /STK=38 /UG=Mm.27086 /LL=67874 /DEF=Mus musculus RIKEN cDNA 2410012A13 gene (2410012A13Rik), mRNA. /PROD=RIKEN cDNA 2410012A13 /FL=gb:NM_023396.1 gb:AB043586.1	NM_023396	reprimo, TP53 dependent G2 arrest mediator candidate	Rprm	67874	NM_023396	0007050 // cell cycle arrest // inferred from direct assay /// 0007346 // regulation of mitotic cell cycle // inferred from direct assay	0005737 // cytoplasm // inferred from direct assay /// 0005737 // cytoplasm // inferred from electronic annotation /// 0016020 // membrane // inferred from electronic annotation /// 0016021 // integral to membrane // inferred from electronic annotation	0005515 // protein binding // inferred from electronic annotation	0.000906844
green	Sostdc1	mmt-miR-335-5p	0.00188114	0.020124	mmt-miR-335-5p	1449340_at	-0.8	green	0.0222536	0.000909315	BC021458		Mus musculus	2011-06-09	Consensus sequence	GenBank	gb:AK007893.1 /DB_XREF=gi:12841739 /FEA=FLmRNA /CNT=73 /TID=Mm.43375.1 /TIER=Stack /STK=16 /UG=Mm.43375 /LL=66042 /UG_GENE=0610006G05Rik /UG_TITLE=RIKEN cDNA 0610006G05 gene /DEF=Mus musculus 10 day old male pancreas cDNA, RIKEN full-length enriched library, clone:1810057P14:homolog to HYPOTHETICAL 15.3 KDA PROTEIN (FRAGMENT), full insert sequence. /FL=gb:BC021458.1 gb:NM_025312.1	BC021458	sclerostin domain containing 1	Sostdc1	66042	NM_025312	0007389 // pattern specification process // inferred from mutant phenotype /// 0016055 // Wnt receptor signaling pathway // inferred from electronic annotation /// 0030514 // negative regulation of BMP signaling pathway // inferred from direct assay /// 0030514 // negative regulation of BMP signaling pathway // inferred from genetic interaction /// 0042475 // odontogenesis of dentine-containing t…	0005576 // extracellular region // inferred from electronic annotation /// 0005615 // extracellular space // inferred from direct assay	0005515 // protein binding // inferred from physical interaction	0.00243387
green	Sostdc1	mmt-miR-335-5p	0.00188114	0.020124	mmt-miR-335-5p	1460250_at	-0.8	green	0.25104	0.00384701	BC021458		Mus musculus	2011-06-09	Consensus sequence	GenBank	gb:BC021458.1 /DB_XREF=gi:18204790 /FEA=FLmRNA /CNT=73 /TID=Mm.43375.1 /TIER=FL+Stack /STK=13 /UG=Mm.43375 /LL=66042 /UG_GENE=0610006G05Rik /DEF=Mus musculus, RIKEN cDNA 0610006G05 gene, clone MGC:29422 IMAGE:5064413, mRNA, complete cds. /PROD=RIKEN cDNA 0610006G05 gene /FL=gb:BC021458.1 gb:NM_025312.1	BC021458	sclerostin domain containing 1	Sostdc1	66042	NM_025312	0007389 // pattern specification process // inferred from mutant phenotype /// 0016055 // Wnt receptor signaling pathway // inferred from electronic annotation /// 0030514 // negative regulation of BMP signaling pathway // inferred from direct assay /// 0030514 // negative regulation of BMP signaling pathway // inferred from genetic interaction /// 0042475 // odontogenesis of dentine-containing t…	0005576 // extracellular region // inferred from electronic annotation /// 0005615 // extracellular space // inferred from direct assay	0005515 // protein binding // inferred from physical interaction	0.0014885
brown	Tmem87b	mmt-miR-335-5p	0.00188114	0.020124	mmt-miR-335-5p	1429336_at	-0.8	brown	0.794026	0.434547	BB161454		Mus musculus	2011-06-09	Consensus sequence	GenBank	gb:AK011959.1 /DB_XREF=gi:12848403 /FEA=mRNA /CNT=66 /TID=Mm.139238.1 /TIER=Stack /STK=36 /UG=Mm.139238 /LL=72477 /UG_GENE=2610301K12Rik /UG_TITLE=RIKEN cDNA 2610301K12 gene /DEF=Mus musculus 10 days embryo whole body cDNA, RIKEN full-length enriched library, clone:2610301K12:homolog to HYPOTHETICAL 63.3 KDA PROTEIN, full insert sequence.	BB161454	transmembrane protein 87B	Tmem87b	72477	NM_028248		0016020 // membrane // inferred from electronic annotation /// 0016021 // integral to membrane // inferred from electronic annotation		0.00177127
yellow	Dcun1d3	mmt-miR-335-5p	0.00188114	0.020124	mmt-miR-335-5p	1436673_at	-0.8	yellow	-0.51385	0.0754154	BM195516		Mus musculus	2011-06-09	Consensus sequence	GenBank	gb:BM195516 /DB_XREF=gi:17747000 /DB_XREF=C0311F11-3 /CLONE=C0311F11 /FEA=EST /CNT=8 /TID=Mm.120191.1 /TIER=Stack /STK=8 /UG=Mm.120191 /UG_TITLE=ESTs	BM195516	DCN1, defective in cullin neddylation 1, domain containing 3 (S. cerevisiae)	Dcun1d3	233805	NM_001163703 /// NM_173408	0010225 // response to UV-C // inferred from electronic annotation /// 0010225 // response to UV-C // inferred from sequence or structural similarity /// 0010332 // response to gamma radiation // inferred from electronic annotation /// 0010332 // response to gamma radiation // inferred from sequence or structural similarity /// 0030308 // negative regulation of cell growth // inferred from electr…	0048471 // perinuclear region of cytoplasm // inferred from electronic annotation /// 0048471 // perinuclear region of cytoplasm // inferred from sequence or structural similarity		0.00213689
yellow	9630033F20Rik	mmt-miR-335-5p	0.00188114	0.020124	mmt-miR-335-5p	1439859_at	-0.8	yellow	-0.49197	0.342983	BB278948		Mus musculus	2011-06-09	Consensus sequence	GenBank	gb:BB278948 /DB_XREF=gi:15411022 /DB_XREF=BB278948 /CLONE=A930014G16 /FEA=EST /CNT=9 /TID=Mm.41839.1 /TIER=ConsEnd /STK=6 /UG=Mm.41839 /LL=101134 /UG_GENE=AI595337 /UG_TITLE=expressed sequence AI595337	BB278948	RIKEN cDNA 9630033F20 gene	9630033F20Rik	319801	NM_177003	0008152 // metabolic process // inferred from electronic annotation /// 0016311 // dephosphorylation // inferred from electronic annotation	0005622 // intracellular // inferred from electronic annotation	0003824 // catalytic activity // inferred from electronic annotation /// 0004331 // fructose-2,6-bisphosphate 2-phosphatase activity // inferred from electronic annotation /// 0016787 // hydrolase activity // inferred from electronic annotation	0.000906844
brown	Arrdc3	mmt-miR-3470a	0.00150365	0.46075	mmt-miR-3470a	1454617_at	-0.8	brown	-0.839384	0.85188	BG072824		Mus musculus	2011-06-09	Consensus sequence	GenBank	gb:BG072824 /DB_XREF=gi:12555393 /DB_XREF=H3115D06-3 /CLONE=H3115D06 /FEA=EST /CNT=205 /TID=Mm.34385.1 /TIER=Stack /STK=141 /UG=Mm.34385 /LL=105171 /UG_GENE=AI450344 /UG_TITLE=expressed sequence AI450344	BG072824	arrestin domain containing 3	Arrdc3	105171	NM_001042591	0007165 // signal transduction // inferred from electronic annotation /// 0007600 // sensory perception // inferred from electronic annotation	0005737 // cytoplasm // inferred from electronic annotation		0.00207623
brown	Sfpq	mmt-miR-3470a	0.00150365	0.46075	mmt-miR-3470a	1423795_at	-0.8	brown	-0.883321	0.900567	AY034062		Mus musculus	2011-06-09	Consensus sequence	GenBank	gb:AY034062.1 /DB_XREF=gi:17136070 /FEA=FLmRNA /CNT=462 /TID=Mm.43213.1 /TIER=FL+Stack /STK=109 /UG=Mm.43213 /LL=71514 /UG_GENE=9030402K04Rik /DEF=Mus musculus PTB-associated splicing factor mRNA, complete cds. /PROD=PTB-associated splicing factor /FL=gb:AY034062.1	AY034062	splicing factor proline/glutamine rich (polypyrimidine tract binding protein associated)	Sfpq	71514	NM_023603	0000380 // alternative nuclear mRNA splicing, via spliceosome // inferred from electronic annotation /// 0006281 // DNA repair // inferred from electronic annotation /// 0006350 // transcription // inferred from electronic annotation /// 0006397 // mRNA processing // inferred from electronic annotation /// 0006974 // response to DNA damage stimulus // inferred from electronic annotation /// 00083…	0005634 // nucleus // inferred from electronic annotation /// 0005654 // nucleoplasm // inferred from electronic annotation /// 0016363 // nuclear matrix // inferred from electronic annotation /// 0042382 // paraspeckles // inferred from electronic annotation	0000166 // nucleotide binding // inferred from electronic annotation /// 0003676 // nucleic acid binding // inferred from electronic annotation /// 0003677 // DNA binding // inferred from electronic annotation /// 0003723 // RNA binding // inferred from electronic annotation /// 0005515 // protein binding // inferred from physical interaction /// 0005515 // protein binding // inferred from electr…	0.00229336
brown	Sfpq	mmt-miR-3470a	0.00150365	0.46075	mmt-miR-3470a	1423796_at	-0.8	brown	-0.947012	0.845133	AY034062		Mus musculus	2011-06-09	Consensus sequence	GenBank	gb:BE951578 /DB_XREF=gi:10591072 /DB_XREF=UI-M-CC0-ayc-b-12-0-UI.s1 /CLONE=UI-M-CC0-ayc-b-12-0-UI /FEA=FLmRNA /CNT=462 /TID=Mm.43213.1 /TIER=Stack /STK=23 /UG=Mm.43213 /LL=71514 /UG_GENE=9030402K04Rik /UG_TITLE=RIKEN cDNA 9030402K04 gene /FL=gb:AY034062.1	AY034062	splicing factor proline/glutamine rich (polypyrimidine tract binding protein associated)	Sfpq	71514	NM_023603	0000380 // alternative nuclear mRNA splicing, via spliceosome // inferred from electronic annotation /// 0006281 // DNA repair // inferred from electronic annotation /// 0006350 // transcription // inferred from electronic annotation /// 0006397 // mRNA processing // inferred from electronic annotation /// 0006974 // response to DNA damage stimulus // inferred from electronic annotation /// 00083…	0005634 // nucleus // inferred from electronic annotation /// 0005654 // nucleoplasm // inferred from electronic annotation /// 0016363 // nuclear matrix // inferred from electronic annotation /// 0042382 // paraspeckles // inferred from electronic annotation	0000166 // nucleotide binding // inferred from electronic annotation /// 0003676 // nucleic acid binding // inferred from electronic annotation /// 0003677 // DNA binding // inferred from electronic annotation /// 0003723 // RNA binding // inferred from electronic annotation /// 0005515 // protein binding // inferred from physical interaction /// 0005515 // protein binding // inferred from electr…	0.00108926
yellow	Sfpq	mmt-miR-3470a	0.00150365	0.46075	mmt-miR-3470a	1439058_at	-1	yellow	0.52496	0.271331	BG061796		Mus musculus	2011-06-09	Consensus sequence	GenBank	gb:BG061796 /DB_XREF=gi:12531676 /DB_XREF=L0951D04-3 /CLONE=L0951D04 /FEA=EST /CNT=45 /TID=Mm.200665.1 /TIER=Stack /STK=8 /UG=Mm.200665 /LL=100305 /UG_GENE=AU021830 /UG_TITLE=expressed sequence AU021830	BG061796	splicing factor proline/glutamine rich (polypyrimidine tract binding protein associated)	Sfpq	71514	NM_023603	0000380 // alternative nuclear mRNA splicing, via spliceosome // inferred from electronic annotation /// 0006281 // DNA repair // inferred from electronic annotation /// 0006350 // transcription // inferred from electronic annotation /// 0006397 // mRNA processing // inferred from electronic annotation /// 0006974 // response to DNA damage stimulus // inferred from electronic annotation /// 00083…	0005634 // nucleus // inferred from electronic annotation /// 0005654 // nucleoplasm // inferred from electronic annotation /// 0016363 // nuclear matrix // inferred from electronic annotation /// 0042382 // paraspeckles // inferred from electronic annotation	0000166 // nucleotide binding // inferred from electronic annotation /// 0003676 // nucleic acid binding // inferred from electronic annotation /// 0003677 // DNA binding // inferred from electronic annotation /// 0003723 // RNA binding // inferred from electronic annotation /// 0005515 // protein binding // inferred from physical interaction /// 0005515 // protein binding // inferred from electr…	0.00050916
yellow	Mapk6	mmt-miR-1839-5p	0.00126816	0.548941	mmt-miR-1839-5p	1419169_at	-0.948683	yellow	-0.41888	0.00925822	BC024684		Mus musculus	2011-06-09	Consensus sequence	GenBank	gb:BC024684.1 /DB_XREF=gi:19353313 /FEA=FLmRNA /CNT=87 /TID=Mm.18856.1 /TIER=Stack /STK=16 /UG=Mm.18856 /LL=50772 /UG_GENE=Mapk6 /DEF=Mus musculus, clone IMAGE:3967684, mRNA, partial cds. /PROD=Unknown (protein for IMAGE:3967684) /FL=gb:NM_015806.1 gb:AF132850.1	BC024684	mitogen-activated protein kinase 6	Mapk6	50772	NM_015806 /// NM_027418	0006468 // protein phosphorylation // inferred from electronic annotation /// 0007049 // cell cycle // inferred from electronic annotation /// 0007165 // signal transduction // inferred from electronic annotation	0005737 // cytoplasm // inferred from direct assay	0000166 // nucleotide binding // inferred from electronic annotation /// 0004672 // protein kinase activity // inferred from electronic annotation /// 0004674 // protein serine/threonine kinase activity // inferred from electronic annotation /// 0004707 // MAP kinase activity // inferred from electronic annotation /// 0005515 // protein binding // inferred from physical interaction /// 0005524 //…	0.00179166
black	Rdh10	mmt-miR-1839-5p	0.00126816	0.548941	mmt-miR-1839-5p	1426968_a_at	-0.8	black	-0.821733	0.775302	BG073496		Mus musculus	2011-06-09	Consensus sequence	GenBank	gb:BG073496 /DB_XREF=gi:12556065 /DB_XREF=H3123C06-3 /CLONE=H3123C06 /FEA=mRNA /CNT=68 /TID=Mm.41657.1 /TIER=Stack /STK=32 /UG=Mm.41657 /LL=98711 /UG_GENE=3110069K09Rik /UG_TITLE=RIKEN cDNA 3110069K09 gene	BG073496	retinol dehydrogenase 10 (all-trans)	Rdh10	98711	NM_133832	0001656 // metanephros development // inferred from mutant phenotype /// 0001701 // in utero embryonic development // inferred from mutant phenotype /// 0002138 // retinoic acid biosynthetic process // inferred from mutant phenotype /// 0007601 // visual perception // not recorded /// 0007601 // visual perception // inferred from electronic annotation /// 0008152 // metabolic process // inferred …	0005624 // membrane fraction // inferred from direct assay /// 0005737 // cytoplasm // inferred from electronic annotation /// 0005783 // endoplasmic reticulum // inferred from electronic annotation /// 0005789 // endoplasmic reticulum membrane // inferred from electronic annotation /// 0005792 // microsome // inferred from mutant phenotype /// 0005792 // microsome // not recorded /// 0005792 // …	0003824 // catalytic activity // inferred from electronic annotation /// 0004745 // retinol dehydrogenase activity // inferred from mutant phenotype /// 0004745 // retinol dehydrogenase activity // not recorded /// 0004745 // retinol dehydrogenase activity // inferred from electronic annotation /// 0005488 // binding // inferred from electronic annotation /// 0016491 // oxidoreductase activity //…	0.00168101
blue	Hif1an	mmt-miR-1839-5p	0.00126816	0.548941	mmt-miR-1839-5p	1428576_at	-0.4	blue	0.473472	0.16527	BB726995		Mus musculus	2011-06-09	Consensus sequence	GenBank	gb:AK009856.1 /DB_XREF=gi:12844910 /FEA=mRNA /CNT=82 /TID=Mm.84648.1 /TIER=Stack /STK=31 /UG=Mm.84648 /LL=77039 /UG_GENE=2310046M24Rik /UG_TITLE=RIKEN cDNA 2310046M24 gene /DEF=Mus musculus adult male tongue cDNA, RIKEN full-length enriched library, clone:2310046M24:unclassifiable, full insert sequence.	BB726995	hypoxia-inducible factor 1, alpha subunit inhibitor	Hif1an	319594	NM_176958	0006350 // transcription // inferred from electronic annotation /// 0045449 // regulation of transcription // inferred from electronic annotation /// 0055114 // oxidation reduction // inferred from electronic annotation	0005634 // nucleus // inferred from electronic annotation	0004597 // peptide-aspartate beta-dioxygenase activity // inferred from electronic annotation /// 0005515 // protein binding // inferred from electronic annotation /// 0016491 // oxidoreductase activity // inferred from electronic annotation /// 0016702 // oxidoreductase activity, acting on single donors with incorporation of molecular oxygen, incorporation of two atoms of oxygen // inferred from…	0.00260607
yellow	Nufip2	mmt-miR-3105-5p	0.00113359	0.0597867	mmt-miR-3105-5p	1455387_at	-1	yellow	-0.181878	0.0755245	AV112972		Mus musculus	2011-06-09	Consensus sequence	GenBank	gb:AV112972 /DB_XREF=gi:16382064 /DB_XREF=AV112972 /CLONE=2610017I04 /FEA=EST /CNT=147 /TID=Mm.37799.1 /TIER=Stack /STK=73 /UG=Mm.37799 /UG_TITLE=ESTs, Weakly similar to SEX-DETERMINING REGION Y PROTEIN (M.musculus)	AV112972	nuclear fragile X mental retardation protein interacting protein 2	Nufip2	68564	NM_001024205		0005634 // nucleus // inferred from electronic annotation /// 0005634 // nucleus // inferred from sequence or structural similarity /// 0005737 // cytoplasm // inferred from electronic annotation /// 0005737 // cytoplasm // inferred from sequence or structural similarity /// 0005794 // Golgi apparatus // inferred from electronic annotation /// 0042788 // polysomal ribosome // inferred from electr…	0003723 // RNA binding // inferred from electronic annotation /// 0003723 // RNA binding // inferred from sequence or structural similarity /// 0005515 // protein binding // inferred from electronic annotation	0.00210699
red	Rnf152	mmt-miR-3105-5p	0.00113359	0.0597867	mmt-miR-3105-5p	1439887_at	-0.316228	red	0.145579	0.0191016	BB364961		Mus musculus	2011-06-09	Consensus sequence	GenBank	gb:BB364961 /DB_XREF=gi:16406297 /DB_XREF=BB364961 /CLONE=C130025B04 /FEA=EST /CNT=14 /TID=Mm.23549.1 /TIER=ConsEnd /STK=6 /UG=Mm.23549 /UG_TITLE=ESTs	BB364961	ring finger protein 152	Rnf152	320311	NM_001160368 /// NM_178779			0005515 // protein binding // inferred from electronic annotation /// 0008270 // zinc ion binding // inferred from electronic annotation /// 0046872 // metal ion binding // inferred from electronic annotation	0.00104917
yellow	Pik3r3	mmt-miR-3105-5p	0.00113359	0.0597867	mmt-miR-3105-5p	1456482_at	-1	yellow	0.0264597	0.12792	AA414954		Mus musculus	2011-06-09	Consensus sequence	GenBank	gb:AA414954 /DB_XREF=gi:2075142 /DB_XREF=vc50c06.r1 /CLONE=IMAGE:777994 /FEA=EST /CNT=37 /TID=Mm.94590.1 /TIER=Stack /STK=9 /UG=Mm.94590 /LL=18710 /UG_GENE=Pik3r3 /UG_TITLE=phosphatidylinositol 3 kinase, regulatory subunit, polypeptide 3 (p55)	AA414954	phosphatidylinositol 3 kinase, regulatory subunit, polypeptide 3 (p55)	Pik3r3	18710	NM_181585	0008286 // insulin receptor signaling pathway // inferred from direct assay /// 0016310 // phosphorylation // inferred from electronic annotation /// 0042325 // regulation of phosphorylation // inferred from electronic annotation /// 0042325 // regulation of phosphorylation // not recorded /// 0050790 // regulation of catalytic activity // inferred from electronic annotation /// 0050790 // regula…	0005942 // phosphoinositide 3-kinase complex // inferred from physical interaction /// 0005942 // phosphoinositide 3-kinase complex // inferred from electronic annotation	0005515 // protein binding // inferred from physical interaction /// 0005515 // protein binding // inferred from electronic annotation /// 0016301 // kinase activity // inferred from electronic annotation /// 0035014 // phosphoinositide 3-kinase regulator activity // inferred from electronic annotation /// 0046935 // 1-phosphatidylinositol-3-kinase regulator activity // inferred from direct assay…	0.00122894
yellow	Zfp644	mmt-miR-673-5p	0.00104468	0.456415	mmt-miR-673-5p	1436985_at	-0.4	yellow	-0.463879	0.0336067	BM115349		Mus musculus	2011-06-09	Consensus sequence	GenBank	gb:BM115349 /DB_XREF=gi:17078367 /DB_XREF=L0819A02-3 /CLONE=L0819A02 /FEA=EST /CNT=43 /TID=Mm.41468.1 /TIER=Stack /STK=31 /UG=Mm.41468 /UG_TITLE=ESTs, Moderately similar to hypothetical protein FLJ13964 (Homo sapiens) (H.sapiens)	BM115349	zinc finger protein 644	Zfp644	52397	NM_026856		0005622 // intracellular // inferred from electronic annotation	0003676 // nucleic acid binding // inferred from electronic annotation /// 0008270 // zinc ion binding // inferred from electronic annotation	0.00260619
blue	Zfp644	mmt-miR-673-5p	0.00104468	0.456415	mmt-miR-673-5p	1449691_at	-0.4	blue	-0.602478	0.0884923	AU015726		Mus musculus	2011-06-09	Consensus sequence	GenBank	gb:AU015726 /DB_XREF=gi:3370517 /DB_XREF=AU015726 /CLONE=J0715F01 /FEA=EST /CNT=1 /TID=Mm.195311.1 /TIER=ConsEnd /STK=0 /UG=Mm.195311 /LL=52397 /UG_GENE=D5Ertd689e /UG_TITLE=DNA segment, Chr 5, ERATO Doi 689, expressed	AU015726	Zinc finger protein 644	Zfp644	52397	NM_026856		0005622 // intracellular // inferred from electronic annotation	0003676 // nucleic acid binding // inferred from electronic annotation /// 0008270 // zinc ion binding // inferred from electronic annotation	0.000633621
brown	Elavl4	mmt-miR-501-5p	0.00104356	0.556143	mmt-miR-501-5p	1428741_at	-0.6	brown	-0.797991	0.339125	AK013588		Mus musculus	2011-06-09	Consensus sequence	GenBank	gb:AK014133.1 /DB_XREF=gi:12851807 /GEN=Elavl4 /FEA=mRNA /CNT=88 /TID=Mm.3970.3 /TIER=Stack /STK=9 /UG=Mm.3970 /LL=15572 /UG_TITLE=ELAV (embryonic lethal, abnormal vision, Drosophila)-like 4 (Hu antigen D) /DEF=Mus musculus 13 days embryo head cDNA, RIKEN full-length enriched library, clone:3110037G03:ELAV (embryonic lethal, abnormal vision, Drosophila)-like 4 (Hu antigen D), full insert sequence.	AK013588	ELAV (embryonic lethal, abnormal vision, Drosophila)-like 4 (Hu antigen D)	Elavl4	15572	NM_001038698 /// NM_001163397 /// NM_001163399 /// NM_010488			0000166 // nucleotide binding // inferred from electronic annotation /// 0003676 // nucleic acid binding // inferred from electronic annotation /// 0003723 // RNA binding // inferred from electronic annotation /// 0017091 // AU-rich element binding // inferred from sequence or structural similarity	0.00196969
brown	Elavl4	mmt-miR-501-5p	0.00104356	0.556143	mmt-miR-501-5p	1452894_at	-0.8	brown	-0.785877	0.460946	AK013588		Mus musculus	2011-06-09	Consensus sequence	GenBank	gb:AK013588.1 /DB_XREF=gi:12851008 /FEA=mRNA /CNT=88 /TID=Mm.3970.3 /TIER=Stack /STK=23 /UG=Mm.3970 /LL=15572 /UG_GENE=Elavl4 /UG_TITLE=ELAV (embryonic lethal, abnormal vision, Drosophila)-like 4 (Hu antigen D) /DEF=Mus musculus adult male hippocampus cDNA, RIKEN full-length enriched library, clone:2900024I17:ELAV (embryonic lethal, abnormal vision, Drosophila)-like 4 (Hu antigen D), full insert …	AK013588	ELAV (embryonic lethal, abnormal vision, Drosophila)-like 4 (Hu antigen D)	Elavl4	15572	NM_001038698 /// NM_001163397 /// NM_001163399 /// NM_010488			0000166 // nucleotide binding // inferred from electronic annotation /// 0003676 // nucleic acid binding // inferred from electronic annotation /// 0003723 // RNA binding // inferred from electronic annotation /// 0017091 // AU-rich element binding // inferred from sequence or structural similarity	0.0019832
green	Zic4	mmt-miR-501-5p	0.00104356	0.556143	mmt-miR-501-5p	1456417_at	-0.4	green	0.643159	0.139439	BB126810		Mus musculus	2011-06-09	Consensus sequence	GenBank	gb:BB126810 /DB_XREF=gi:15408237 /DB_XREF=BB126810 /CLONE=9630017D14 /FEA=EST /CNT=14 /TID=Mm.8062.2 /TIER=Stack /STK=10 /UG=Mm.8062 /LL=22774 /UG_GENE=Zic4 /UG_TITLE=zinc finger protein of the cerebellum 4	BB126810	zinc finger protein of the cerebellum 4	Zic4	22774	NM_009576		0005622 // intracellular // inferred from electronic annotation /// 0005634 // nucleus // inferred from direct assay /// 0005634 // nucleus // inferred from electronic annotation	0003676 // nucleic acid binding // inferred from electronic annotation /// 0003677 // DNA binding // inferred from direct assay /// 0003677 // DNA binding // inferred from electronic annotation /// 0008270 // zinc ion binding // inferred from electronic annotation /// 0046872 // metal ion binding // inferred from electronic annotation	0.00117812
blue	Dcun1d1	mmt-miR-760-5p	0.00101624	0.032108	mmt-miR-760-5p	1452079_s_at	-0.8	blue	-0.230192	0.0761012	BE851193		Mus musculus	2011-06-09	Consensus sequence	GenBank	gb:AV048122 /DB_XREF=gi:4867787 /DB_XREF=AV048122 /CLONE=1700072P13 /FEA=FLmRNA /CNT=99 /TID=Mm.30127.2 /TIER=Stack /STK=18 /UG=Mm.30127 /LL=54339 /UG_GENE=Tes3-ps /UG_TITLE=testis derived transcript 3, pseudogene /FL=gb:BC020161.1	BE851193	DCN1, defective in cullin neddylation 1, domain containing 1 (S. cerevisiae)	Dcun1d1	114893	NM_033623				0.00210568
blue	Dcun1d1	mmt-miR-760-5p	0.00101624	0.032108	mmt-miR-760-5p	1452080_a_at	-0.8	blue	-0.627481	0.217768	BE851193		Mus musculus	2011-06-09	Consensus sequence	GenBank	gb:BE851193 /DB_XREF=gi:10309532 /DB_XREF=uw93c09.y1 /CLONE=IMAGE:3469552 /FEA=FLmRNA /CNT=99 /TID=Mm.30127.2 /TIER=ConsEnd /STK=0 /UG=Mm.30127 /LL=54339 /UG_GENE=Tes3-ps /UG_TITLE=testis derived transcript 3, pseudogene /FL=gb:BC020161.1	BE851193	DCN1, defective in cullin neddylation 1, domain containing 1 (S. cerevisiae)	Dcun1d1	114893	NM_033623				0.000621537
blue	Slc24a2	mmt-miR-219-5p	0.00100528	0.303419	mmt-miR-219-5p	1453885_at	-0.6	blue	-0.699277	0.187029	AK012771		Mus musculus	2011-06-09	Consensus sequence	GenBank	gb:AK012771.1 /DB_XREF=gi:12849733 /FEA=mRNA /CNT=3 /TID=Mm.159733.1 /TIER=ConsEnd /STK=2 /UG=Mm.159733 /LL=76376 /UG_GENE=Slc24a2 /UG_TITLE=solute carrier family 24 (sodiumpotassiumcalcium exchanger), member 2 /DEF=Mus musculus 10, 11 days embryo whole body cDNA, RIKEN full-length enriched library, clone:2810021B17:homolog to POTASSIUM-DEPENDENT SODIUM-CALCIUM EXCHANGER, full insert sequence.	AK012771	solute carrier family 24 (sodium/potassium/calcium exchanger), member 2	Slc24a2	76376	NM_001110240 /// NM_172426	0006816 // calcium ion transport // inferred from direct assay /// 0006874 // cellular calcium ion homeostasis // inferred from mutant phenotype /// 0007612 // learning // inferred from mutant phenotype /// 0007613 // memory // inferred from mutant phenotype /// 0055085 // transmembrane transport // inferred from electronic annotation /// 0060291 // long-term synaptic potentiation // inferred fro…	0005624 // membrane fraction // inferred from direct assay /// 0016020 // membrane // inferred from electronic annotation /// 0016021 // integral to membrane // inferred from electronic annotation	0005262 // calcium channel activity // inferred from direct assay /// 0046983 // protein dimerization activity // not recorded /// 0046983 // protein dimerization activity // inferred from electronic annotation	0.00167103
red	Lpp	mmt-miR-219-5p	0.00100528	0.303419	mmt-miR-219-5p	1437235_x_at	-0.2	red	0.89903	0.577337	BB218844		Mus musculus	2011-06-09	Consensus sequence	GenBank	gb:BB218844 /DB_XREF=gi:8883797 /DB_XREF=BB218844 /CLONE=A530051J15 /FEA=EST /CNT=22 /TID=Mm.205997.3 /TIER=Stack /STK=22 /UG=Mm.205997 /LL=106219 /UG_GENE=AI481106 /UG_TITLE=expressed sequence AI481106	BB218844	LIM domain containing preferred translocation partner in lipoma	Lpp	210126	NM_001145952 /// NM_001145954 /// NM_178665	0007155 // cell adhesion // inferred from electronic annotation	0005634 // nucleus // inferred from electronic annotation /// 0005737 // cytoplasm // inferred from electronic annotation /// 0005886 // plasma membrane // inferred from electronic annotation /// 0005925 // focal adhesion // inferred from electronic annotation /// 0030054 // cell junction // inferred from electronic annotation	0005515 // protein binding // inferred from electronic annotation /// 0008270 // zinc ion binding // inferred from electronic annotation /// 0046872 // metal ion binding // inferred from electronic annotation	0.00099545
brown	Lpp	mmt-miR-219-5p	0.00100528	0.303419	mmt-miR-219-5p	1446698_at	-0.4	brown	0.807198	0.385325	BB476830		Mus musculus	2011-06-09	Consensus sequence	GenBank	gb:BB476830 /DB_XREF=gi:16440224 /DB_XREF=BB476830 /CLONE=D330021J20 /FEA=EST /CNT=2 /TID=Mm.209385.1 /TIER=ConsEnd /STK=2 /UG=Mm.209385 /UG_TITLE=ESTs	BB476830	LIM domain containing preferred translocation partner in lipoma	Lpp	210126	NM_001145952 /// NM_001145954 /// NM_178665	0007155 // cell adhesion // inferred from electronic annotation	0005634 // nucleus // inferred from electronic annotation /// 0005737 // cytoplasm // inferred from electronic annotation /// 0005886 // plasma membrane // inferred from electronic annotation /// 0005925 // focal adhesion // inferred from electronic annotation /// 0030054 // cell junction // inferred from electronic annotation	0005515 // protein binding // inferred from electronic annotation /// 0008270 // zinc ion binding // inferred from electronic annotation /// 0046872 // metal ion binding // inferred from electronic annotation	0.00117425
brown	Arpp19	mmt-miR-539-5p	0.000996303	0.566951	mmt-miR-539-5p	1422609_at	-1	brown	-0.800499	0.328443	BE648432		Mus musculus	2011-06-09	Consensus sequence	GenBank	gb:BB771318 /DB_XREF=gi:16213148 /DB_XREF=BB771318 /CLONE=G370125H07 /FEA=FLmRNA /CNT=185 /TID=Mm.30728.1 /TIER=Stack /STK=13 /UG=Mm.30728 /LL=59046 /UG_GENE=Arpp19-pending /UG_TITLE=cyclic AMP phosphoprotein, 19 kDa /FL=gb:NM_021548.1	BE648432	cAMP-regulated phosphoprotein 19	Arpp19	59046	NM_001142655 /// NM_021548	0045722 // positive regulation of gluconeogenesis // inferred from electronic annotation /// 0046579 // positive regulation of Ras protein signal transduction // not recorded	0005737 // cytoplasm // inferred from electronic annotation	0005102 // receptor binding // inferred from electronic annotation /// 0015459 // potassium channel regulator activity // inferred from electronic annotation	0.000594186
brown	Arpp19	mmt-miR-539-5p	0.000996303	0.566951	mmt-miR-539-5p	1450685_at	-0.4	brown	-0.808108	0.397609	BE648432		Mus musculus	2011-06-09	Consensus sequence	GenBank	gb:BE648432 /DB_XREF=gi:9974253 /DB_XREF=UI-M-BH2.1-apo-c-11-0-UI.r1 /CLONE=UI-M-BH2.1-apo-c-11-0-UI /FEA=FLmRNA /CNT=185 /TID=Mm.30728.1 /TIER=Stack /STK=51 /UG=Mm.30728 /LL=59046 /UG_GENE=Arpp19-pending /UG_TITLE=cyclic AMP phosphoprotein, 19 kDa /FL=gb:NM_021548.1	BE648432	cAMP-regulated phosphoprotein 19	Arpp19	59046	NM_001142655 /// NM_021548	0045722 // positive regulation of gluconeogenesis // inferred from electronic annotation /// 0046579 // positive regulation of Ras protein signal transduction // not recorded	0005737 // cytoplasm // inferred from electronic annotation	0005102 // receptor binding // inferred from electronic annotation /// 0015459 // potassium channel regulator activity // inferred from electronic annotation	0.00118554
turquoise	Taok1	mmt-miR-539-5p	0.000996303	0.566951	mmt-miR-539-5p	1456975_at	-0.4	turquoise	0.433588	0.0711188	BM238077		Mus musculus	2011-06-09	Consensus sequence	GenBank	gb:BM238077 /DB_XREF=gi:17873347 /DB_XREF=K0511F12-3 /CLONE=K0511F12 /FEA=EST /CNT=6 /TID=Mm.209063.1 /TIER=ConsEnd /STK=6 /UG=Mm.209063 /UG_TITLE=ESTs	BM238077	TAO kinase 1	Taok1	216965	NM_144825	0001934 // positive regulation of protein phosphorylation // not recorded /// 0006468 // protein phosphorylation // not recorded /// 0006468 // protein phosphorylation // inferred from electronic annotation /// 0050790 // regulation of catalytic activity // not recorded	0005737 // cytoplasm // inferred from electronic annotation /// 0043231 // intracellular membrane-bounded organelle // inferred from electronic annotation	0000166 // nucleotide binding // inferred from electronic annotation /// 0004672 // protein kinase activity // inferred from electronic annotation /// 0004674 // protein serine/threonine kinase activity // not recorded /// 0004674 // protein serine/threonine kinase activity // inferred from electronic annotation /// 0005524 // ATP binding // inferred from electronic annotation /// 0016301 // kina…	0.00111794
green	Taok1	mmt-miR-539-5p	0.000996303	0.566951	mmt-miR-539-5p	1459770_at	-0.8	green	0.130429	0.012614	BB217143		Mus musculus	2011-06-09	Consensus sequence	GenBank	gb:BB217143 /DB_XREF=gi:8882096 /DB_XREF=BB217143 /CLONE=A530041B10 /FEA=EST /CNT=2 /TID=Mm.123252.1 /TIER=ConsEnd /STK=2 /UG=Mm.123252 /UG_TITLE=ESTs	BB217143	TAO kinase 1	Taok1	216965	NM_144825	0001934 // positive regulation of protein phosphorylation // not recorded /// 0006468 // protein phosphorylation // not recorded /// 0006468 // protein phosphorylation // inferred from electronic annotation /// 0050790 // regulation of catalytic activity // not recorded	0005737 // cytoplasm // inferred from electronic annotation /// 0043231 // intracellular membrane-bounded organelle // inferred from electronic annotation	0000166 // nucleotide binding // inferred from electronic annotation /// 0004672 // protein kinase activity // inferred from electronic annotation /// 0004674 // protein serine/threonine kinase activity // not recorded /// 0004674 // protein serine/threonine kinase activity // inferred from electronic annotation /// 0005524 // ATP binding // inferred from electronic annotation /// 0016301 // kina…	0.00289025
yellow	Fam53b	mmt-miR-28c	0.000973793	0.490355	mmt-miR-28c	1455428_at	-0.4	yellow	-0.309641	0.129583	BM248711		Mus musculus	2011-06-09	Consensus sequence	GenBank	gb:BM248711 /DB_XREF=gi:17883981 /DB_XREF=K0821B10-3 /CLONE=K0821B10 /FEA=EST /CNT=14 /TID=Mm.27698.2 /TIER=Stack /STK=14 /UG=Mm.27698 /LL=77938 /UG_GENE=A930008G19Rik /UG_TITLE=RIKEN cDNA A930008G19 gene	BM248711	family with sequence similarity 53, member B	Fam53b	77938	NM_175268 /// NM_212473				0.00184508
brown	Ctcf	mmt-miR-466h-5p	0.000973793	0.562319	mmt-miR-466h-5p	1449042_at	-0.6	brown	0.865579	0.80534	BB836888		Mus musculus	2011-06-09	Consensus sequence	GenBank	gb:BB836888 /DB_XREF=gi:17015131 /DB_XREF=BB836888 /CLONE=G930043K09 /FEA=FLmRNA /CNT=111 /TID=Mm.493.1 /TIER=Stack /STK=8 /UG=Mm.493 /LL=13018 /UG_GENE=Ctcf /UG_TITLE=CCCTC-binding factor /FL=gb:NM_007794.1 gb:U51037.1	BB836888	CCCTC-binding factor	Ctcf	13018	NM_181322	0006306 // DNA methylation // inferred from direct assay /// 0006349 // regulation of gene expression by genetic imprinting // inferred from direct assay /// 0006349 // regulation of gene expression by genetic imprinting // inferred from mutant phenotype /// 0006350 // transcription // inferred from electronic annotation /// 0006355 // regulation of transcription, DNA-dependent // inferred from d…	0000775 // chromosome, centromeric region // inferred from electronic annotation /// 0000793 // condensed chromosome // inferred from electronic annotation /// 0005622 // intracellular // inferred from electronic annotation /// 0005634 // nucleus // inferred from direct assay /// 0005634 // nucleus // inferred from electronic annotation /// 0005654 // nucleoplasm // inferred from electronic annot…	0003676 // nucleic acid binding // inferred from electronic annotation /// 0003677 // DNA binding // inferred from direct assay /// 0003677 // DNA binding // inferred from electronic annotation /// 0003700 // sequence-specific DNA binding transcription factor activity // inferred from electronic annotation /// 0005515 // protein binding // inferred from physical interaction /// 0005515 // protein…	0.00184508
blue	Timp3	mmt-miR-1940	0.000907828	0.212434	mmt-miR-1940	1419089_at	-0.8	blue	0.445863	0.0151304	BI111620		Mus musculus	2011-06-09	Consensus sequence	GenBank	gb:BM232384 /DB_XREF=gi:17867654 /DB_XREF=K0322E06-3 /CLONE=K0322E06 /FEA=FLmRNA /CNT=399 /TID=Mm.4871.1 /TIER=Stack /STK=63 /UG=Mm.4871 /LL=21859 /UG_GENE=Timp3 /UG_TITLE=tissue inhibitor of metalloproteinase 3 /FL=gb:BC014713.1 gb:L19622.1 gb:L27424.1 gb:NM_011595.1	BI111620	tissue inhibitor of metalloproteinase 3	Timp3	21859	NM_011595	0007417 // central nervous system development // inferred from electronic annotation /// 0007568 // aging // inferred from electronic annotation /// 0009612 // response to mechanical stimulus // inferred from electronic annotation /// 0009725 // response to hormone stimulus // inferred from electronic annotation /// 0010033 // response to organic substance // inferred from electronic annotation /…	0005576 // extracellular region // inferred from electronic annotation /// 0005578 // proteinaceous extracellular matrix // inferred from electronic annotation /// 0005604 // basement membrane // inferred from direct assay /// 0005737 // cytoplasm // not recorded /// 0005737 // cytoplasm // inferred from electronic annotation	0004857 // enzyme inhibitor activity // inferred from electronic annotation /// 0005515 // protein binding // inferred from electronic annotation /// 0008191 // metalloendopeptidase inhibitor activity // inferred from electronic annotation /// 0046872 // metal ion binding // inferred from electronic annotation	0.00129823
green	Timp3	mmt-miR-1940	0.000907828	0.212434	mmt-miR-1940	1449335_at	-0.8	green	0.294845	0.0198609	BI111620		Mus musculus	2011-06-09	Consensus sequence	GenBank	gb:BI111620 /DB_XREF=gi:14562521 /DB_XREF=602895984F1 /CLONE=IMAGE:5025861 /FEA=FLmRNA /CNT=399 /TID=Mm.4871.1 /TIER=Stack /STK=19 /UG=Mm.4871 /LL=21859 /UG_GENE=Timp3 /UG_TITLE=tissue inhibitor of metalloproteinase 3 /FL=gb:BC014713.1 gb:L19622.1 gb:L27424.1 gb:NM_011595.1	BI111620	tissue inhibitor of metalloproteinase 3	Timp3	21859	NM_011595	0007417 // central nervous system development // inferred from electronic annotation /// 0007568 // aging // inferred from electronic annotation /// 0009612 // response to mechanical stimulus // inferred from electronic annotation /// 0009725 // response to hormone stimulus // inferred from electronic annotation /// 0010033 // response to organic substance // inferred from electronic annotation /…	0005576 // extracellular region // inferred from electronic annotation /// 0005578 // proteinaceous extracellular matrix // inferred from electronic annotation /// 0005604 // basement membrane // inferred from direct assay /// 0005737 // cytoplasm // not recorded /// 0005737 // cytoplasm // inferred from electronic annotation	0004857 // enzyme inhibitor activity // inferred from electronic annotation /// 0005515 // protein binding // inferred from electronic annotation /// 0008191 // metalloendopeptidase inhibitor activity // inferred from electronic annotation /// 0046872 // metal ion binding // inferred from electronic annotation	0.000824384
yellow	Kcnip4	mmt-miR-448-5p	0.000890458	0.0111354	mmt-miR-448-5p	1450370_a_at	-1	yellow	0.320569	0.0152933	NM_030265		Mus musculus	2011-06-09	Consensus sequence	GenBank	gb:NM_030265.1 /DB_XREF=gi:13385229 /GEN=Calp-pending /FEA=FLmRNA /CNT=2 /TID=Mm.160172.1 /TIER=FL /STK=2 /UG=Mm.160172 /LL=80334 /DEF=Mus musculus calsenilin-like protein (Calp-pending), mRNA. /PROD=calsenilin-like protein /FL=gb:AF305071.1 gb:NM_030265.1	NM_030265	Kv channel interacting protein 4	Kcnip4	80334	NM_030265	0006810 // transport // inferred from electronic annotation /// 0006811 // ion transport // inferred from electronic annotation /// 0006813 // potassium ion transport // inferred from electronic annotation /// 0034220 // ion transmembrane transport // inferred from electronic annotation /// 0034765 // regulation of ion transmembrane transport // inferred from electronic annotation /// 0071805 // …	0005624 // membrane fraction // not recorded /// 0005624 // membrane fraction // inferred from electronic annotation /// 0005886 // plasma membrane // inferred from electronic annotation /// 0016020 // membrane // inferred from electronic annotation /// 0030425 // dendrite // not recorded /// 0030425 // dendrite // inferred from electronic annotation /// 0043025 // neuronal cell body // not recor…	0005216 // ion channel activity // inferred from electronic annotation /// 0005244 // voltage-gated ion channel activity // inferred from electronic annotation /// 0005267 // potassium channel activity // inferred from electronic annotation /// 0005509 // calcium ion binding // inferred from electronic annotation /// 0005515 // protein binding // inferred from electronic annotation	0.00133845
yellow	Adam10	mmt-miR-448-5p	0.000890458	0.0111354	mmt-miR-448-5p	1450105_at	-0.8	yellow	0.0132812	0.0336972	BG921598		Mus musculus	2011-06-09	Consensus sequence	GenBank	gb:BG921598 /DB_XREF=gi:14302074 /DB_XREF=602825468F1 /CLONE=IMAGE:4954048 /FEA=FLmRNA /CNT=44 /TID=Mm.3911.1 /TIER=ConsEnd /STK=0 /UG=Mm.3911 /LL=11487 /UG_GENE=Adam10 /UG_TITLE=a disintegrin and metalloprotease domain 10 /FL=gb:NM_007399.1 gb:AF011379.1	BG921598	a disintegrin and metallopeptidase domain 10	Adam10	11487	NM_007399	0001701 // in utero embryonic development // inferred from mutant phenotype /// 0006468 // protein phosphorylation // inferred from direct assay /// 0006508 // proteolysis // inferred from electronic annotation /// 0006509 // membrane protein ectodomain proteolysis // inferred from electronic annotation /// 0006509 // membrane protein ectodomain proteolysis // inferred from sequence or structural…	0005624 // membrane fraction // not recorded /// 0005634 // nucleus // inferred from direct assay /// 0005737 // cytoplasm // inferred from direct assay /// 0005794 // Golgi apparatus // inferred from electronic annotation /// 0005794 // Golgi apparatus // inferred from sequence or structural similarity /// 0005798 // Golgi-associated vesicle // inferred from electronic annotation /// 0005798 // …	0004175 // endopeptidase activity // inferred from direct assay /// 0004222 // metalloendopeptidase activity // not recorded /// 0004222 // metalloendopeptidase activity // inferred from electronic annotation /// 0005515 // protein binding // inferred from physical interaction /// 0005515 // protein binding // inferred from electronic annotation /// 0008233 // peptidase activity // inferred from …	0.00113505
blue	Foxo4	mmt-miR-484	0.000876983	0.972251	mmt-miR-484	1456753_at	-0.4	blue	0.746386	0.925272	AW209075		Mus musculus	2011-06-09	Consensus sequence	GenBank	gb:AW209075 /DB_XREF=gi:6515015 /DB_XREF=un99e08.x1 /CLONE=IMAGE:2582054 /FEA=EST /CNT=24 /TID=Mm.37466.1 /TIER=ConsEnd /STK=7 /UG=Mm.37466 /UG_TITLE=ESTs	AW209075	forkhead box O4	Foxo4	54601	NM_018789	0000080 // G1 phase of mitotic cell cycle // inferred from sequence or structural similarity /// 0000080 // G1 phase of mitotic cell cycle // inferred from electronic annotation /// 0006350 // transcription // inferred from electronic annotation /// 0006355 // regulation of transcription, DNA-dependent // inferred from electronic annotation /// 0006355 // regulation of transcription, DNA-dependen…	0005634 // nucleus // not recorded /// 0005634 // nucleus // inferred from electronic annotation /// 0005634 // nucleus // inferred from sequence or structural similarity /// 0005667 // transcription factor complex // inferred from sequence or structural similarity /// 0005737 // cytoplasm // inferred from electronic annotation /// 0005829 // cytosol // not recorded /// 0005829 // cytosol // infe…	0003677 // DNA binding // inferred from electronic annotation /// 0003677 // DNA binding // inferred from sequence or structural similarity /// 0003690 // double-stranded DNA binding // inferred from sequence or structural similarity /// 0003700 // sequence-specific DNA binding transcription factor activity // inferred from sequence or structural similarity /// 0003700 // sequence-specific DNA bi…	0.00242594
blue	Foxo4	mmt-miR-574-5p	0.000876983	0.681094	mmt-miR-574-5p	1456753_at	-0.8	blue	0.746386	0.925272	AW209075		Mus musculus	2011-06-09	Consensus sequence	GenBank	gb:AW209075 /DB_XREF=gi:6515015 /DB_XREF=un99e08.x1 /CLONE=IMAGE:2582054 /FEA=EST /CNT=24 /TID=Mm.37466.1 /TIER=ConsEnd /STK=7 /UG=Mm.37466 /UG_TITLE=ESTs	AW209075	forkhead box O4	Foxo4	54601	NM_018789	0000080 // G1 phase of mitotic cell cycle // inferred from sequence or structural similarity /// 0000080 // G1 phase of mitotic cell cycle // inferred from electronic annotation /// 0006350 // transcription // inferred from electronic annotation /// 0006355 // regulation of transcription, DNA-dependent // inferred from electronic annotation /// 0006355 // regulation of transcription, DNA-dependen…	0005634 // nucleus // not recorded /// 0005634 // nucleus // inferred from electronic annotation /// 0005634 // nucleus // inferred from sequence or structural similarity /// 0005667 // transcription factor complex // inferred from sequence or structural similarity /// 0005737 // cytoplasm // inferred from electronic annotation /// 0005829 // cytosol // not recorded /// 0005829 // cytosol // infe…	0003677 // DNA binding // inferred from electronic annotation /// 0003677 // DNA binding // inferred from sequence or structural similarity /// 0003690 // double-stranded DNA binding // inferred from sequence or structural similarity /// 0003700 // sequence-specific DNA binding transcription factor activity // inferred from sequence or structural similarity /// 0003700 // sequence-specific DNA bi…	0.00242594
brown	Qk	mmt-miR-3074-5p	0.000868728	0.332429	mmt-miR-3074-5p	1425597_a_at	-0.258199	brown	-0.871889	0.863952	AW060288		Mus musculus	2011-06-09	Consensus sequence	GenBank	gb:AW060288 /DB_XREF=gi:6008004 /DB_XREF=UI-M-BH1-amv-b-05-0-UI.s1 /CLONE=UI-M-BH1-amv-b-05-0-UI /FEA=FLmRNA /CNT=22 /TID=Mm.2655.3 /TIER=Stack /STK=10 /UG=Mm.2655 /LL=19317 /UG_GENE=qk /UG_TITLE=quaking /FL=gb:U44940.1	AW060288	quaking	Qk	19317	NM_001159516 /// NM_001159517 /// NM_021881	0001570 // vasculogenesis // inferred from mutant phenotype /// 0006397 // mRNA processing // inferred from electronic annotation /// 0006417 // regulation of translation // inferred from electronic annotation /// 0006810 // transport // inferred from electronic annotation /// 0007275 // multicellular organismal development // inferred from electronic annotation /// 0008366 // axon ensheathment /…	0005634 // nucleus // traceable author statement /// 0005634 // nucleus // inferred from electronic annotation /// 0005737 // cytoplasm // traceable author statement /// 0005737 // cytoplasm // inferred from electronic annotation /// 0005886 // plasma membrane // inferred from electronic annotation	0003723 // RNA binding // traceable author statement /// 0003723 // RNA binding // inferred from electronic annotation /// 0005515 // protein binding // inferred from electronic annotation /// 0017124 // SH3 domain binding // inferred from electronic annotation	0.00119492
yellow	Pbx1	mmt-miR-3074-5p	0.000868728	0.332429	mmt-miR-3074-5p	1449542_at	-0.948683	yellow	-0.557779	0.091276	NM_008783		Mus musculus	2011-06-09	Consensus sequence	GenBank	gb:NM_008783.1 /DB_XREF=gi:7110680 /GEN=Pbx1 /FEA=FLmRNA /CNT=23 /TID=Mm.61526.1 /TIER=FL+Stack /STK=8 /UG=Mm.61526 /LL=18514 /DEF=Mus musculus pre B-cell leukemia transcription factor 1 (Pbx1), mRNA. /PROD=pre B-cell leukemia transcription factor 1 /FL=gb:AF020197.1 gb:NM_008783.1	NM_008783	pre B-cell leukemia transcription factor 1	Pbx1	18514	NM_008783 /// NM_183355	0001655 // urogenital system development // inferred from mutant phenotype /// 0001658 // branching involved in ureteric bud morphogenesis // inferred from direct assay /// 0006350 // transcription // inferred from electronic annotation /// 0006355 // regulation of transcription, DNA-dependent // inferred from electronic annotation /// 0006694 // steroid biosynthetic process // inferred from elec…	0005634 // nucleus // inferred from direct assay /// 0005634 // nucleus // inferred from electronic annotation /// 0005667 // transcription factor complex // inferred from direct assay /// 0005737 // cytoplasm // inferred from direct assay /// 0005737 // cytoplasm // inferred from electronic annotation	0003677 // DNA binding // inferred from direct assay /// 0003677 // DNA binding // inferred from electronic annotation /// 0003700 // sequence-specific DNA binding transcription factor activity // inferred from electronic annotation /// 0005515 // protein binding // inferred from physical interaction /// 0005515 // protein binding // inferred from electronic annotation /// 0008134 // transcriptio…	0.00160252
brown	Zfp763	mmt-miR-324-5p	0.000752785	0.449147	mmt-miR-324-5p	1434675_at	-0.316228	brown	-0.874403	0.892011	BB442939		Mus musculus	2011-06-09	Consensus sequence	GenBank	gb:BB442939 /DB_XREF=gi:16424843 /DB_XREF=BB442939 /CLONE=D030037L05 /FEA=EST /CNT=31 /TID=Mm.129453.1 /TIER=Stack /STK=27 /UG=Mm.129453 /LL=106655 /UG_GENE=AI839635 /UG_TITLE=expressed sequence AI839635	BB442939	zinc finger protein 763	Zfp763	73451	NM_028543	0006355 // regulation of transcription, DNA-dependent // inferred from electronic annotation	0005622 // intracellular // inferred from electronic annotation /// 0005634 // nucleus // inferred from electronic annotation	0003676 // nucleic acid binding // inferred from electronic annotation /// 0008270 // zinc ion binding // inferred from electronic annotation /// 0046872 // metal ion binding // inferred from electronic annotation	0.00235712
yellow	Pbx1	mmt-miR-324-5p	0.000752785	0.449147	mmt-miR-324-5p	1449542_at	-0.948683	yellow	-0.557779	0.091276	NM_008783		Mus musculus	2011-06-09	Consensus sequence	GenBank	gb:NM_008783.1 /DB_XREF=gi:7110680 /GEN=Pbx1 /FEA=FLmRNA /CNT=23 /TID=Mm.61526.1 /TIER=FL+Stack /STK=8 /UG=Mm.61526 /LL=18514 /DEF=Mus musculus pre B-cell leukemia transcription factor 1 (Pbx1), mRNA. /PROD=pre B-cell leukemia transcription factor 1 /FL=gb:AF020197.1 gb:NM_008783.1	NM_008783	pre B-cell leukemia transcription factor 1	Pbx1	18514	NM_008783 /// NM_183355	0001655 // urogenital system development // inferred from mutant phenotype /// 0001658 // branching involved in ureteric bud morphogenesis // inferred from direct assay /// 0006350 // transcription // inferred from electronic annotation /// 0006355 // regulation of transcription, DNA-dependent // inferred from electronic annotation /// 0006694 // steroid biosynthetic process // inferred from elec…	0005634 // nucleus // inferred from direct assay /// 0005634 // nucleus // inferred from electronic annotation /// 0005667 // transcription factor complex // inferred from direct assay /// 0005737 // cytoplasm // inferred from direct assay /// 0005737 // cytoplasm // inferred from electronic annotation	0003677 // DNA binding // inferred from direct assay /// 0003677 // DNA binding // inferred from electronic annotation /// 0003700 // sequence-specific DNA binding transcription factor activity // inferred from electronic annotation /// 0005515 // protein binding // inferred from physical interaction /// 0005515 // protein binding // inferred from electronic annotation /// 0008134 // transcriptio…	0.00160252
yellow	Bcl2l11	mmt-miR-466i-5p	0.000739373	0.459893	mmt-miR-466i-5p	1456005_a_at	-0.8	yellow	-0.239237	0.0385075	BB667581		Mus musculus	2011-06-09	Consensus sequence	GenBank	gb:BB667581 /DB_XREF=gi:16399030 /DB_XREF=BB667581 /CLONE=C730026B05 /FEA=EST /CNT=24 /TID=Mm.141083.2 /TIER=Stack /STK=20 /UG=Mm.141083 /UG_TITLE=ESTs	BB667581	BCL2-like 11 (apoptosis facilitator)	Bcl2l11	12125	NM_009754 /// NM_207680 /// NM_207681	0001701 // in utero embryonic development // inferred from genetic interaction /// 0001776 // leukocyte homeostasis // inferred from genetic interaction /// 0001776 // leukocyte homeostasis // inferred from mutant phenotype /// 0001782 // B cell homeostasis // inferred from genetic interaction /// 0001782 // B cell homeostasis // inferred from mutant phenotype /// 0001783 // B cell apoptosis // i…	0000300 // peripheral to membrane of membrane fraction // inferred from direct assay /// 0005737 // cytoplasm // inferred from direct assay /// 0005739 // mitochondrion // inferred from direct assay /// 0005739 // mitochondrion // inferred from electronic annotation /// 0016020 // membrane // inferred from electronic annotation /// 0043231 // intracellular membrane-bounded organelle // inferred f…	0005515 // protein binding // inferred from physical interaction /// 0005515 // protein binding // inferred from electronic annotation /// 0008017 // microtubule binding // inferred from direct assay /// 0046982 // protein heterodimerization activity // not recorded	0.00129351
brown	Elavl4	mmt-miR-380-5p	0.000709764	0.386193	mmt-miR-380-5p	1428741_at	-1	brown	-0.797991	0.339125	AK013588		Mus musculus	2011-06-09	Consensus sequence	GenBank	gb:AK014133.1 /DB_XREF=gi:12851807 /GEN=Elavl4 /FEA=mRNA /CNT=88 /TID=Mm.3970.3 /TIER=Stack /STK=9 /UG=Mm.3970 /LL=15572 /UG_TITLE=ELAV (embryonic lethal, abnormal vision, Drosophila)-like 4 (Hu antigen D) /DEF=Mus musculus 13 days embryo head cDNA, RIKEN full-length enriched library, clone:3110037G03:ELAV (embryonic lethal, abnormal vision, Drosophila)-like 4 (Hu antigen D), full insert sequence.	AK013588	ELAV (embryonic lethal, abnormal vision, Drosophila)-like 4 (Hu antigen D)	Elavl4	15572	NM_001038698 /// NM_001163397 /// NM_001163399 /// NM_010488			0000166 // nucleotide binding // inferred from electronic annotation /// 0003676 // nucleic acid binding // inferred from electronic annotation /// 0003723 // RNA binding // inferred from electronic annotation /// 0017091 // AU-rich element binding // inferred from sequence or structural similarity	0.00196969
brown	Elavl4	mmt-miR-380-5p	0.000709764	0.386193	mmt-miR-380-5p	1452894_at	-0.8	brown	-0.785877	0.460946	AK013588		Mus musculus	2011-06-09	Consensus sequence	GenBank	gb:AK013588.1 /DB_XREF=gi:12851008 /FEA=mRNA /CNT=88 /TID=Mm.3970.3 /TIER=Stack /STK=23 /UG=Mm.3970 /LL=15572 /UG_GENE=Elavl4 /UG_TITLE=ELAV (embryonic lethal, abnormal vision, Drosophila)-like 4 (Hu antigen D) /DEF=Mus musculus adult male hippocampus cDNA, RIKEN full-length enriched library, clone:2900024I17:ELAV (embryonic lethal, abnormal vision, Drosophila)-like 4 (Hu antigen D), full insert …	AK013588	ELAV (embryonic lethal, abnormal vision, Drosophila)-like 4 (Hu antigen D)	Elavl4	15572	NM_001038698 /// NM_001163397 /// NM_001163399 /// NM_010488			0000166 // nucleotide binding // inferred from electronic annotation /// 0003676 // nucleic acid binding // inferred from electronic annotation /// 0003723 // RNA binding // inferred from electronic annotation /// 0017091 // AU-rich element binding // inferred from sequence or structural similarity	0.0019832
yellow	Dcun1d3	mmt-miR-1935	0.000670629	0.660655	mmt-miR-1935	1436673_at	-0.4	yellow	-0.51385	0.0754154	BM195516		Mus musculus	2011-06-09	Consensus sequence	GenBank	gb:BM195516 /DB_XREF=gi:17747000 /DB_XREF=C0311F11-3 /CLONE=C0311F11 /FEA=EST /CNT=8 /TID=Mm.120191.1 /TIER=Stack /STK=8 /UG=Mm.120191 /UG_TITLE=ESTs	BM195516	DCN1, defective in cullin neddylation 1, domain containing 3 (S. cerevisiae)	Dcun1d3	233805	NM_001163703 /// NM_173408	0010225 // response to UV-C // inferred from electronic annotation /// 0010225 // response to UV-C // inferred from sequence or structural similarity /// 0010332 // response to gamma radiation // inferred from electronic annotation /// 0010332 // response to gamma radiation // inferred from sequence or structural similarity /// 0030308 // negative regulation of cell growth // inferred from electr…	0048471 // perinuclear region of cytoplasm // inferred from electronic annotation /// 0048471 // perinuclear region of cytoplasm // inferred from sequence or structural similarity		0.00213689
blue	Hif1an	mmt-miR-1935	0.000670629	0.660655	mmt-miR-1935	1428576_at	-0.4	blue	0.473472	0.16527	BB726995		Mus musculus	2011-06-09	Consensus sequence	GenBank	gb:AK009856.1 /DB_XREF=gi:12844910 /FEA=mRNA /CNT=82 /TID=Mm.84648.1 /TIER=Stack /STK=31 /UG=Mm.84648 /LL=77039 /UG_GENE=2310046M24Rik /UG_TITLE=RIKEN cDNA 2310046M24 gene /DEF=Mus musculus adult male tongue cDNA, RIKEN full-length enriched library, clone:2310046M24:unclassifiable, full insert sequence.	BB726995	hypoxia-inducible factor 1, alpha subunit inhibitor	Hif1an	319594	NM_176958	0006350 // transcription // inferred from electronic annotation /// 0045449 // regulation of transcription // inferred from electronic annotation /// 0055114 // oxidation reduction // inferred from electronic annotation	0005634 // nucleus // inferred from electronic annotation	0004597 // peptide-aspartate beta-dioxygenase activity // inferred from electronic annotation /// 0005515 // protein binding // inferred from electronic annotation /// 0016491 // oxidoreductase activity // inferred from electronic annotation /// 0016702 // oxidoreductase activity, acting on single donors with incorporation of molecular oxygen, incorporation of two atoms of oxygen // inferred from…	0.00260607
brown	Bclaf1	mmt-miR-540-5p	0.000662553	0.511049	mmt-miR-540-5p	1436023_at	-0.6	brown	0.908975	0.911979	BB833538		Mus musculus	2011-06-09	Consensus sequence	GenBank	gb:BB833538 /DB_XREF=gi:17011781 /DB_XREF=BB833538 /CLONE=G930026M05 /FEA=EST /CNT=92 /TID=Mm.182424.2 /TIER=Stack /STK=11 /UG=Mm.182424 /LL=70663 /UG_GENE=5730534O06Rik /UG_TITLE=RIKEN cDNA 5730534O06 gene	BB833538	BCL2-associated transcription factor 1	Bclaf1	72567	NM_001025392 /// NM_001025393 /// NM_153787	0006350 // transcription // inferred from electronic annotation /// 0016481 // negative regulation of transcription // not recorded /// 0016481 // negative regulation of transcription // inferred from electronic annotation /// 0043065 // positive regulation of apoptosis // not recorded /// 0043065 // positive regulation of apoptosis // inferred from electronic annotation /// 0045449 // regulation…	0005634 // nucleus // not recorded /// 0005634 // nucleus // inferred from electronic annotation /// 0005730 // nucleolus // inferred from electronic annotation /// 0005737 // cytoplasm // inferred from electronic annotation	0003677 // DNA binding // not recorded /// 0003677 // DNA binding // inferred from electronic annotation /// 0005515 // protein binding // inferred from physical interaction /// 0005515 // protein binding // inferred from electronic annotation /// 0016564 // transcription repressor activity // not recorded	0.00111275
blue	Sspn	mmt-miR-1306-5p	0.000630744	0.253243	mmt-miR-1306-5p	1417644_at	-0.6	blue	0.779192	0.770691	BC021484		Mus musculus	2011-06-09	Consensus sequence	GenBank	gb:NM_010656.1 /DB_XREF=gi:6754475 /GEN=Sspn /FEA=FLmRNA /CNT=118 /TID=Mm.1209.1 /TIER=FL+Stack /STK=40 /UG=Mm.1209 /LL=16651 /DEF=Mus musculus sarcospan (Sspn), mRNA. /PROD=sarcospan /FL=gb:NM_010656.1 gb:BC021484.1 gb:U02487.1	BC021484	sarcospan	Sspn	16651	NM_010656		0005886 // plasma membrane // inferred from electronic annotation /// 0016020 // membrane // inferred from electronic annotation /// 0016021 // integral to membrane // inferred from electronic annotation /// 0030054 // cell junction // inferred from electronic annotation /// 0030133 // transport vesicle // inferred from electronic annotation /// 0042383 // sarcolemma // inferred from direct assay…		0.00155686
red	Ube2k	mmt-miR-323-5p	0.000604142	0.0602912	mmt-miR-323-5p	1417188_s_at	-0.6	red	-0.674483	0.368306	AI551201		Mus musculus	2011-06-09	Consensus sequence	GenBank	gb:AI551201 /DB_XREF=gi:4483564 /DB_XREF=vo61g08.x1 /CLONE=IMAGE:1054430 /FEA=FLmRNA /CNT=184 /TID=Mm.10082.1 /TIER=ConsEnd /STK=0 /UG=Mm.10082 /LL=53323 /UG_GENE=Hip2 /UG_TITLE=huntingtin interacting protein 2 /FL=gb:BC002013.1 gb:AB011081.1 gb:NM_016786.1	AI551201	ubiquitin-conjugating enzyme E2K (UBC1 homolog, yeast)	Ube2k	53323	NM_016786	0043687 // post-translational protein modification // inferred from electronic annotation /// 0051246 // regulation of protein metabolic process // inferred from electronic annotation /// 0070936 // protein K48-linked ubiquitination // inferred from sequence or structural similarity	0005737 // cytoplasm // inferred from electronic annotation	0000166 // nucleotide binding // inferred from electronic annotation /// 0004842 // ubiquitin-protein ligase activity // traceable author statement /// 0004842 // ubiquitin-protein ligase activity // inferred from electronic annotation /// 0004842 // ubiquitin-protein ligase activity // inferred from sequence or structural similarity /// 0005515 // protein binding // inferred from electronic anno…	0.00146297
blue	Pitpnc1	mmt-miR-3473d	0.000549762	0.81924	mmt-miR-3473d	1428878_a_at	-0.4	blue	0.258693	0.243016	AI595920		Mus musculus	2011-06-09	Consensus sequence	GenBank	gb:AI595920 /DB_XREF=gi:4604968 /DB_XREF=uk20b09.x1 /CLONE=IMAGE:1969529 /FEA=mRNA /CNT=63 /TID=Mm.38610.2 /TIER=Stack /STK=9 /UG=Mm.38610 /LL=71795 /UG_GENE=1110020B03Rik /UG_TITLE=RIKEN cDNA 1110020B03 gene	AI595920	phosphatidylinositol transfer protein, cytoplasmic 1	Pitpnc1	71795	NM_145823	0006810 // transport // inferred from electronic annotation /// 0006869 // lipid transport // inferred from electronic annotation /// 0007165 // signal transduction // inferred from electronic annotation /// 0007165 // signal transduction // inferred from sequence or structural similarity /// 0046488 // phosphatidylinositol metabolic process // not recorded	0005622 // intracellular // inferred from electronic annotation /// 0005634 // nucleus // inferred from electronic annotation /// 0005737 // cytoplasm // not recorded /// 0005737 // cytoplasm // inferred from electronic annotation /// 0005737 // cytoplasm // inferred from sequence or structural similarity	0005515 // protein binding // inferred from electronic annotation /// 0008289 // lipid binding // inferred from electronic annotation /// 0008526 // phosphatidylinositol transporter activity // not recorded /// 0008526 // phosphatidylinositol transporter activity // inferred from electronic annotation /// 0008526 // phosphatidylinositol transporter activity // inferred from sequence or structural…	0.00127104
turquoise	Taok1	mmt-miR-3097-5p	0.000491846	0.631008	mmt-miR-3097-5p	1456975_at	-0.4	turquoise	0.433588	0.0711188	BM238077		Mus musculus	2011-06-09	Consensus sequence	GenBank	gb:BM238077 /DB_XREF=gi:17873347 /DB_XREF=K0511F12-3 /CLONE=K0511F12 /FEA=EST /CNT=6 /TID=Mm.209063.1 /TIER=ConsEnd /STK=6 /UG=Mm.209063 /UG_TITLE=ESTs	BM238077	TAO kinase 1	Taok1	216965	NM_144825	0001934 // positive regulation of protein phosphorylation // not recorded /// 0006468 // protein phosphorylation // not recorded /// 0006468 // protein phosphorylation // inferred from electronic annotation /// 0050790 // regulation of catalytic activity // not recorded	0005737 // cytoplasm // inferred from electronic annotation /// 0043231 // intracellular membrane-bounded organelle // inferred from electronic annotation	0000166 // nucleotide binding // inferred from electronic annotation /// 0004672 // protein kinase activity // inferred from electronic annotation /// 0004674 // protein serine/threonine kinase activity // not recorded /// 0004674 // protein serine/threonine kinase activity // inferred from electronic annotation /// 0005524 // ATP binding // inferred from electronic annotation /// 0016301 // kina…	0.00111794
green	Taok1	mmt-miR-3097-5p	0.000491846	0.631008	mmt-miR-3097-5p	1459770_at	-0.4	green	0.130429	0.012614	BB217143		Mus musculus	2011-06-09	Consensus sequence	GenBank	gb:BB217143 /DB_XREF=gi:8882096 /DB_XREF=BB217143 /CLONE=A530041B10 /FEA=EST /CNT=2 /TID=Mm.123252.1 /TIER=ConsEnd /STK=2 /UG=Mm.123252 /UG_TITLE=ESTs	BB217143	TAO kinase 1	Taok1	216965	NM_144825	0001934 // positive regulation of protein phosphorylation // not recorded /// 0006468 // protein phosphorylation // not recorded /// 0006468 // protein phosphorylation // inferred from electronic annotation /// 0050790 // regulation of catalytic activity // not recorded	0005737 // cytoplasm // inferred from electronic annotation /// 0043231 // intracellular membrane-bounded organelle // inferred from electronic annotation	0000166 // nucleotide binding // inferred from electronic annotation /// 0004672 // protein kinase activity // inferred from electronic annotation /// 0004674 // protein serine/threonine kinase activity // not recorded /// 0004674 // protein serine/threonine kinase activity // inferred from electronic annotation /// 0005524 // ATP binding // inferred from electronic annotation /// 0016301 // kina…	0.00289025
green	Cdk17	mmt-miR-706	0.000471823	0.783479	mmt-miR-706	1446272_at	-0.4	green	0.0332279	0.010516	BB200545		Mus musculus	2011-06-09	Consensus sequence	GenBank	gb:BB200545 /DB_XREF=gi:16271450 /DB_XREF=BB200545 /CLONE=A430025F06 /FEA=EST /CNT=2 /TID=Mm.208161.1 /TIER=ConsEnd /STK=2 /UG=Mm.208161 /UG_TITLE=ESTs	BB200545	cyclin-dependent kinase 17	Cdk17	237459	NM_146239	0006468 // protein phosphorylation // inferred from electronic annotation /// 0007049 // cell cycle // inferred from electronic annotation		0000166 // nucleotide binding // inferred from electronic annotation /// 0004672 // protein kinase activity // inferred from electronic annotation /// 0004674 // protein serine/threonine kinase activity // inferred from electronic annotation /// 0004693 // cyclin-dependent protein kinase activity // inferred from electronic annotation /// 0005524 // ATP binding // inferred from electronic annotat…	0.00132795
blue	Lrrc4	mmt-miR-3470b	0.000458707	0.192826	mmt-miR-3470b	1435832_at	-0.316228	blue	0.242499	0.25062	BB332932		Mus musculus	2011-06-09	Consensus sequence	GenBank	gb:BB332932 /DB_XREF=gi:16403973 /DB_XREF=BB332932 /CLONE=B830005D03 /FEA=EST /CNT=15 /TID=Mm.65809.1 /TIER=Stack /STK=13 /UG=Mm.65809 /UG_TITLE=ESTs	BB332932	leucine rich repeat containing 4	Lrrc4	192198	NM_138682		0005886 // plasma membrane // inferred from electronic annotation /// 0016020 // membrane // inferred from electronic annotation /// 0016021 // integral to membrane // inferred from electronic annotation /// 0030054 // cell junction // inferred from electronic annotation /// 0045202 // synapse // inferred from electronic annotation /// 0045211 // postsynaptic membrane // inferred from electronic …	0005515 // protein binding // inferred from electronic annotation	0.00158279
brown	Itgb3bp	mmt-miR-532-5p	0.000446415	0.238451	mmt-miR-532-5p	1456097_a_at	-0.8	brown	-0.849266	0.426061	BB830191		Mus musculus	2011-06-09	Consensus sequence	GenBank	gb:BB830191 /DB_XREF=gi:17008434 /DB_XREF=BB830191 /CLONE=G930010K24 /FEA=EST /CNT=21 /TID=Mm.64982.2 /TIER=Stack /STK=16 /UG=Mm.64982 /LL=67733 /UG_GENE=4930471O16Rik /UG_TITLE=RIKEN cDNA 4930471O16 gene	BB830191	integrin beta 3 binding protein (beta3-endonexin)	Itgb3bp	67733	NM_026348	0006350 // transcription // inferred from electronic annotation /// 0006915 // apoptosis // inferred from electronic annotation /// 0007229 // integrin-mediated signaling pathway // inferred from electronic annotation /// 0045449 // regulation of transcription // inferred from electronic annotation	0000775 // chromosome, centromeric region // inferred from electronic annotation /// 0005634 // nucleus // inferred from electronic annotation		0.00211467
green	Taok1	mmt-miR-3069-5p	0.000254284	0.572668	mmt-miR-3069-5p	1459770_at	-0.8	green	0.130429	0.012614	BB217143		Mus musculus	2011-06-09	Consensus sequence	GenBank	gb:BB217143 /DB_XREF=gi:8882096 /DB_XREF=BB217143 /CLONE=A530041B10 /FEA=EST /CNT=2 /TID=Mm.123252.1 /TIER=ConsEnd /STK=2 /UG=Mm.123252 /UG_TITLE=ESTs	BB217143	TAO kinase 1	Taok1	216965	NM_144825	0001934 // positive regulation of protein phosphorylation // not recorded /// 0006468 // protein phosphorylation // not recorded /// 0006468 // protein phosphorylation // inferred from electronic annotation /// 0050790 // regulation of catalytic activity // not recorded	0005737 // cytoplasm // inferred from electronic annotation /// 0043231 // intracellular membrane-bounded organelle // inferred from electronic annotation	0000166 // nucleotide binding // inferred from electronic annotation /// 0004672 // protein kinase activity // inferred from electronic annotation /// 0004674 // protein serine/threonine kinase activity // not recorded /// 0004674 // protein serine/threonine kinase activity // inferred from electronic annotation /// 0005524 // ATP binding // inferred from electronic annotation /// 0016301 // kina…	0.00289025
green	Vat1l	mmt-miR-669h-5p	0.000245226	0.318929	mmt-miR-669h-5p	1433551_at	-0.6	green	0.103266	7.74e-05	AV173683		Mus musculus	2011-06-09	Consensus sequence	GenBank	gb:AV173683 /DB_XREF=gi:16383915 /DB_XREF=AV173683 /CLONE=5730406G13 /FEA=EST /CNT=108 /TID=Mm.24704.1 /TIER=Stack /STK=95 /UG=Mm.24704 /LL=102065 /UG_GENE=AI427515 /UG_TITLE=expressed sequence AI427515	AV173683	vesicle amine transport protein 1 homolog-like (T. californica)	Vat1l	270097	NM_173016	0008152 // metabolic process // inferred from electronic annotation /// 0055114 // oxidation reduction // inferred from electronic annotation		0003824 // catalytic activity // inferred from electronic annotation /// 0005488 // binding // inferred from electronic annotation /// 0008270 // zinc ion binding // inferred from electronic annotation /// 0016491 // oxidoreductase activity // inferred from electronic annotation	0.00307395
