# Supplementary material for: Prediction of miRNA-mRNA associations in Alzheimer’s disease mice using network topology
Source: BMC Genomics. 2014 Aug 3;15(1):644. doi: 10.1186/1471-2164-15-644 (PMC4132902; doi:10.1186/1471-2164-15-644)
Supplement: Supplementary file 4 — Additional file 4: Table S4: List of differentially expressed genes (DEG) and differentially expressed miRNAs (DEmiR). (XLSX 6 MB) [file 12864_2014_6339_MOESM4_ESM.xlsx]

## Sheet: mRNA
Probe.ID	4_AD_2327	4_AD_2333	4_N_2334	4_N_2382	8_AD_1435	8_AD_1439	8_N_1434	8_N_1433	P.Value
1454608_x_at	12.4281	12.5967	10.9659	10.6661	12.7526	12.8267	10.6932	10.6629	2.99366e-07
1451580_a_at	11.6036	12.08	9.33946	8.95494	11.9855	12.5547	9.14756	8.78544	7.20928e-07
1459737_s_at	12.0471	12.1126	10.4063	10.3885	12.182	12.4738	10.3875	10.0019	9.53469e-07
1455913_x_at	11.9252	11.8488	10.2028	9.67487	12.1719	12.2022	9.66809	10.0029	1.2395e-06
1460049_s_at	7.53441	7.73696	4.75812	4.4936	7.6354	8.83351	4.73669	4.61192	2.90765e-06
1449218_at	4.12858	3.72727	2.74618	3.02639	4.97049	4.9372	2.91896	2.72434	2.91999e-06
1441966_at	3.20604	3.44174	2.39354	2.51307	3.71331	3.47795	2.0958	2.00873	1.01168e-05
1454866_s_at	6.01814	6.5573	3.87684	4.20942	6.58552	7.57052	3.93501	4.14469	1.05663e-05
1460250_at	3.25117	3.07059	1.92644	2.2971	3.98702	4.66203	2.00213	1.85693	1.29686e-05
1418808_at	4.22325	4.46697	2.66753	3.14635	4.70496	5.10551	3.00865	3.15727	1.45612e-05
1452913_at	5.59404	5.53635	4.7848	4.78822	6.33772	6.1301	5.24789	5.3766	1.82089e-05
1456418_at	6.55119	6.8476	3.50631	3.56746	6.258	7.86853	3.6137	3.21435	1.97318e-05
1436519_a_at	3.32767	3.81523	4.80017	4.89841	2.91187	3.31383	3.0065	2.96462	2.85801e-05
1439122_at	6.12412	6.01096	7.86727	7.52109	6.55106	6.3144	6.1909	5.82677	2.94319e-05
1449340_at	4.50855	4.49544	2.92598	2.79791	4.61788	5.86771	2.35099	2.1145	4.02302e-05
1434233_at	5.50968	5.25867	4.07795	4.01315	4.97296	5.12079	4.82325	4.73898	4.34489e-05
1423261_at	6.54767	7.17648	4.51427	4.19578	6.72057	8.14131	4.25994	4.03009	4.53709e-05
1456943_a_at	5.45391	5.52478	4.50742	4.54584	5.14783	5.11465	5.66103	5.91485	4.59259e-05
1428085_at	5.21865	5.62614	6.61226	6.69359	5.09035	5.29525	5.39576	5.24563	4.78804e-05
1450995_at	4.1968	4.65562	2.98779	2.27187	4.78074	5.86601	2.19254	2.28947	4.86861e-05
1424713_at	5.19048	5.35603	3.05656	3.47862	5.20123	6.29341	3.36937	3.43581	5.02931e-05
1451527_at	4.86213	5.03762	3.78566	4.06261	5.35063	5.70781	4.6985	4.62898	5.48344e-05
1415894_at	4.82874	4.93798	3.53942	3.40704	4.72717	5.4919	3.43126	3.46803	5.98604e-05
1448136_at	10.2393	10.6726	8.86693	8.75233	10.3969	11.2484	8.82998	8.38621	6.11984e-05
1449269_at	4.43673	4.7193	3.0668	2.90736	4.27414	5.28007	2.59111	2.49231	6.41104e-05
1417231_at	4.1234	4.3625	2.23413	2.29863	3.944	5.07365	2.47224	2.33163	7.74955e-05
1425926_a_at	3.70278	4.14235	2.45427	2.28439	4.1811	5.08285	2.49894	2.73915	8.12301e-05
1454159_a_at	6.53421	6.18979	4.38701	4.4308	6.19318	7.08036	5.06855	4.51839	8.61545e-05
1433551_at	4.3393	4.54236	3.51667	3.30091	4.41688	4.76219	3.58615	3.38915	0.000101071
1460734_at	3.91444	4.36949	3.29698	2.91678	4.60113	4.87803	3.37598	3.48926	0.000110317
1416203_at	2.82684	2.91187	1.95943	2.20646	3.47271	3.70229	2.38139	1.82005	0.000121649
1449740_s_at	3.93863	3.8606	3.03047	2.80386	3.37066	3.51667	2.95612	2.86099	0.000152262
1416637_at	4.03811	3.90331	3.28652	2.86577	4.5819	4.81312	3.45361	2.8881	0.000159766
1416837_at	4.61444	4.66121	3.51584	3.45847	3.78295	4.03728	4.80879	4.41666	0.000175186
1418715_at	5.03205	4.56705	4.18193	4.17577	4.13683	4.11036	3.47379	3.20942	0.000183482
1424591_at	4.50033	4.38486	4.76124	4.54072	4.02248	4.07756	3.66547	3.59742	0.000183507
1455712_at	5.22652	5.53478	4.76247	4.44007	3.62768	4.10647	4.11871	3.97493	0.000197155
1438968_x_at	6.54348	5.87396	4.8662	4.99792	6.52324	6.61121	5.19086	5.55141	0.000207153
1440418_at	4.84347	4.91918	5.72774	5.77636	5.43161	5.27918	5.7086	5.82212	0.000227526
1436387_at	8.42096	8.76108	8.36124	7.75059	6.11271	6.76229	6.42227	5.14903	0.000275076
1443959_at	2.60767	2.67862	2.25069	2.22488	2.96837	2.96979	2.19474	2.13406	0.000294416
1433750_at	3.97332	3.88108	3.15714	3.11482	3.98378	4.40216	3.06517	3.29619	0.000297492
1425617_at	4.15113	4.35468	3.30323	3.0686	4.10029	4.02412	4.38626	4.06657	0.000330418
1437397_at	4.10165	5.46476	2.90324	2.51191	5.23811	6.34279	3.19316	3.15849	0.000360719
1434759_at	4.2433	3.90339	4.29609	4.08781	3.51646	3.53114	3.11949	3.22631	0.000362977
1437165_a_at	5.65329	4.59906	3.04789	3.22384	4.99331	6.16185	3.01121	3.3067	0.000367048
1427126_at	5.68222	5.61833	5.61789	5.54893	4.35827	4.69616	5.19751	5.54988	0.000387874
1434644_at	2.29468	2.2638	1.77391	1.66649	2.94255	2.70785	2.43693	2.16871	0.000402487
1448556_at	3.17531	4.43684	2.4703	1.76325	4.54669	5.42102	1.83134	2.43218	0.000417035
1434667_at	3.45835	3.70749	2.36563	2.48474	3.62503	4.59598	2.47458	2.47651	0.0004271
1452309_at	3.88204	4.0035	3.01674	3.48423	4.43059	4.49174	3.64609	3.703	0.000428527
1418932_at	3.89371	3.83717	3.67266	3.73203	3.28382	3.15365	3.13012	2.96031	0.000428879
1434983_at	2.30111	2.27368	1.95409	2.08074	3.02043	2.82458	2.16004	2.23062	0.000429407
1448152_at	7.45343	6.63989	5.31284	5.48904	7.32227	8.35789	5.95755	5.26064	0.000459014
1428146_s_at	6.0174	5.94976	5.6131	5.37619	6.01866	6.40895	5.10095	5.15447	0.000463807
1418206_at	5.23427	5.18505	4.92633	4.81733	4.07168	4.38975	4.47424	4.52837	0.000475265
1449009_at	3.179	3.18202	2.88922	3.16051	5.15542	4.27676	2.635	3.15912	0.000502515
1441071_at	3.28836	3.33106	4.001	4.30033	5.2961	4.51226	4.75654	4.60652	0.000526725
1435911_s_at	3.9542	3.65949	2.82021	2.96306	3.7184	4.39306	2.81695	2.48612	0.000544078
1424351_at	3.02639	3.53663	2.56925	2.25399	3.36607	3.76878	2.28829	2.38667	0.000608903
1424762_at	5.51261	5.47802	4.98931	4.80563	5.63694	5.97099	5.01159	4.93015	0.000621772
1449421_a_at	3.68389	4.91064	2.28392	2.04776	3.97495	5.62346	1.83062	1.77252	0.000650989
1434785_at	4.25198	4.15551	3.81214	4.07732	4.85826	4.99487	4.40619	4.61637	0.000666282
1438020_at	4.28007	4.16126	4.03183	4.05395	3.3416	3.55451	3.59282	3.49401	0.00067575
1416321_s_at	4.60663	4.7257	4.2662	4.00689	4.86064	5.30275	4.00886	3.64106	0.000681693
1452922_at	3.77092	3.52877	3.28652	3.12133	2.91187	3.17549	2.65339	2.52443	0.000682786
1448738_at	3.95624	3.70081	3.32309	3.22755	2.92115	3.18897	2.58259	2.86146	0.000698047
1424345_s_at	4.3304	3.68389	3.2479	3.47006	4.34757	4.87422	4.83541	4.96895	0.000768346
1455627_at	3.33617	3.45539	2.05296	1.9924	3.54441	4.93403	1.95636	2.3631	0.000769382
1451129_at	5.84336	5.76095	5.28186	5.5575	6.34703	6.30985	5.97659	5.97969	0.000780052
1417507_at	6.27422	5.73587	5.45461	5.39184	6.06015	6.00979	4.99274	5.04703	0.000846537
1439627_at	5.97253	5.67176	3.64602	4.66566	6.4256	7.42215	6.1679	7.17952	0.000848351
1424131_at	2.6673	3.10039	2.55139	2.27187	3.48359	3.72751	3.36802	3.79431	0.000856939
1434165_at	4.29013	4.63744	3.43334	3.64904	4.74066	5.88626	3.48437	3.12542	0.000860316
1445837_at	4.95788	5.04571	5.97676	5.7929	6.24623	5.70789	6.10259	6.39225	0.000872285
1420610_at	3.27167	3.12841	3.01505	2.81993	3.17114	3.01505	2.41546	2.19301	0.000881208
1449049_at	1.67744	1.55219	2.50654	2.47751	1.63276	1.90171	1.84342	1.96928	0.000888647
1419903_at	5.59987	6.03172	5.24644	5.4178	5.88464	5.91459	6.36392	6.58369	0.000912722
1424133_at	4.99533	5.02517	4.26084	4.31854	4.91256	5.09803	4.34045	4.57042	0.000933557
1437247_at	7.04802	6.75166	6.7991	6.40667	6.12353	6.02787	5.90824	5.51012	0.000934647
1428944_at	5.89134	5.7705	5.58379	5.21987	5.21268	5.0071	4.82393	4.83712	0.000943925
1427523_at	2.61463	2.49351	2.42434	2.38874	3.18708	3.18708	2.30578	2.5644	0.000953066
1459160_at	3.51118	3.87741	4.5941	4.64321	4.78864	4.08315	5.29209	5.13703	0.000960777
1423477_at	6.72561	6.61755	4.48084	5.72314	7.19566	8.10372	7.18633	7.89492	0.000974952
1428418_s_at	6.36568	6.64656	7.33154	7.19631	6.4295	6.62652	6.43097	6.33136	0.000988482
1452787_a_at	6.84077	6.75321	5.80791	6.12131	6.52309	6.61086	6.79417	6.714	0.00103899
1459011_at	2.83459	2.82337	3.02105	3.22352	3.55439	3.30962	3.91422	3.65197	0.00106655
1429135_at	3.55431	3.51094	2.71935	2.79883	3.57811	4.43045	2.5587	2.71204	0.00108711
1416771_at	6.15541	5.91795	4.86583	5.14596	6.02664	5.79541	6.12643	5.76136	0.00109711
1445881_at	3.16826	3.31487	3.20062	3.16826	3.26898	3.36538	3.91903	3.87163	0.00110205
1426367_at	5.67865	5.79828	5.31649	5.24815	6.03525	6.52169	5.21681	5.40213	0.00110748
1440780_x_at	3.69055	3.73015	3.1569	2.65904	3.77267	4.47301	2.83607	2.71734	0.00112761
1431412_at	2.73323	2.82594	3.05203	3.1969	3.07595	2.93522	3.87944	3.5511	0.00114082
1456783_at	6.29563	6.04995	6.2172	6.15556	5.76705	5.68596	5.50931	5.25105	0.00114524
1418189_s_at	9.52332	9.82562	9.98103	9.94709	11.0587	10.6639	11.2866	10.5884	0.00116941
1436659_at	7.83033	7.83379	7.49732	7.43825	7.37119	7.43452	7.04106	7.10943	0.00118621
1420938_at	2.35016	2.42943	2.23081	2.02849	2.75105	2.6797	1.97575	1.81464	0.00119018
1446212_at	2.5086	2.79599	2.75999	3.02639	3.14118	2.87817	3.65703	3.66035	0.00119373
1445415_at	3.23868	3.68468	2.4169	2.87675	3.07182	3.12401	3.8834	3.82841	0.00120255
1451935_a_at	5.66529	5.67571	5.31284	5.12087	5.96397	6.36921	5.30511	5.39307	0.00120591
1448169_at	2.50073	2.8878	1.86434	1.92836	2.95394	3.56494	1.95636	2.32488	0.00120923
1445555_at	2.54866	3.04639	2.14095	2.24187	3.56194	3.18255	2.48725	2.42817	0.00123254
1434171_at	3.13396	3.0914	3.16514	3.09853	2.87006	2.85607	3.5828	3.9491	0.00125134
1418907_at	3.31072	3.70541	2.09129	2.13146	3.60503	5.27077	1.95636	2.17777	0.00126169
1439174_at	4.36642	4.27995	4.84995	5.10597	4.80226	4.55155	5.1734	5.2552	0.00126465
1430096_at	2.46054	3.43105	2.19914	2.39505	3.70126	4.09332	2.32612	2.34505	0.00127884
1454882_at	5.60907	5.86396	5.70304	5.37105	5.13274	5.26037	4.6681	4.85481	0.00128744
1442051_at	4.56849	4.80407	4.46668	4.3374	2.71004	3.80837	3.20875	3.02858	0.00129562
1451285_at	5.80278	5.9809	3.88513	4.92353	6.12569	5.76406	6.37646	5.99401	0.00130651
1423856_at	4.62522	4.60868	4.72948	4.86524	4.19726	4.1001	4.04526	4.2197	0.00131481
1430287_s_at	5.18765	5.35271	4.61391	4.62249	5.43551	5.91135	4.99369	4.77261	0.00132424
1438300_at	2.13735	2.37419	2.36022	2.06859	1.97705	2.06627	1.39008	1.44362	0.00134021
1436942_at	3.04774	3.29035	3.07652	3.19054	2.39832	2.57857	2.59464	2.42254	0.00134947
1439197_at	5.41082	5.38343	5.32615	5.27133	4.68713	4.9803	4.71184	4.53468	0.00135536
1438782_at	4.1601	3.85158	4.05313	3.91366	4.1396	4.30546	3.33814	3.3481	0.00140663
1455277_at	3.55931	3.40256	3.12458	3.18891	2.35977	3.01676	2.31475	2.27187	0.00141634
1420973_at	3.70501	3.78429	4.17405	4.02625	4.49387	4.53205	4.34247	4.21197	0.00143713
1447819_x_at	5.47088	4.8946	4.79201	4.54329	5.44473	5.82439	4.37978	4.41764	0.0014415
1456923_at	2.64969	3.39502	2.10883	2.1259	3.55	4.36437	2.46124	2.76633	0.00145856
1422438_at	5.69828	5.62332	4.89141	4.97494	5.60848	5.97816	5.56171	5.65192	0.00146675
1433462_a_at	4.78273	5.19216	3.70972	3.47403	5.44625	4.89141	5.90344	4.93251	0.00147007
1428233_at	5.60369	5.74233	6.14148	5.85654	4.72703	5.1303	4.96851	5.32025	0.00148354
1416591_at	5.43516	5.30234	4.90004	4.90834	5.59418	5.54563	5.51749	5.54979	0.0014862
1419464_at	2.41641	2.5337	2.03232	1.97813	2.56291	2.99749	1.84342	1.94577	0.00149133
1423424_at	2.74212	2.89077	2.11097	2.14836	3.2397	3.72998	3.01105	3.72017	0.00156145
1456909_at	4.31022	4.76798	4.60671	4.66121	5.10455	4.73936	5.63585	5.53305	0.00156957
1441535_at	3.2494	3.36989	3.83173	3.89352	3.75637	3.56116	4.11757	4.04723	0.00157126
1435657_at	3.72369	3.77127	3.30626	3.26807	3.71427	3.57982	3.09877	3.09957	0.00158021
1446537_at	2.97437	3.60329	4.40166	4.3395	4.60482	4.04589	4.62153	5.01861	0.00160533
1428113_at	6.19631	6.08293	6.43321	6.24253	5.63954	5.90733	5.49749	5.56125	0.00161798
1460036_at	4.91776	4.80925	3.90624	3.79299	4.44776	5.10781	3.76545	4.06617	0.00162939
1429857_at	5.63796	5.60482	4.67189	4.87735	5.27719	5.12688	5.24789	5.07478	0.00163469
1456633_at	6.65608	6.45914	5.931	5.77862	7.04085	6.78931	5.93653	6.39761	0.00163595
1418322_at	4.22311	3.70392	3.46953	3.61195	2.79191	3.07622	2.60547	3.01608	0.00163907
1418549_at	4.01875	4.98253	3.41035	2.1812	2.24472	2.58254	2.17401	2.32467	0.00167513
1440209_at	4.4427	4.30008	4.31818	4.38917	3.68632	3.75602	3.89984	4.02847	0.00169017
1434760_at	3.81197	3.23216	3.28652	3.12254	2.68852	2.79562	2.50128	2.38667	0.00170266
1419636_at	4.32723	4.24312	5.04917	5.13575	4.73636	5.00205	4.74281	4.82421	0.00173912
1438773_at	2.20888	2.36359	1.67407	1.79543	2.44239	2.92074	1.52559	1.85947	0.00175364
1451331_at	4.02473	3.90175	3.11754	3.5463	4.14559	4.43943	3.51667	3.23721	0.00176544
1460693_a_at	3.78788	4.17841	3.1449	2.80714	4.86939	4.51022	3.04296	3.94417	0.00179959
1457984_at	3.05791	2.86412	3.15714	2.76066	2.38329	2.15914	2.25355	2.13525	0.0018095
1422860_at	4.02527	3.68126	3.92314	3.68453	3.28725	3.68389	2.87293	2.87427	0.00185531
1427329_a_at	3.23663	3.52914	3.53207	3.33854	3.69182	3.48634	4.63144	4.162	0.00185756
1424098_at	3.22729	3.52454	2.67829	2.7263	3.38186	3.59624	3.0171	2.92321	0.00191366
1419250_a_at	5.66138	5.98256	6.01128	5.93341	6.50798	6.41642	6.64376	6.48246	0.00192278
1426217_at	3.17755	3.29589	3.68392	3.81252	3.29056	3.5675	2.94403	2.91187	0.00194834
1416116_at	4.13099	4.26201	4.36614	4.53236	3.71039	3.79428	3.71765	3.89733	0.00195215
1456839_at	2.0176	2.10441	2.23933	2.22368	2.89009	2.52393	2.88331	2.76529	0.00197987
1451532_s_at	3.73437	3.61822	2.36481	2.32214	2.9657	3.97796	2.23963	2.55379	0.00200387
1434666_at	5.61725	5.18514	4.76069	4.79883	5.11826	4.89497	4.48797	4.32657	0.0020235
1459914_at	4.55054	4.56122	3.98772	4.08436	3.88108	4.08043	3.88628	3.76296	0.00205586
1420946_at	4.44606	4.59087	3.98032	4.02062	5.26946	4.95841	4.6415	4.13365	0.0020567
1425898_x_at	5.84766	5.47933	5.65163	5.21528	5.00077	5.25206	4.64348	4.49175	0.00208148
1426526_s_at	4.01176	3.75835	3.56236	3.78093	4.61352	4.14403	4.68338	5.36043	0.00209295
1452308_a_at	6.5506	6.39044	5.64692	5.65783	6.17978	6.38111	6.2183	5.96936	0.00211195
1431056_a_at	4.00313	3.43496	5.60526	5.50287	4.39973	5.6495	5.48682	5.79553	0.00211704
1427353_at	1.76019	1.9934	2.22987	2.01163	2.83433	2.50251	3.03785	2.64784	0.00214087
1449003_a_at	7.93306	7.98635	7.14696	7.33496	7.71143	7.5876	8.10434	7.84759	0.00214624
1454694_a_at	2.44431	2.66989	2.12655	2.24267	1.59638	1.85724	1.5566	1.88786	0.00214958
1438073_at	4.25074	4.38782	4.11809	4.25398	3.70974	3.73667	3.79325	3.66736	0.00218082
1418440_at	3.17755	3.11855	1.90295	2.04524	2.80094	3.88628	2.15967	2.00045	0.00227136
1429058_at	6.64022	6.65938	6.20101	6.30362	6.64346	6.7071	6.13793	5.85834	0.00231356
1436127_at	5.81504	6.09425	5.69808	5.33612	5.56834	5.40444	4.9504	4.26722	0.00232372
1428570_at	5.29281	5.40934	5.69171	5.59066	4.77405	5.10448	4.90309	4.9365	0.00232809
1455441_at	5.60273	5.60131	5.05611	4.63248	5.5503	5.38316	5.66825	5.72015	0.00235725
1455869_at	2.31483	2.90852	2.84033	2.89609	3.06761	2.89016	3.7405	3.63383	0.0023584
1449084_s_at	5.52566	5.17202	4.77678	4.92146	5.01604	5.36627	4.07923	4.48391	0.00236575
1419034_at	5.15146	5.01449	4.84022	4.35932	4.18944	4.71675	3.81107	3.88929	0.00237619
1417399_at	6.54777	6.77583	6.19473	6.17523	6.93072	7.02089	6.6007	6.79661	0.00241005
1422256_at	3.89368	3.7917	3.24483	3.12001	3.49063	3.36354	3.26987	3.16371	0.00241414
1438200_at	5.26231	5.3985	3.22034	2.91189	4.49387	5.65547	2.99476	4.34105	0.00242487
1421230_a_at	3.31072	3.07312	3.02639	2.90649	3.49929	3.34141	2.6994	2.57663	0.0024501
1423400_at	4.7025	5.57684	3.52242	3.73649	4.89303	6.27944	3.71053	2.79599	0.00246857
1451199_at	4.65122	4.7679	4.38283	4.28568	4.17185	4.08043	3.92201	4.09986	0.00252074
1451920_a_at	3.3686	3.50324	3.31194	3.17598	3.48359	3.39775	2.78964	2.82727	0.00252222
1443271_at	3.40981	3.68579	4.15059	4.1192	4.41467	3.91334	4.59906	4.57971	0.00256361
1433800_a_at	6.09314	7.00948	4.83635	3.26562	3.53817	3.76839	3.45626	4.73669	0.00257068
1445766_at	2.28887	2.29764	2.20778	2.23911	2.57492	2.77729	3.46115	2.89816	0.00259756
1429726_at	3.72451	3.70411	3.14211	3.14063	3.69854	3.86131	3.31973	2.96064	0.00268022
1422533_at	4.57956	4.03908	4.39025	4.30665	3.70258	3.80589	3.45839	3.5361	0.00269437
1435367_at	5.94108	5.64088	5.03351	4.96608	5.51097	5.53209	5.60182	5.45612	0.00269568
1444466_at	3.66035	3.86091	3.09823	3.25002	3.6244	3.33955	3.958	3.98237	0.00270193
1455197_at	2.49622	2.35834	1.7765	1.84307	2.41162	2.31062	1.79759	2.01515	0.00270922
1421425_a_at	8.18737	7.9164	7.03429	7.32151	8.1858	7.91144	7.83121	8.16446	0.00276773
1419169_at	4.70354	4.35432	3.99173	3.78746	4.21517	4.11668	3.66281	3.73964	0.00278962
1439968_x_at	4.93482	5.25778	4.14316	4.5418	4.99274	4.85433	5.27918	5.75206	0.00279065
1437212_at	3.86513	3.93033	4.5941	4.26818	3.69441	3.73807	3.76657	3.76661	0.00279182
1460587_at	2.29329	2.53683	3.64942	4.88335	2.21449	1.8821	2.16852	3.17601	0.00280623
1453125_at	6.03659	6.0682	5.98892	5.66394	5.40171	4.87573	5.2075	5.27605	0.00281293
1436933_at	2.53814	2.58536	2.97991	2.83411	2.57145	2.70262	3.15037	3.32373	0.00281983
1433946_at	4.95556	4.94836	4.97669	4.60854	4.54985	4.59787	4.12239	4.20196	0.0028458
1448635_at	5.50582	5.40934	5.47055	5.40512	4.7274	4.97755	4.84879	5.01645	0.00287762
1439476_at	3.84888	3.93041	2.89115	3.29041	3.97688	4.02314	2.74569	3.37834	0.00291661
1423458_at	4.00287	4.14432	3.92709	3.8012	3.60847	3.51636	3.4613	3.17749	0.00291998
1452110_at	4.92556	4.9521	4.61736	4.82682	4.66686	4.82469	4.28568	3.99993	0.00295437
1417612_at	6.71875	7.04139	6.21139	6.05384	6.13927	6.14802	6.29132	6.01225	0.00296068
1443088_at	4.16249	4.27912	4.85082	4.97363	5.16254	4.51974	5.31212	5.35814	0.00302012
1415797_at	4.11611	4.1445	3.71482	3.97513	4.14012	4.13549	4.53711	4.63775	0.00302361
1424675_at	4.01754	4.30139	3.7288	3.5435	4.37916	4.4778	4.13882	4.11755	0.0030257
1441440_at	3.84209	3.56994	3.56312	3.70655	4.49913	4.08043	4.36931	4.45118	0.00303814
1455011_at	5.04397	4.87396	5.64225	5.63789	5.05483	4.66657	4.58366	4.91437	0.00305092
1419426_s_at	3.79299	3.69892	2.84751	2.67927	4.21961	3.38138	3.93621	4.15941	0.00305475
1429702_at	4.43702	4.09716	6.01181	5.10247	6.40481	5.30838	6.17656	6.77395	0.00306794
1447937_a_at	3.63697	4.04507	2.95356	2.55261	3.99534	3.52857	4.34745	3.79142	0.00307093
1460643_at	3.98167	3.74248	3.67336	3.86696	3.79118	3.82209	4.46558	4.41491	0.00307995
1439284_at	3.08611	3.1843	2.80086	2.69124	2.84212	2.89052	2.19277	2.50416	0.00308791
1418019_at	3.26657	3.57761	4.09055	4.2482	3.76159	3.6864	4.09552	3.98755	0.00311022
1433110_at	4.31844	4.30903	5.42706	4.04893	2.88919	2.88012	4.37715	4.75898	0.00313138
1435653_at	7.04511	7.06751	6.41642	6.52125	7.14731	7.10639	6.91942	6.68851	0.00320552
1416064_a_at	9.70736	9.79335	9.42963	9.32042	8.86326	9.28364	8.98132	8.68398	0.00320931
1448550_at	6.19303	5.51511	4.20957	3.71112	5.06105	6.78303	3.81932	4.08834	0.00321206
1457712_at	3.3789	3.21882	3.73231	3.81224	3.62557	3.26824	4.00853	4.21919	0.0032347
1417240_at	2.89911	2.91322	2.6275	2.81579	3.56708	3.33379	3.02651	2.99681	0.003264
1428900_s_at	5.25096	5.00697	5.09107	4.75981	4.41258	4.57113	4.21358	4.41985	0.00326528
1440557_at	4.7591	4.86121	4.71537	4.99274	4.5027	4.48247	4.24333	3.91186	0.00329106
1448602_at	3.04785	3.11209	2.91187	2.67688	3.59119	3.38445	2.86829	2.65236	0.00329801
1423796_at	5.42954	5.69325	5.67283	5.47358	5.05066	5.08992	4.92569	4.99809	0.00329869
1436319_at	4.01208	3.99836	2.99231	2.37419	3.14953	4.19603	2.5365	2.53462	0.00332236
1427488_a_at	3.09091	3.0599	2.7363	2.47772	2.99226	3.08153	2.4212	2.51595	0.00335863
1418014_a_at	3.31027	3.37254	3.01784	2.78875	3.67402	3.38117	3.62472	3.88635	0.00348063
1424900_at	3.60945	3.9546	3.15369	2.96945	3.4257	3.31638	3.07369	2.7564	0.00350558
1420647_a_at	2.95067	2.61517	2.306	2.36517	2.96341	3.27142	2.40557	2.42197	0.00353624
1455614_at	4.58232	4.73592	4.51156	4.20149	4.12582	4.11754	3.96596	3.76002	0.0035507
1455858_x_at	6.9981	7.18058	4.41627	2.32469	1.96152	2.62446	2.32449	5.32489	0.00358813
1415993_at	6.48358	6.63397	7.16331	7.09759	6.59321	6.46232	6.63931	6.66381	0.00362713
1442359_at	4.24331	4.0084	3.12089	3.73576	4.31863	4.68672	3.59677	3.64618	0.00364206
1439605_at	3.31072	3.08219	2.58572	2.61854	2.99161	2.73854	2.5072	2.44268	0.00364551
1426243_at	3.95941	4.06993	3.26151	3.35307	2.81101	3.30822	3.20875	2.67686	0.0036743
1423530_at	3.79299	3.65946	2.97263	3.12219	3.37265	3.39514	3.54803	3.81615	0.00368453
1430770_at	3.64604	4.15256	4.55676	4.59906	4.48468	4.05646	4.91418	4.98136	0.00369499
1441166_at	4.45668	4.3408	3.95809	4.04725	4.725	4.53321	4.57061	4.62145	0.00372337
1442427_at	2.62019	2.44155	2.96813	3.1719	2.98501	2.65386	3.28325	3.47801	0.00373115
1455206_at	6.07666	5.96579	5.51402	5.19971	5.50648	5.36349	5.37287	5.32489	0.00378856
1438961_s_at	6.88447	6.44618	5.52333	5.88512	6.7381	6.34212	6.72112	6.58676	0.00379102
1429240_at	4.78273	4.45129	5.13958	5.21278	4.17768	4.42485	4.54941	4.77263	0.00383856
1449590_a_at	5.33741	5.37209	4.94489	4.71004	4.67505	4.77586	4.81343	4.73098	0.00384831
1460685_at	4.52366	4.39093	4.04506	4.03552	4.5253	4.38471	3.9704	3.8647	0.00384836
1429993_s_at	1.65262	1.67425	2.02821	2.17665	2.24684	2.19014	2.27187	2.21283	0.00388147
1436116_x_at	3.77122	3.76715	4.55837	3.85219	3.34451	3.26742	3.02257	3.26258	0.00388611
1455044_at	4.10474	3.92196	3.79941	3.81879	4.05752	3.97947	3.40232	3.45762	0.00391306
1417882_at	3.10235	3.33955	2.54877	2.59873	3.05494	2.83828	3.19149	3.3717	0.0039472
1454867_at	5.61642	5.47787	4.82074	4.90143	5.1373	5.10193	4.97454	4.56051	0.00396449
1419971_s_at	7.87731	7.58483	7.6242	7.4833	7.41225	7.53786	6.39872	7.00572	0.003988
1419979_s_at	6.90867	6.48431	5.69808	5.16738	6.56669	6.02787	6.37558	6.27694	0.00399723
1442077_at	4.16863	4.18904	3.96809	3.76905	3.47476	3.49868	3.56018	3.04029	0.00401313
1422155_at	4.14611	4.67006	3.7828	3.8069	3.31356	3.64566	3.15989	3.55233	0.00402393
1417457_at	3.02639	2.74507	2.45043	2.313	2.31589	2.386	2.1736	2.17777	0.00403078
1439732_at	5.77428	5.56208	5.88472	5.59739	5.3257	5.21611	5.11253	4.97296	0.00403325
1451474_a_at	3.56725	3.69837	4.20797	4.24046	3.2315	3.62372	3.88414	3.7963	0.004039
1455163_at	2.76306	2.54239	3.07756	3.55432	3.11359	3.00133	3.51667	3.99654	0.00406303
1440487_at	5.82488	5.66042	5.94704	5.8998	5.58427	5.67548	5.32827	5.17326	0.00407681
1458069_at	2.30297	2.37419	2.64011	3.02948	2.90703	2.77009	3.10503	3.41522	0.0040794
1436329_at	8.17617	8.70464	8.30138	8.03301	7.60398	7.60155	7.68077	7.61405	0.00409507
1434354_at	5.99385	6.01367	5.63746	5.79073	5.96132	6.21254	5.21234	5.49134	0.00411951
1456407_a_at	1.61877	1.78499	2.18839	2.25426	1.85468	1.90664	2.22805	2.31718	0.00412535
1456264_at	2.61185	2.527	2.48402	2.59806	2.24915	2.1017	2.06292	1.87882	0.00413474
1438625_s_at	8.80047	8.5312	7.7437	7.75979	8.62624	8.11253	8.66805	8.48671	0.00413566
1456833_at	5.81582	6.18979	6.3977	5.71982	5.0788	4.90567	5.536	5.3582	0.00413934
1442119_at	3.20994	3.41872	3.64554	3.5425	3.15579	2.83594	2.90212	2.79003	0.00414522
1457588_at	2.25033	2.12129	2.05466	1.55006	2.62276	2.03765	2.8905	3.15585	0.00419767
1439572_at	3.02639	3.09921	2.89221	3.26747	3.00314	2.85179	3.66808	3.68389	0.00420287
1422797_at	6.42636	6.36039	5.60234	5.76678	6.30965	6.22689	6.4333	6.11864	0.00420406
1422748_at	8.20455	8.20991	8.17637	8.21986	8.81986	8.48616	8.96601	8.74651	0.00425405
1429471_at	3.8051	3.83986	2.96709	3.15236	3.64279	4.40817	3.17086	2.99103	0.00426417
1449470_at	3.56429	3.66077	3.26752	3.15488	3.82186	3.72221	3.90598	3.75141	0.00431968
1459626_at	2.87115	2.82476	2.35629	2.55437	2.13284	2.26571	2.34775	2.24059	0.00432859
1432713_at	4.72044	4.52631	5.40788	5.36695	5.35814	4.84265	5.51302	5.45919	0.00433507
1418937_at	7.52685	7.09362	7.18678	7.12035	6.7471	6.63617	6.65201	6.39943	0.00435308
1421830_at	6.02395	6.14852	6.473	6.44292	5.77972	5.85383	5.98506	5.72773	0.00438715
1439026_at	5.81746	6.01132	5.4898	5.29326	6.15099	6.47206	5.33972	5.77758	0.00443179
1435987_x_at	2.01742	2.01085	1.70537	1.63319	1.71879	1.72648	1.43991	1.33747	0.00443605
1457338_at	1.54725	1.77529	1.68192	1.65338	1.68082	1.48046	2.32993	2.16607	0.00445995
1423522_at	2.6859	2.70175	2.49622	2.77788	2.19425	2.33603	2.12543	1.88962	0.00448473
1428636_at	2.6704	2.61722	1.91749	2.06638	2.64031	3.3739	2.15967	2.09225	0.00453241
1416332_at	5.63575	4.9062	4.84107	4.83163	6.32391	5.96717	5.88954	6.90183	0.00453518
1443214_at	2.46475	2.76614	2.97431	3.02163	3.2076	2.96011	3.70128	3.3476	0.00456732
1424768_at	3.79381	3.96782	2.83138	3.08378	3.71672	4.32322	3.76862	3.42692	0.00463114
1418532_at	3.54104	3.28775	2.81544	2.86742	3.39459	3.82731	3.01058	2.85067	0.00463371
1446805_at	5.82389	5.88373	6.45582	6.2985	6.09596	5.989	6.41618	6.39387	0.00466801
1447272_s_at	1.91744	1.96216	2.08093	2.09433	1.86142	1.90955	2.61844	2.38065	0.00469099
1440870_at	4.11771	4.15971	3.51667	3.13984	4.45009	3.99829	3.4368	3.75685	0.00470621
1438403_s_at	7.18975	7.9758	7.85336	7.84088	8.90762	8.6082	9.16094	8.46035	0.00473277
1453994_at	3.22915	3.18281	3.53125	3.51159	3.35717	3.15113	3.78756	3.7894	0.00473565
1422839_at	1.90163	1.95248	2.26101	2.28508	1.55257	1.61706	1.76589	2.01572	0.00474226
1455474_at	2.4505	2.2684	2.90973	3.14104	2.70256	2.64411	3.11715	2.89009	0.00475371
1450794_at	3.03386	2.63836	2.20195	2.08566	2.14918	2.36427	2.70631	2.88428	0.00475939
1452103_at	4.78273	5.26942	5.13093	5.18817	4.56988	4.43045	4.49629	4.31216	0.00476122
1424706_at	2.27192	2.45335	2.70021	2.50451	1.91928	2.07878	2.00452	2.00468	0.00477258
1419805_s_at	3.15724	3.44931	4.28277	3.94243	3.07031	3.49269	3.34676	3.17833	0.00480439
1439963_x_at	3.37889	2.94095	2.41885	2.55549	2.83247	3.01841	2.46389	2.17777	0.00484473
1435158_at	3.35516	3.40729	3.64485	3.53339	2.93132	3.01478	2.88181	3.16045	0.00485287
1447025_at	2.84465	2.85312	2.80696	2.88941	3.64401	2.91187	4.18262	3.71395	0.00485903
1444614_x_at	2.94679	2.86956	2.46798	2.44317	2.8052	3.17253	2.41833	2.18241	0.00488841
1438624_x_at	4.01123	3.61639	3.03105	3.1445	3.78514	3.5778	3.26232	3.25994	0.00491267
1417623_at	5.84336	6.14802	5.9314	5.65545	6.50036	6.95838	5.71926	6.00529	0.00491459
1433445_x_at	8.88654	8.94243	9.56829	9.44107	8.98847	8.8604	8.87788	9.08392	0.00493881
1429438_at	3.95947	4.06344	3.76511	3.52874	3.31591	3.45869	3.33601	3.44885	0.00494586
1440278_at	5.02861	5.16553	5.23673	4.88543	4.2802	4.65853	4.38988	3.78109	0.00494606
1456808_at	3.36275	3.4296	3.85413	3.91881	4.27417	3.66359	4.32346	4.47849	0.00500409
1448601_s_at	4.57971	4.25326	4.13898	3.74262	4.4885	4.77255	3.76243	3.82989	0.00501218
1434232_a_at	6.16965	5.57804	4.89141	4.89291	5.6912	5.40129	5.25399	5.12084	0.00501838
1448143_at	5.89238	5.6074	5.00406	5.27612	5.90497	5.95647	5.58772	5.33175	0.00501874
1457706_at	4.78273	4.9246	4.26796	4.0487	4.75632	4.55655	4.70704	4.64723	0.00502867
1418599_at	2.91187	3.47415	4.38293	3.74299	3.00026	3.35978	2.8597	2.62437	0.00506697
1424770_at	4.5496	4.87323	4.45268	4.25094	4.84335	4.91423	5.15776	5.06259	0.00509506
1419068_at	4.88411	4.70697	4.59492	4.39668	4.20823	4.21197	4.22945	4.19583	0.00514079
1426473_at	4.9932	5.04311	3.90734	4.4408	4.9415	4.7861	5.36228	4.94562	0.00515304
1419608_a_at	3.89371	3.90298	2.81189	3.20453	3.80479	4.9074	3.07853	3.06997	0.00516813
1435852_at	3.82725	3.41869	2.4866	2.79071	3.1797	3.10507	3.00459	2.50359	0.00517625
1457205_at	3.57763	4.0073	4.15865	4.31302	4.21837	3.83719	4.79277	4.66244	0.00517813
1416790_a_at	5.62931	5.60322	4.85169	5.0125	5.3223	5.07713	5.33449	5.37313	0.00519863
1418139_at	3.64129	3.36929	3.54932	3.6485	3.03509	3.07622	2.94769	3.10945	0.00520705
1436578_at	6.32923	6.56982	6.38298	6.12375	5.74591	5.98833	5.73104	5.75979	0.00520995
1423078_a_at	7.32341	7.82801	8.57255	8.25576	7.38023	7.67308	7.5837	7.65044	0.00521248
1416590_a_at	5.50434	5.3372	4.75446	4.97448	5.59935	5.45439	5.32547	5.28294	0.00525224
1458842_at	5.88983	5.99301	5.9862	5.96519	5.77736	5.91285	5.45151	5.37506	0.00526516
1437762_at	2.18459	2.08312	2.27826	2.22732	1.86248	1.77649	1.71872	1.7267	0.00528442
1419883_s_at	7.07485	6.55228	7.80715	7.63043	7.35063	7.38922	7.42816	7.65159	0.00529859
1419089_at	7.25733	6.80049	6.46871	6.43746	7.2022	7.36307	6.72633	6.85184	0.0053523
1427822_a_at	4.0931	3.88108	3.40361	3.06801	4.92661	4.20798	5.20416	4.28586	0.00536014
1441487_at	2.73365	3.17755	2.81729	2.93622	3.84548	3.12511	3.95915	3.94512	0.00541064
1418188_a_at	7.94579	8.56024	8.49025	8.58645	9.31497	9.31827	9.8996	9.0525	0.00541782
1429466_s_at	4.02336	4.02686	3.57109	3.81796	3.65064	4.20799	3.16295	3.12	0.00543244
1438739_at	2.72733	2.9799	3.30394	3.25323	3.30426	3.1408	3.69405	3.4964	0.00545446
1417409_at	5.58201	5.74016	4.99241	5.14975	5.41346	5.28795	5.70267	5.58582	0.00549889
1440195_at	5.39692	5.2301	5.41004	5.18953	4.87235	5.06549	4.75789	4.53023	0.00550408
1449045_at	3.26714	3.41473	2.88416	2.95967	3.48359	3.59651	3.39386	3.33081	0.00556227
1456170_x_at	8.23469	8.1339	8.0938	7.92847	7.81273	7.69149	7.63722	7.42107	0.00558946
1444151_at	3.52338	3.46244	3.17476	3.05712	3.91448	3.5415	4.20024	3.79987	0.00559207
1458697_at	5.93737	6.25729	6.2521	6.19761	6.96847	6.39944	7.04983	6.94235	0.00563452
1438591_at	2.72592	2.58668	3.18124	3.20819	3.51038	2.89547	3.56813	3.78339	0.00563835
1435607_at	5.16553	5.1569	3.95809	4.21772	4.74731	4.69343	4.73736	4.01072	0.00564231
1436670_x_at	3.68495	3.68303	3.40956	3.11881	2.87437	3.12563	2.82649	1.96174	0.00565841
1417013_at	4.88055	5.17326	4.64907	4.26265	4.5398	4.89854	3.21715	4.0818	0.00565914
1435438_at	5.65404	5.5577	5.11454	5.09099	5.47357	5.06582	4.81993	4.8571	0.00566183
1434896_at	6.57197	6.57944	6.48932	6.55138	6.05432	6.25297	6.07322	6.03502	0.00578265
1442648_at	4.03914	4.2058	3.76811	3.70937	3.21765	3.66689	3.34641	2.77107	0.005792
1419223_a_at	3.71	3.89594	3.42847	3.50519	3.18693	3.55923	2.95899	3.06631	0.00583679
1455191_x_at	4.16557	4.13224	3.56166	3.71476	3.54925	3.62972	3.73795	3.77056	0.00584399
1432006_at	1.80346	2.24306	2.13155	2.27031	2.82125	2.45277	3.07687	2.77884	0.00589795
1417606_a_at	9.53011	9.37045	9.35459	9.2321	9.02935	8.95361	8.91572	8.56128	0.00590015
1440273_at	3.73495	3.9771	3.14257	3.3196	3.20508	3.07902	3.59175	4.08951	0.00592005
1438998_at	1.51182	1.36683	2.11296	1.95636	1.56657	1.52949	1.61138	1.52647	0.00593197
1430646_at	3.05509	2.77259	3.10351	3.00726	3.79607	3.39609	4.07367	3.56751	0.00594481
1421933_at	3.56725	3.78793	3.36162	3.34651	2.82749	3.23721	2.99651	2.78096	0.00596143
1424940_s_at	3.85785	3.54658	3.07856	3.25917	3.94293	3.82757	3.46291	3.54061	0.00596391
1418013_at	5.10275	4.98279	4.5941	4.32559	4.32664	4.57697	4.4149	4.19788	0.00596475
1425272_at	3.65091	3.9609	3.32942	3.5724	3.44036	3.57114	2.8792	3.10421	0.00598304
1429048_at	6.99706	6.82682	7.18275	6.94264	6.39069	6.57659	6.48011	6.50367	0.00598958
1450650_at	4.73864	4.57012	3.89323	3.726	4.88738	4.36928	4.40802	4.71576	0.00600552
1449154_at	2.65834	3.62564	3.96071	3.99777	2.8981	3.50996	2.40346	2.48073	0.00600728
1452350_at	3.4725	3.30298	3.61905	3.70663	3.73283	3.62017	4.02792	4.02231	0.0060083
1460633_at	5.41683	5.55555	4.69149	4.97136	5.36159	5.36581	5.49783	5.31761	0.00602938
1430030_at	3.32126	3.97428	4.01561	4.25076	3.53542	3.22938	2.8195	3.15241	0.0060525
1443985_at	3.06986	2.9934	2.4109	2.52927	2.69748	2.71348	2.52809	2.20919	0.00605354
1444270_at	3.61184	3.36981	2.86397	3.04995	3.3472	3.6365	2.92397	2.92913	0.00605747
1428987_at	4.47029	4.17853	3.15807	3.41543	3.95809	4.9407	3.19252	3.55552	0.00606972
1452076_at	3.56725	3.42433	3.66573	3.35742	3.36607	3.47152	2.86074	2.91187	0.00609755
1427231_at	5.89812	5.90134	6.30622	6.34025	5.73912	5.87033	5.38672	5.76921	0.00613368
1423325_at	1.81336	2.28327	2.06709	2.24996	2.74001	2.83689	2.763	2.55812	0.00613811
1445306_at	4.45738	4.61458	4.77695	4.94611	5.3915	5.02932	5.18724	5.58258	0.00614222
1431302_a_at	3.89371	3.78575	3.7517	3.6137	3.5557	3.91082	3.13119	3.16453	0.00614818
1443579_s_at	2.25623	2.35643	2.22055	2.08118	2.33995	2.27187	1.7922	1.74474	0.00615817
1428112_at	7.50778	7.66405	7.51537	7.31079	6.64471	7.17643	6.77517	6.82901	0.00618322
1438239_at	4.75608	5.58741	5.27046	4.79364	3.28125	4.88611	3.0473	3.09833	0.00618377
1427055_at	5.41842	5.34865	4.93636	5.11851	4.73842	4.79197	4.96523	4.8111	0.00619291
1441992_at	3.58978	3.71274	4.59119	4.97048	4.54985	3.8156	3.6137	3.93534	0.00621047
1436736_x_at	7.86907	7.38145	7.22649	7.01321	7.56573	7.25146	6.76671	6.66271	0.00621262
1446406_at	2.65601	2.4655	2.75449	3.02639	2.03722	2.27187	2.67237	2.7561	0.00626087
1440130_at	2.53314	2.75605	2.62446	2.37516	1.94195	1.98922	2.34039	2.41764	0.00626501
1449209_a_at	3.31103	3.55872	4.2136	3.75408	2.9042	3.16999	3.41013	3.59624	0.00627164
1450725_s_at	5.0253	4.7931	4.27167	4.06995	4.89636	5.54357	4.46172	4.71635	0.00628874
1417795_at	4.37539	4.25695	4.31603	4.13398	3.60321	3.82786	3.7318	3.90898	0.00629723
1417552_at	2.45395	2.45703	2.01961	2.00969	2.77064	3.68418	2.19932	1.56295	0.00633712
1433806_x_at	7.84634	7.68686	7.73094	7.55285	7.32829	7.25504	7.24475	6.87692	0.00638639
1459377_at	3.25209	2.97218	2.37952	2.67838	3.4058	3.22925	3.08657	2.92009	0.00638897
1451104_a_at	6.36192	6.3761	5.50223	5.9949	6.48202	6.12608	6.70422	6.64354	0.00639678
1445148_at	4.95073	5.12931	5.23056	5.5769	5.68293	5.37598	5.85996	6.55207	0.00640096
1458257_at	1.87733	2.09671	1.39285	1.61498	1.94751	1.87155	2.15299	2.20965	0.00641635
1416950_at	3.7279	3.97325	3.58557	3.41514	3.20951	3.72822	2.86736	2.97553	0.00646623
1437236_a_at	5.35203	4.96743	4.53886	4.2186	4.70664	4.88681	4.15488	4.49166	0.00650576
1421102_a_at	1.90929	2.03683	2.54287	2.46584	1.63815	1.98922	1.9661	1.98922	0.00650735
1423343_at	7.55651	7.70613	7.21588	7.33333	7.50092	7.59681	7.12454	6.95805	0.00650783
1438349_at	2.32998	2.46137	2.25612	2.01999	1.56657	1.91796	1.5865	1.78587	0.00651059
1456746_a_at	3.44779	4.77003	3.26205	2.51699	5.18639	4.21749	5.62083	4.84923	0.00655842
1443847_x_at	5.90201	5.3698	5.04245	4.86672	5.31605	5.09713	4.76217	4.74744	0.00660128
1427984_at	3.58154	3.303	3.53723	3.59101	2.70269	3.07622	3.03498	2.79739	0.00663127
1435308_at	7.79565	7.81425	8.0014	7.68598	7.49127	7.49784	7.30989	6.99047	0.00665978
1428958_at	7.527	7.46239	7.63352	7.24169	6.72376	6.73693	6.77648	7.18812	0.00668319
1426741_a_at	5.96873	5.78091	5.73258	5.36891	5.25736	5.38635	5.05653	5.19199	0.00669827
1439159_at	4.15725	3.79009	4.00925	4.47831	4.48569	4.48229	4.87006	4.85196	0.00671434
1453313_at	4.65723	4.26457	4.24408	4.19948	3.77836	3.8145	3.76763	3.07302	0.00675014
1442011_at	4.32517	4.42196	3.943	3.528	4.52122	5.11783	4.40671	4.74978	0.00675206
1439560_x_at	3.85934	3.31612	2.86504	3.05499	3.60278	4.48198	2.54034	2.9048	0.00676965
1447939_a_at	6.56581	6.41229	5.15252	3.7508	6.37266	5.27643	6.39515	6.21884	0.00683701
1460482_at	6.20816	6.09691	6.18901	5.96908	5.8336	6.04515	5.5499	5.48797	0.00685093
1439887_at	3.5467	2.9248	2.76486	2.91932	3.96422	3.50363	2.43991	2.80175	0.00689575
1456417_at	2.48278	2.50065	2.34739	2.20446	2.89903	3.46783	2.4234	2.66811	0.00690339
1423918_at	3.34352	3.32826	3.52591	3.41527	3.41527	3.52305	3.0065	2.86511	0.00692211
1438322_x_at	8.07324	7.68758	8.55885	8.31445	7.7583	7.64591	7.8223	7.80432	0.00698303
1436045_at	5.61914	5.60333	5.55571	5.42541	4.95439	5.09757	5.08045	4.46583	0.00702218
1435719_at	5.22061	5.171	4.9795	4.71279	5.4178	5.29695	5.43007	5.69959	0.00703009
1428074_at	7.33383	7.12638	6.7313	6.50645	7.34536	7.12705	7.44931	7.18331	0.00704197
1434387_at	4.29511	4.09715	3.6227	3.45801	3.77312	3.74511	3.54269	3.77179	0.00705065
1442561_at	5.4934	5.40019	5.62155	6.19368	6.52129	5.99728	6.55646	6.42178	0.00708188
1433907_at	4.94706	4.75804	4.54869	4.50623	5.1181	5.09659	4.66129	4.69287	0.00709928
1417325_at	2.76469	2.63836	2.06068	2.15067	2.33799	2.39813	2.42603	2.5033	0.00710363
1417319_at	3.08993	3.3475	3.56096	3.50856	3.02639	2.94027	2.89738	2.99478	0.00712729
1457454_at	2.17876	2.31165	2.11097	2.28151	2.36945	2.35104	2.72202	2.79599	0.00717296
1457898_at	3.58706	4.34841	4.83908	5.20191	5.45632	4.7558	5.19281	5.34914	0.00720996
1427263_at	7.17986	7.10626	6.75098	6.8581	7.67666	7.3406	7.09362	7.04781	0.00721539
1440184_at	1.56256	1.53386	1.82094	1.95484	1.72547	1.73193	2.08773	2.54897	0.00725629
1456303_at	4.94353	5.0814	5.17269	5.62445	5.64831	5.18599	5.96382	5.99335	0.00726064
1441891_x_at	5.7084	5.69808	5.46351	4.97664	5.94153	6.00189	5.13601	5.41211	0.00730695
1447520_at	3.1359	2.61768	2.33893	2.17834	2.80648	3.43174	2.14087	2.18406	0.0073206
1431802_a_at	4.49118	4.24151	4.08112	3.78778	3.87787	3.87787	3.51667	3.71453	0.00743023
1451401_a_at	5.04783	4.9449	4.58604	4.30644	4.4437	4.49366	4.42878	4.46164	0.00748171
1427526_at	3.81875	3.53	3.9905	4.37312	4.12837	3.91459	4.50489	4.49149	0.00753966
1426968_a_at	5.36588	5.43071	5.15362	5.06411	4.6225	4.90082	4.89857	4.96376	0.00754081
1427351_s_at	5.2524	5.81325	5.0059	4.93789	5.64293	4.96105	6.94675	6.05063	0.00754127
1416391_at	3.54866	3.59473	3.03207	3.17292	3.15983	3.02639	3.47857	3.45583	0.00757358
1455650_at	1.55785	1.6198	1.73525	1.52471	1.6948	1.68052	2.42299	2.06195	0.00767192
1437205_at	4.88685	4.73655	4.75621	4.99804	5.55136	5.18374	5.54453	5.37156	0.00767472
1447869_x_at	3.80003	3.90026	3.56898	3.48972	3.95809	3.7689	4.36698	4.09088	0.00767527
1440932_at	2.59655	2.52781	2.13657	2.07601	2.47574	2.40519	2.14333	1.95493	0.00768897
1456484_at	2.29595	2.39128	2.07461	2.30325	1.938	2.13408	1.65835	1.7362	0.00769755
1440573_at	3.07365	3.26251	2.71961	3.18504	3.20613	3.00236	3.67368	3.87518	0.00771468
1460645_at	7.82968	7.73134	7.81762	7.59441	7.01994	7.31965	7.31225	6.94144	0.00771794
1446616_at	2.07965	2.00948	1.992	2.15967	2.89765	2.483	2.06807	1.80355	0.00772552
1427002_s_at	3.95285	3.78429	3.3186	3.77613	4.27764	4.37813	3.74168	3.48999	0.00773462
1456036_x_at	7.05217	6.8064	6.46251	6.54094	6.95679	6.93466	7.08012	7.42544	0.00774054
1440412_at	3.09161	3.40441	3.28209	3.39673	3.33913	3.27732	4.07735	3.77505	0.00775511
1438021_at	2.73531	2.82275	1.9487	2.05986	2.15793	2.91673	1.7854	1.89704	0.00784244
1438211_s_at	8.11359	7.0079	6.36	6.89048	8.34002	8.21129	8.48528	7.71268	0.00786151
1442893_at	3.67062	3.75923	3.93264	4.18206	4.26932	4.23163	4.52824	4.2521	0.00787651
1454712_at	5.73828	5.65557	6.11478	6.46865	5.73251	5.89478	5.58909	5.66766	0.00788144
1418174_at	5.55448	4.91088	3.86517	4.79574	6.24179	6.27201	6.59728	5.32036	0.00788468
1419924_at	3.62575	3.59494	3.55528	3.86484	3.0848	3.25577	3.82192	3.80865	0.00793975
1445093_at	1.81542	1.9884	2.29904	2.24464	2.41856	2.41951	2.37894	2.48362	0.0079411
1451653_a_at	2.69592	2.51096	2.51318	2.59524	3	3.02639	2.40851	2.48184	0.00794511
1424654_at	4.82611	4.92319	5.1032	5.06711	4.42452	4.75105	4.47497	4.45713	0.00796543
1416155_at	4.95073	4.61135	4.16496	4.15461	4.86199	4.77435	4.67932	5.04411	0.00809258
1418774_a_at	4.25112	3.6865	3.39019	3.31796	3.56254	3.58593	2.85094	3.20705	0.00810802
1420673_a_at	1.74043	1.89173	1.62947	1.57832	2.05588	2.19124	1.58009	1.61964	0.00812173
1442894_at	3.14912	3.12739	2.50024	2.87648	3.35157	3.61455	3.11379	2.9232	0.00820718
1427456_at	6.57544	6.60954	6.87699	6.47163	7.26517	7.09102	7.33433	7.1039	0.00823195
1424860_at	4.74648	4.26371	4.69079	4.8179	4.98731	4.71548	5.54838	5.26131	0.00824019
1420011_s_at	7.65825	7.49376	7.48523	7.21954	7.04942	7.06864	7.04011	6.88748	0.00825142
1417354_at	5.15322	4.96867	4.71211	4.64967	5.22713	5.22167	5.27211	5.13291	0.00828267
1427034_at	3.76795	3.70598	3.24972	3.44174	3.69086	4.16182	3.26979	3.09868	0.0083331
1452754_at	5.71908	5.41037	5.23199	5.23978	4.53973	5.02208	4.91378	4.8682	0.00833643
1421010_at	7.15519	7.71457	8.01846	7.82557	7.9797	8.25336	8.26297	8.57823	0.00835143
1450754_at	6.38659	5.91826	5.44103	5.14975	6.83567	6.06426	6.27569	6.20889	0.00835691
1457357_at	2.65477	2.86372	3.42101	3.17754	3.10846	2.94862	3.40044	3.36303	0.00839628
1455945_at	3.62194	3.34192	3.02639	2.88058	2.73757	2.77824	2.9776	2.54319	0.00840173
1423135_at	9.96368	9.75635	11.7305	11.8203	9.91767	9.52588	9.90307	11.7897	0.00842352
1442381_at	2.67837	2.51232	2.72243	3.17279	3.21671	2.75845	3.44747	3.72092	0.0084553
1436463_at	5.40196	5.31197	5.46446	5.28277	5.04445	4.96345	4.93093	4.58028	0.00845545
1423457_at	5.05808	5.2439	5.20357	5.24601	4.69143	5.06367	4.34105	4.64152	0.00854547
1459770_at	3.31257	3.45274	2.21695	2.01711	3.08132	5.21574	1.75285	2.0642	0.00857236
1453411_at	3.90614	4.03339	3.51667	3.70736	3.67324	3.51667	3.38539	3.25698	0.00860349
1425491_at	2.66132	2.89297	3.15837	3.08726	2.3631	2.73167	2.48148	2.28645	0.00860762
1427262_at	8.69119	8.67267	8.86776	8.66744	9.2825	9.17092	9.00509	9.057	0.00861341
1416162_at	2.52711	2.69997	3.73653	3.31683	2.52484	3.02341	2.85056	3.00713	0.00861799
1451729_at	2.93577	2.8291	2.24084	2.59723	2.23618	2.45605	1.8806	2.221	0.00862059
1458114_at	3.2076	3.05412	3.02639	2.99969	2.74483	2.73936	2.62765	2.12847	0.00864612
1450839_at	7.56042	7.14049	6.94318	6.57778	7.1855	7.04927	6.6382	6.37112	0.00866142
1445850_at	1.91134	1.84283	2.53884	2.51405	2.40518	2.00101	2.43957	2.50479	0.00872245
1436023_at	5.09373	5.36769	5.31827	5.24881	5.81082	5.87525	5.91209	5.55826	0.00873092
1423104_at	6.71895	6.47563	6.23519	6.15117	6.31292	6.26605	6.041	5.82301	0.00873466
1418706_at	4.92222	4.5742	4.10254	4.30665	5.08515	5.13376	4.81659	4.32302	0.00880609
1436746_at	6.25893	6.65233	6.81664	6.43453	7.17912	7.27522	6.93816	7.03842	0.00882688
1427232_at	5.81472	5.79965	5.17789	5.31887	5.26705	5.36628	5.47116	5.28536	0.00883754
1441927_at	6.95847	7.00126	6.49858	6.74375	7.00958	6.62074	7.33938	7.37358	0.00886032
1440841_at	2.85639	2.86153	3.06128	3.11618	3.6545	3.06729	4.01529	3.60133	0.00886089
1424516_at	6.92893	6.59361	6.2218	6.25346	6.20852	6.4102	6.1366	5.98511	0.00887404
1434518_at	4.61053	4.33013	4.35514	4.30665	4.54779	4.63091	4.91381	4.98136	0.00888478
1444411_at	3.50736	3.2006	3.74294	4.00829	3.73755	3.35604	4.05683	4.30214	0.00888486
1441333_at	1.97628	1.79057	1.69628	1.95636	2.3537	2.5676	2.03744	2.00347	0.00892521
1443521_at	3.191	2.80137	3.15483	3.44174	3.46515	3.40046	3.68863	4.02523	0.00902477
1451621_at	4.32588	4.25153	4.51045	4.19206	4.21678	4.21121	3.71751	3.78886	0.00903085
1455586_at	2.30211	2.16776	2.78987	2.48073	3.0735	2.83908	2.31891	2.52353	0.0090432
1460240_a_at	9.08532	9.12692	9.03525	8.81539	8.60627	8.76888	8.57527	8.41975	0.00904942
1444478_at	4.89931	5.07821	5.13424	5.19149	4.46015	4.65106	4.65419	4.09572	0.00906418
1426421_s_at	3.0775	3.18611	3.52159	3.37965	2.72578	2.92414	3.08518	2.94299	0.00910404
1448379_at	4.05064	4.44749	4.42471	4.07696	3.80315	4.08409	3.54463	3.41522	0.00910946
1455145_at	7.81647	7.84479	8.18537	8.20421	7.70576	7.7013	7.77063	7.75644	0.0091221
1452079_s_at	2.87691	3.7167	4.67852	4.50531	3.34178	3.89771	3.60936	3.92078	0.00914294
1438423_at	6.16179	5.96209	6.21429	6.03926	5.87654	5.60234	5.58672	5.32489	0.00914797
1434296_at	3.28173	3.39392	3.28652	3.21244	3.40299	3.18241	2.79481	2.79599	0.00914879
1426513_at	4.39879	4.76274	4.51159	4.38202	3.99118	3.88628	4.14009	3.84619	0.00917021
1426542_at	2.87349	3.0515	2.88067	2.59865	2.64176	2.93408	3.70937	3.31977	0.00917651
1440226_at	4.01573	4.46697	4.66364	4.17078	3.53502	3.82476	3.50243	3.64535	0.00920357
1418900_at	3.11745	3.22697	3.11004	2.89055	3.20756	3.02474	2.6295	2.5354	0.00921738
1450494_x_at	2.74632	2.99827	2.86566	2.87059	2.8898	2.82901	2.42056	2.26583	0.00924327
1435505_at	6.98276	6.50248	6.20785	6.22397	6.98624	6.91372	6.92939	6.76406	0.00936457
1460703_at	3.30108	3.26009	2.40689	2.80714	3.31194	3.09412	2.89401	2.91365	0.00937879
1418120_at	5.07619	4.70719	4.98493	5.10857	4.21769	4.57971	4.46462	4.21783	0.00937939
1420429_at	4.71448	4.96461	4.27382	4.19828	4.35873	4.4378	4.4503	4.50349	0.00939565
1440714_at	3.17755	2.63836	2.11097	1.56143	2.52845	2.77134	2.68984	2.40555	0.00943749
1418462_at	5.25981	5.47496	6.03419	6.26711	5.05315	5.40033	5.31284	5.86827	0.00944939
1435420_at	2.45998	2.39928	1.70058	1.97979	2.56973	3.72781	1.9863	1.79304	0.00946475
1431896_at	2.16898	1.93382	2.0237	1.73187	2.47541	2.30076	2.51724	2.50231	0.00947381
1439422_a_at	5.40772	5.00823	4.38821	4.68509	5.18854	5.40777	5.16992	5.03452	0.00947538
1417649_at	3.9264	3.5514	3.17478	3.00659	3.70981	4.7818	3.11501	2.68399	0.0095109
1416072_at	5.38903	5.1249	5.29515	5.32155	4.87837	4.66521	5.66118	5.34007	0.00951954
1456482_at	4.5974	4.52355	3.67908	3.3761	4.19645	3.86995	4.41072	3.78656	0.00955912
1444194_at	3.11469	3.81802	3.93462	3.50327	4.35873	3.62174	4.78905	4.74871	0.00957768
1439286_at	3.6991	3.88108	4.45975	4.1801	4.28501	4.13666	4.53116	4.37585	0.00962121
1417446_at	3.56725	3.34412	2.53977	2.89921	3.14033	3.2188	3.13324	3.30384	0.00962162
1424967_x_at	2.52498	2.09666	1.63503	1.48865	1.88031	1.60972	1.72399	1.66548	0.00962631
1434481_at	6.42706	6.43013	5.43161	5.89835	6.33031	6.25043	6.44116	6.13879	0.00965697
1424253_at	5.77312	5.57569	5.38588	5.17146	4.79363	5.17505	5.08345	4.87688	0.00966199
1449046_a_at	4.75542	4.79603	4.09951	4.13885	4.42486	4.21197	4.27145	3.77894	0.00966246
1458205_at	2.64454	2.79299	3.24337	3.13932	3.40463	2.6676	3.78027	3.67059	0.00966843
1447938_at	2.72505	2.69939	2.13374	2.35142	2.71675	2.65649	3.21288	2.7899	0.00969511
1429335_at	5.88724	5.71327	6.00933	5.87024	5.43187	5.51085	5.49135	5.30227	0.00969745
1417203_at	4.20233	4.19015	3.68747	3.78486	3.82448	3.95066	3.72215	3.59624	0.00975778
1424756_at	2.33902	2.07303	2.74849	2.90735	2.24805	2.37383	2.4953	2.6699	0.00979164
1423502_at	6.74693	6.57941	6.07118	6.11821	6.69636	6.43182	6.611	6.62203	0.00979495
1434391_at	5.34316	5.43193	5.50031	5.51727	5.93741	5.82862	5.76468	5.75868	0.0098163
1436656_at	4.3128	4.47754	4.31382	4.04506	3.86019	3.97813	3.81789	3.76645	0.00982146
1437400_at	4.99364	4.90739	4.39365	4.6748	5.1322	4.62835	5.83909	5.299	0.00982425
1444946_at	2.37974	2.26971	1.89063	1.9858	2.36562	2.54395	1.97837	2.06058	0.00984412
1444724_at	3.79959	4.14287	4.62831	4.84642	4.59208	4.78845	4.46348	4.90802	0.00984569
1416468_at	7.58374	7.01577	5.22569	6.5526	7.61538	7.15056	7.629	7.33323	0.00994617
1432746_at	2.38908	2.43979	2.60786	2.47615	2.46104	2.47851	2.89564	2.94116	0.00997191
1456359_at	3.84952	3.80081	3.82316	3.77594	3.09933	3.33165	3.09674	3.53546	0.0100356
1448534_at	4.0058	4.40959	4.94827	5.01146	4.25073	4.58873	4.74797	4.61858	0.0100445
1427958_at	5.35836	5.08645	4.92398	4.70971	5.1301	5.00167	4.63848	4.52599	0.010056
1459632_at	2.91187	2.85826	3.06536	3.45385	3.46451	3.01194	3.85177	3.67845	0.0100764
1442080_at	2.09931	2.1491	2.1491	2.27475	1.93042	2.16679	2.73687	2.54809	0.0100851
1419428_a_at	7.24466	7.23567	7.23038	7.57037	8.19266	7.72568	7.99245	7.79539	0.0100967
1447020_at	3.48738	3.48747	3.04006	2.96788	3.84002	3.28649	3.77199	3.86863	0.0101012
1456147_at	3.31072	3.47321	3.29374	3.6548	3.03374	2.93606	3.6077	3.88921	0.0101571
1452886_at	1.75866	2.10475	2.502	2.60122	1.88479	1.91249	2.16021	1.86676	0.0101728
1454175_at	2.02395	2.11097	1.98377	2.08582	1.83594	1.84307	1.60862	1.53837	0.0101865
1427529_at	3.48154	3.58871	3.36704	3.36353	3.48359	3.55891	2.9656	3.10216	0.0101901
1435832_at	3.50263	3.83675	1.95632	2.84135	3.28593	3.05851	3.67685	3.18255	0.0101947
1455467_at	2.65485	2.67351	2.86383	2.66916	2.56012	2.54584	2.24233	2.20813	0.0102056
1419759_at	4.32764	3.91669	3.64602	3.92082	4.07143	4.21355	4.49541	4.71892	0.0102131
1429575_at	1.64803	1.71577	1.63096	1.52622	1.50554	1.48948	1.99534	2.0193	0.0102267
1436509_at	4.84271	4.94976	4.52054	4.7871	4.50736	4.4624	4.33752	3.88529	0.0102479
1455161_at	6.17685	5.84074	6.05641	5.68086	5.65578	5.57785	5.27279	5.28536	0.0102672
1449460_at	2.85775	2.79876	2.35128	2.46435	2.65979	2.72886	2.88872	3.16856	0.0102853
1434566_a_at	3.97161	3.61993	3.71444	3.75492	3.54355	3.35604	3.24368	3.04164	0.0103337
1449072_a_at	6.87271	6.73523	6.59543	6.08819	6.11506	6.30836	6.07424	5.6739	0.010344
1416250_at	5.08974	5.08311	4.51498	4.75157	4.97662	5.06452	5.22911	5.17326	0.0103751
1425733_a_at	2.49128	2.94833	3.47793	3.48891	2.74129	2.9238	2.9238	3.1938	0.0104261
1429348_at	4.9975	5.10077	5.22592	4.89384	4.35873	4.56763	4.50946	4.72935	0.010428
1451111_at	1.93582	2.01386	2.41649	2.57509	2.05944	2.04825	2.15638	2.15638	0.010612
1418257_at	3.44174	3.05975	2.28298	2.65358	3.18863	3.37546	2.56857	3.00047	0.010644
1439302_at	3.03924	2.58313	2.61697	2.46556	2.46756	2.2799	2.01166	2.07445	0.0106722
1427135_at	3.86044	4.00501	4.14098	4.05689	3.58669	3.68437	4.21197	4.11736	0.0106786
1445539_at	5.82786	5.93989	5.34911	5.35385	5.46814	5.11427	5.35905	5.39167	0.0106795
1424097_at	4.87899	5.58156	4.79522	4.56502	5.33981	5.70868	4.64788	4.58892	0.0106921
1429287_a_at	8.58548	9.45695	7.28885	2.34815	2.5275	5.07691	2.9951	3.50868	0.0107071
1456869_at	1.42988	1.40606	1.87527	1.75934	1.40894	1.34933	1.97412	1.72064	0.0107399
1439069_a_at	6.85276	6.36203	6.68765	6.01433	6.90193	7.16559	7.46237	7.32225	0.0107607
1434706_at	6.57044	6.5594	6.70807	6.54811	6.13526	6.24023	6.23601	6.16812	0.0107824
1449557_at	3.11959	3.2379	3.54674	3.36267	3.06406	3.19681	2.7554	2.91187	0.0108117
1460310_a_at	7.12669	8.65858	7.11607	2.94145	2.52774	3.47495	3.2574	4.26118	0.0108887
1440332_at	2.71033	2.76871	2.74473	2.69171	2.77972	2.51708	2.20938	2.21636	0.0109418
1455720_at	3.44174	2.71775	3.28732	3.4008	2.73901	2.89289	2.40346	2.38667	0.0109523
1458985_at	2.80583	2.4295	2.56017	2.51368	3.70525	3.09292	3.0065	2.95391	0.0109709
1457764_at	2.75869	2.61994	2.72949	2.9173	3.20637	2.67715	3.55487	3.40625	0.0110397
1454613_at	6.09507	5.96388	6.15145	6.10691	5.75085	5.67513	5.60441	5.7192	0.0110659
1453212_at	4.5379	4.37308	4.0109	4.09737	4.03105	4.22426	3.79445	3.90898	0.0111682
1452257_at	6.50028	6.45019	5.95803	6.09623	6.54291	6.51244	6.26721	6.33796	0.0111984
1422509_at	6.5206	6.67588	5.962	6.22952	6.4914	6.71766	6.82817	6.6642	0.0112375
1427048_at	4.22105	3.98975	3.6752	3.63295	4.01376	3.81654	3.41059	3.59624	0.0112595
1429729_at	3.96162	3.80218	4.10919	4.36741	4.32656	3.94535	4.56026	4.72748	0.0112672
1453076_at	2.85192	3.13612	2.5601	2.40739	2.99331	2.97279	3.1559	2.98979	0.0112675
1445708_x_at	4.26408	4.29141	4.89141	4.81921	4.20575	4.48857	4.47598	4.61493	0.0112766
1420445_at	2.54656	2.33595	2.42509	2.37628	2.8139	2.91187	2.31575	2.35755	0.011298
1435030_at	7.12232	7.17597	7.24967	7.16875	6.68494	6.73222	6.82305	6.99056	0.0113626
1420619_a_at	5.40001	5.33767	5.04089	5.18113	5.74591	5.58108	5.23415	5.257	0.0113668
1452797_at	4.98044	5.02459	4.8645	4.95839	4.77579	4.87389	5.38365	5.29524	0.0113702
1455428_at	4.72233	4.60765	4.02466	4.04185	4.30661	4.03919	4.3315	4.08568	0.0113894
1458140_at	2.90474	2.67525	3.24133	3.23551	2.7829	2.81894	2.42173	2.73724	0.0114343
1459713_s_at	2.53612	2.78088	2.76279	2.67856	3.08302	3.25989	3.10694	3.05651	0.011477
1441224_at	4.21766	4.03355	3.45914	3.71754	3.65176	3.72518	4.00946	4.03659	0.0115359
1439510_at	1.44773	1.3852	1.4981	1.64644	1.6936	1.78615	1.99698	1.91249	0.0115392
1441790_at	3.50556	3.37448	3.09366	2.98345	3.03583	3.12212	2.94825	2.6788	0.0115709
1422626_at	3.90585	3.68389	3.93258	3.77912	4.4501	4.07462	4.71184	4.33059	0.0116181
1442084_at	2.61869	2.6243	2.56513	2.61743	2.57819	2.46238	2.1627	2.13231	0.0116224
1436790_a_at	6.06396	6.31741	6.14802	5.70803	5.5038	4.95089	5.61891	5.78866	0.0116291
1443625_at	2.39753	2.25786	1.9104	2.32034	2.34919	2.27187	2.98537	2.71701	0.0116609
1435985_at	4.28389	4.32589	3.92684	3.98157	4.17607	3.94704	3.77272	3.67468	0.0116827
1449662_at	2.61463	2.48875	2.87038	2.80714	2.15967	2.27187	2.62135	2.35865	0.0117009
1424861_at	4.87068	4.59953	4.65347	4.72414	4.94674	4.70479	5.44543	5.19919	0.0117075
1420150_at	4.58729	4.65972	4.12553	4.04193	4.66638	4.27145	4.69786	4.75967	0.0117102
1437932_a_at	2.80544	2.50527	2.1702	2.15653	2.47574	3.04449	2.06596	1.97868	0.011725
1416222_at	5.54196	5.38781	6.12384	5.98388	5.66996	5.42342	5.76189	5.65903	0.0117411
1430762_at	2.28887	2.40956	1.63272	1.57652	1.74687	2.35977	1.63376	1.65897	0.0117658
1438062_at	5.20409	5.32999	4.92608	4.54985	4.67669	4.76532	5.23212	5.10915	0.011776
1417518_at	2.10945	2.0057	2.12907	2.06775	2.47574	2.3381	1.82346	1.88622	0.0117839
1451122_at	6.37976	6.66139	7.03599	6.82031	6.30578	6.47654	6.30831	6.30115	0.0117984
1440551_at	2.64855	3.38051	3.4886	3.44174	3.51241	3.38498	3.97095	4.00329	0.0118103
1424721_at	6.22011	6.12257	6.35211	5.5943	5.73889	5.29956	5.03313	5.25105	0.0118156
1452090_a_at	5.05899	4.7858	5.04089	4.36	4.4255	4.38642	4.03179	3.98963	0.0118209
1455228_at	5.8331	5.90024	5.18858	5.30861	5.68664	5.54322	5.72335	5.47899	0.0118702
1436669_at	3.70326	3.70215	4.05689	3.63829	2.73294	3.44275	3.08155	2.81062	0.0118791
1431820_at	4.00101	4.00462	3.66057	3.81634	3.53948	3.24167	3.41694	3.59087	0.0118859
1449588_at	2.60228	2.5279	2.3011	2.27156	2.68249	3.1726	2.27156	2.27187	0.0118918
1426263_at	7.24681	6.71354	6.20466	6.21236	7.0313	6.76485	6.75846	6.64143	0.011914
1456051_at	4.18605	4.26718	3.64197	3.465	3.90844	3.71961	4.00559	3.71145	0.011969
1443989_at	4.71476	3.96893	4.1009	3.902	3.75889	3.51362	3.42389	3.31224	0.0119803
1428136_at	2.7584	2.31752	2.14775	2.03664	2.49085	2.29525	1.85447	1.85066	0.0119867
1441936_x_at	3.49397	2.93786	1.78923	2.76964	1.9252	2.62446	1.56212	1.76031	0.0119968
1433515_s_at	2.1915	2.30357	2.41288	2.47403	1.95896	2.12217	1.97425	1.68166	0.0119988
1438737_at	1.74101	1.66046	1.33414	1.40434	1.76459	1.95647	1.84759	1.88116	0.0120402
1422072_a_at	2.03799	2.37409	2.34296	3.02036	3.04306	3.51667	2.36867	2.52991	0.0120515
1443670_at	3.87163	3.90825	3.71958	3.72112	4.21732	4.24633	3.91322	3.78886	0.0120545
1434151_at	6.34023	6.48754	6.05706	6.14345	6.64693	6.60702	6.49049	6.67004	0.0120728
1424880_at	3.44174	3.1758	2.9744	2.99031	2.90988	2.95168	2.75574	2.67609	0.0120768
1439766_x_at	2.54053	2.82882	2.29582	2.17431	2.42442	1.90758	1.7345	1.91615	0.0121344
1455108_at	4.99102	4.67757	3.44485	4.15631	4.44253	4.30794	4.6559	4.3723	0.0121755
1416010_a_at	5.40109	5.50628	4.66189	4.82151	5.15738	4.73498	5.01306	5.11997	0.0122351
1420543_at	4.47808	4.76779	4.34366	4.35743	4.04665	4.16121	4.07302	4.09944	0.0122726
1428506_at	5.57732	5.60482	5.11288	5.20067	5.22358	5.30853	5.03006	5.14636	0.0122747
1434645_at	6.8028	6.86496	7.22415	7.32363	6.87273	6.70985	6.70985	6.85491	0.0123205
1427295_at	4.96514	5.02897	4.47412	4.44084	4.9484	4.77051	4.73438	4.81575	0.0123357
1446481_at	2.44063	2.32225	2.53581	2.49103	3.16748	2.7095	2.9176	3.09912	0.0123465
1435246_at	5.70551	5.93131	6.00282	5.46869	4.49882	5.14636	5.461	5.23607	0.012353
1427100_at	6.42219	6.18989	5.4798	5.85658	6.28907	6.43947	6.15738	5.89988	0.0123588
1460511_at	2.65685	2.95134	3.48584	3.44174	3.50323	3.1886	4.19773	3.48548	0.0123887
1427938_at	3.5971	3.48725	3.51031	3.43778	3.43424	3.54611	3.12628	2.92071	0.0123911
1455048_at	4.21866	3.95651	3.24546	3.37936	4.03113	3.59624	3.56718	3.73534	0.0124183
1418152_at	5.52127	5.91684	6.15658	6.22359	5.28974	5.61914	4.98252	5.54384	0.0124483
1450684_at	6.68765	6.8826	6.95998	6.54044	6.47029	6.52245	6.21429	6.02361	0.0124679
1449490_at	4.00162	4.39727	3.71783	3.77918	3.48359	3.54563	3.84003	3.67908	0.0124892
1433444_at	8.62875	8.74822	9.42838	9.22891	8.83965	8.68219	8.67898	9.02421	0.0124965
1427127_x_at	6.26848	5.91684	6.0729	6.04852	5.26372	5.51993	5.50364	5.88211	0.0125217
1436584_at	6.14122	5.76876	5.29922	5.41482	5.36216	5.44991	5.48762	5.34668	0.0125331
1435650_at	5.34251	5.17326	5.73936	5.92499	5.89188	5.87364	5.72816	6.22458	0.0125376
1444909_at	2.09942	1.98354	2.5489	2.71118	2.31622	2.55029	2.27187	2.26218	0.0125416
1448528_at	6.55997	6.54158	6.25363	6.11023	6.18964	6.18089	6.06078	6.01352	0.0125471
1419646_a_at	10.7193	10.9879	11.1287	11.3261	11.4141	11.2718	11.4254	11.531	0.012559
1453487_at	3.1309	3.19734	2.51201	2.56386	2.70528	2.9132	2.9132	2.65951	0.0125736
1422609_at	7.66009	7.48011	7.42974	7.15482	6.97904	7.09415	7.03197	6.58414	0.0126142
1423098_at	3.85928	4.33285	4.88812	4.83757	4.11897	4.5454	4.68683	4.81789	0.0126273
1439058_at	4.20834	4.37081	4.78639	4.99658	4.75069	5.12761	4.7612	4.94776	0.0126585
1445927_at	2.06286	2.08516	2.2322	2.29421	2.37607	2.29421	1.89375	1.80893	0.0126697
1421163_a_at	5.36022	5.22304	5.29265	5.51015	4.78771	4.75386	4.5723	5.05988	0.0126834
1456753_at	2.74063	2.62638	2.4814	2.39427	2.6382	2.89293	3.10984	2.98666	0.0127067
1455663_at	3.18071	3.31899	3.15714	3.0321	3.23611	3.37441	2.74557	2.81946	0.0127092
1441328_at	2.83413	2.91664	3.18152	3.29744	3.05695	2.96598	3.53424	3.31072	0.0128013
1453807_at	4.43975	4.60119	4.17998	3.84091	4.92649	4.47547	4.10249	3.57537	0.0128325
1445395_at	2.45998	2.31014	2.89007	2.61423	3.42248	2.43828	3.81069	3.47348	0.0128518
1458919_at	1.83592	1.79999	2.18802	2.42282	2.13409	1.95601	2.3658	2.32872	0.0128519
1428306_at	5.59987	5.69808	5.06158	5.1934	5.47557	5.53551	5.48721	5.60728	0.0128559
1431923_at	4.06682	4.15407	4.04567	4.06239	4.59319	4.66923	4.30403	3.93368	0.0129662
1446235_at	2.74212	3.01721	3.15741	3.34394	3.27522	3.30665	3.53401	3.46049	0.0129687
1450887_at	5.32711	5.18657	4.59956	4.81781	4.90849	4.90242	4.83743	4.67453	0.0129912
1433480_at	7.36768	7.60123	6.64263	6.8641	7.3829	7.40971	7.87087	7.26012	0.0130331
1439780_at	2.28887	2.7203	3.36278	3.34212	2.71204	1.82586	3.03552	2.95281	0.0130623
1449141_at	1.51985	1.60532	1.73303	1.67889	1.67933	1.68455	2.02936	2.08512	0.0131015
1422053_at	5.08496	5.85957	5.1478	4.8444	4.38851	4.82322	4.44767	4.38637	0.0131289
1434157_at	3.06463	2.91187	2.91013	3.00027	2.80094	2.7784	2.52358	2.48073	0.013149
1455629_at	3.39389	3.36556	2.91159	2.23301	2.58847	2.57233	2.88547	2.64906	0.013182
1460613_x_at	8.05279	8.80556	7.23431	1.50552	1.65944	2.87036	2.19433	3.91638	0.0132195
1433691_at	8.18251	8.17607	8.23794	8.06967	7.57558	7.73649	7.4914	7.87606	0.0132434
1437522_x_at	7.86811	8.49217	6.95917	1.65709	1.77886	3.27144	2.27187	3.77625	0.0132528
1446524_at	3.96742	4.01047	4.29353	4.83414	4.71962	4.49486	4.76256	4.71962	0.0132851
1435184_at	4.54932	4.46319	4.29609	4.35549	4.04295	4.3144	3.80067	3.99272	0.0133226
1451356_at	7.00212	7.17329	6.29576	6.67172	6.89344	6.93607	7.13571	7.01121	0.0133289
1457677_at	3.65901	3.69609	3.7554	3.68389	3.15714	3.46329	3.12958	3.28262	0.0133502
1446157_at	3.18839	3.24565	3.21177	3.47776	3.42279	3.57971	3.72714	3.93341	0.0133948
1450699_at	5.23657	4.36718	4.09651	3.73367	4.42486	4.4676	3.80067	3.81248	0.0133989
1433041_at	2.31361	2.19787	2.3917	2.64644	2.73701	2.91417	2.33258	2.34039	0.01341
1444895_at	3.12813	2.61811	2.76118	3.12377	3.27212	3.25378	3.64998	3.60806	0.0134225
1439947_at	3.34667	3.17615	2.801	2.27664	2.66275	2.60372	2.79029	2.72472	0.0134342
1437149_at	7.65762	7.40087	7.15262	7.44981	7.86725	7.63297	7.93464	8.02622	0.0134483
1422653_at	4.1106	4.23934	4.6235	4.67462	4.54985	4.43801	4.62176	4.6521	0.0134552
1436733_at	4.19955	3.93923	4.27697	4.20696	3.78465	3.8422	3.4999	3.77388	0.013464
1432509_at	2.81072	2.67755	1.9997	2.19844	3.18389	2.62959	3.10502	2.69467	0.0135075
1460409_at	5.5443	5.33981	5.2069	5.16465	5.71772	5.72001	5.28208	5.35165	0.0135108
1453885_at	3.4196	3.50074	3.78829	3.89078	3.41364	3.27573	3.43571	3.33862	0.0135234
1455541_a_at	1.99737	2.11377	2.12019	2.15967	2.57819	2.5158	2.29106	2.25074	0.0136116
1446267_at	1.28531	1.2537	1.36058	1.34303	1.41385	1.29443	1.90456	1.67481	0.013614
1454976_at	6.70273	7.1497	7.22139	5.85551	5.67697	6.37092	5.39479	4.92903	0.0136623
1421477_at	9.98426	10.1413	9.46095	9.60347	10.0159	9.92588	10.5075	10.0321	0.0136666
1439675_at	2.74551	2.59811	2.36481	2.1019	2.50081	2.35217	1.92291	2.14743	0.0136741
1439800_at	3.28425	3.47525	4.09572	3.97834	4.13983	3.51047	4.22475	4.20119	0.0136894
1416151_at	6.67122	6.59359	6.64688	6.56377	6.00402	6.44036	6.02845	6.07698	0.0136985
1445824_at	4.04383	3.94227	4.35809	3.70937	4.31738	3.94884	3.40212	2.55734	0.013728
1424753_at	3.50786	3.47205	3.2023	3.22573	3.67371	3.88628	3.56915	3.45941	0.0137474
1458830_at	5.25283	5.50019	5.73015	5.73106	6.13158	5.52955	6.20152	6.27404	0.0137486
1436878_at	6.82385	7.04674	6.33561	6.19137	6.69781	6.45172	6.66336	6.45991	0.0137524
1424677_at	5.63519	5.57563	5.74396	5.35526	5.29136	5.44904	4.80071	5.07443	0.0137549
1429059_s_at	3.4989	3.90804	3.20561	3.16969	3.46872	3.66855	3.16014	3.03338	0.013774
1435513_at	6.65978	7.1413	6.72262	6.44712	7.03748	7.40899	6.49416	6.19084	0.0138336
1427464_s_at	8.30424	8.67173	8.44606	8.2495	7.71201	8.16082	7.73001	7.79795	0.0138516
1429011_x_at	2.61453	2.4352	2.21152	2.25853	2.48834	2.40742	2.94066	2.71204	0.0138939
1452765_at	5.59987	5.61697	5.02578	5.2279	5.38748	5.2411	5.14372	5.03556	0.0139195
1441769_at	4.39655	4.83764	5.09103	5.17792	5.21268	4.45156	5.50448	5.93464	0.0139232
1441688_at	2.77697	2.95992	3.18932	3.37975	2.68133	3.06249	3.41604	3.45393	0.0139735
1425296_a_at	4.895	4.71719	4.35091	4.59743	5.50346	5.02093	4.88165	4.94	0.0139892
1419218_at	2.8293	2.5072	2.79474	2.82306	2.79585	2.61345	2.16807	2.25613	0.0139973
1431049_at	3.13768	3.22243	2.98311	2.90786	2.81277	2.71982	2.74813	2.51856	0.0140389
1450434_s_at	3.08185	3.09587	2.82597	2.72832	3.25141	3.35636	3.18532	3.07392	0.0140392
1416602_a_at	2.47761	2.70663	2.85021	2.78964	2.74264	2.75956	3.14209	3.13386	0.0140725
1423414_at	4.83332	4.85526	5.03131	5.09285	4.75917	4.87337	5.21904	5.66766	0.0140875
1418697_at	2.66153	2.2837	2.23441	2.39214	2.80094	3.08772	2.2187	2.34991	0.0141058
1415728_at	6.45207	6.26251	5.73656	5.84894	6.71594	6.18034	6.44749	6.60711	0.0142294
1424099_at	4.13128	4.47853	3.50921	3.35598	3.72718	4.96776	2.98058	3.27038	0.0142295
1437923_at	5.78161	5.78646	5.63991	5.9986	6.09965	5.99297	6.62431	6.26835	0.0142426
1417772_at	5.55656	5.59656	5.17851	5.07232	5.61386	5.56348	5.58019	5.44191	0.0142465
1457324_at	5.01082	5.20616	3.93043	2.70027	5.80037	4.16415	5.84796	5.17914	0.0142559
1436860_at	6.22313	6.28599	6.36034	6.08967	6.22774	6.13327	5.7974	5.65558	0.0143013
1428741_at	7.28885	6.95973	7.11719	6.77678	6.78568	6.61221	6.50559	6.29712	0.0143181
1453330_at	1.99609	1.7714	1.88372	1.82553	2.10925	2.20435	2.50777	2.27447	0.0143291
1457826_a_at	7.17889	6.97666	6.7361	6.62087	7.27406	7.2226	7.04191	6.87747	0.0143395
1460218_at	3.55176	2.80327	5.96596	5.44913	2.6919	3.31176	3.83321	6.8297	0.0143454
1434079_s_at	3.40343	3.41909	2.88857	3.03638	3.20504	3.39633	3.0065	2.90298	0.0143459
1454321_at	1.65347	1.43438	1.50615	1.46775	1.84732	1.71784	2.10754	1.93471	0.0143522
1457755_at	2.51984	2.25526	1.889	2.27187	2.86733	2.69459	2.03073	2.27187	0.0143652
1433529_at	3.249	3.29432	2.82559	2.6643	3.21787	3.69191	2.96035	2.42801	0.0143731
1439830_at	5.76343	5.5428	5.39623	5.40041	5.24141	5.42205	5.12243	4.98732	0.014375
1459246_at	3.22718	3.12342	3.2496	3.6061	3.9555	3.73512	3.43874	3.41522	0.0144153
1419063_at	7.66108	7.92825	7.97622	7.90634	7.4535	7.65025	7.41225	7.32225	0.0144184
1454667_at	4.02119	3.76334	3.39609	3.38334	4.00553	3.87799	3.81179	3.64912	0.014428
1417505_s_at	6.09346	6.06066	5.83609	5.74837	5.91908	6.05869	5.44101	5.6533	0.0144466
1460650_at	1.79388	1.88333	1.76504	1.78462	2.2629	2.25217	2.08581	1.94426	0.014482
1454014_a_at	4.47999	4.90475	5.02775	4.71557	4.12923	4.33398	4.28384	3.74197	0.0145105
1455412_at	3.37497	3.28551	3.37607	2.91678	2.80207	2.55596	2.81105	2.44815	0.0145273
1446012_at	2.5317	2.57448	2.5459	2.76187	2.84848	2.55771	3.22043	3.08268	0.0145551
1430421_a_at	7.11643	6.88955	6.57924	6.53514	6.83146	6.96968	6.55737	6.53678	0.0146094
1444560_at	3.61432	4.07265	3.74771	3.71196	3.0353	3.37805	3.18357	3.31072	0.0146105
1419085_at	2.12137	1.88563	2.09316	2.12484	2.44752	2.83275	2.14757	2.15188	0.0146122
1436469_at	2.45996	2.37454	1.88363	1.88036	2.13238	1.9213	1.982	2.0767	0.0146263
1443388_at	1.88539	2.20844	2.19297	2.65437	2.4435	2.30021	2.81759	2.86098	0.0146392
1430277_at	1.94822	2.06768	2.19373	2.34963	2.18933	2.28421	2.48508	2.81336	0.0146852
1448640_at	2.67494	2.59765	3.19866	3.19948	2.17504	2.52844	2.65389	3.26649	0.014691
1453163_at	1.85054	2.39196	2.96108	2.84554	1.93379	2.35342	2.33909	2.35948	0.0148071
1438762_at	3.72568	3.44174	3.73552	3.8231	3.97352	3.74814	4.18765	4.22467	0.0148088
1455034_at	8.7011	7.68914	7.80099	7.40025	7.31357	7.4255	7.09362	6.45735	0.0148152
1459101_at	1.54547	1.45081	1.57101	2.48471	2.82263	1.91525	3.08366	2.81503	0.0148412
1428810_at	5.43131	5.35433	5.20392	5.26143	5.12822	5.10709	4.95543	4.79103	0.0148724
1427539_a_at	2.73615	2.63836	3.1186	2.73094	2.2629	2.2009	2.62446	2.92722	0.0149038
1455646_at	3.23449	3.23166	2.73743	2.94122	2.43252	2.7728	2.73654	2.80132	0.0149083
1438224_at	4.52461	4.65864	4.41401	4.26797	4.42472	4.35587	3.97095	4.1044	0.0149812
1422932_a_at	1.52576	1.56143	2.2322	1.91499	1.3485	1.61638	1.7905	1.87683	0.0149936
1446861_at	2.35716	2.5072	2.77631	2.7273	2.75308	2.62389	2.91062	3.29292	0.0150274
1417832_at	3.10637	3.34746	2.97317	3.02275	3.72303	3.52147	3.28433	3.05515	0.0150499
1427410_at	3.62451	3.9362	3.5818	3.69438	2.92504	3.31414	3.32478	2.96278	0.0150522
1438675_at	4.91847	5.12688	5.17726	5.6245	5.66601	5.27918	5.75917	6.04772	0.0150961
1428777_at	3.3037	3.0517	2.74342	2.79523	2.94167	2.74667	2.64937	2.28934	0.0151108
1417788_at	2.63484	2.84405	2.21431	2.48433	2.92402	3.46761	2.61993	2.74717	0.0151475
1441558_at	2.9089	2.77638	3.00029	3.20038	3.02639	2.79606	3.39006	3.40311	0.0151527
1438816_at	2.18785	2.05567	2.48073	2.55173	2.61573	2.21437	3.0497	2.70565	0.0151807
1444503_at	3.44646	3.37308	3.06915	2.91147	3.4734	3.49623	3.97282	3.4734	0.0152073
1424012_at	3.04364	3.24279	3.35898	3.02903	2.50852	2.84531	2.55254	2.67387	0.0152243
1458176_at	3.71865	3.80274	3.56804	4.53062	4.51336	4.50821	4.87031	4.74608	0.0153078
1424990_at	3.01728	2.83247	2.77622	2.80263	3.30459	3.28044	3.23445	3.08311	0.0153541
1418824_at	1.30912	1.5056	2.01472	1.88181	1.65776	1.61624	1.40912	1.57673	0.015378
1417644_at	4.06525	3.86485	3.51976	3.76876	3.99366	4.35992	4.24761	4.45602	0.0153953
1430032_at	2.53653	2.59581	2.33128	2.21257	2.20665	2.02099	2.11608	1.86864	0.0154003
1422040_at	2.05332	2.22683	1.64151	1.80691	1.902	1.82949	1.65776	1.51896	0.0154024
1450935_at	4.79262	4.76417	4.79553	4.7221	4.36136	4.40483	4.79452	4.90959	0.0154031
1428795_at	5.67113	5.56533	5.49941	5.43003	5.27158	5.14035	5.11382	5.19611	0.0154123
1457161_at	4.0268	3.94416	4.03951	4.34321	4.35873	4.01665	4.59773	4.74334	0.0154588
1453913_a_at	2.68396	2.6501	2.21111	2.27665	2.5929	2.79301	2.67937	2.93451	0.0154739
1426573_at	3.05732	3.02605	2.78974	2.69431	2.71584	2.80724	2.577	2.45278	0.0155116
1423494_at	1.97589	2.16367	1.89749	2.0017	2.02823	1.91986	1.58279	1.52839	0.0155124
1442623_at	3.28336	3.008	3.37973	3.40959	3.44914	3.40959	3.68064	3.76895	0.0155232
1420008_s_at	6.59511	6.52318	5.95844	5.9642	6.37041	6.09904	6.24896	6.04914	0.0155448
1418908_at	6.82116	6.70139	6.27945	6.27887	6.38859	6.30296	6.35754	6.04332	0.0155694
1421835_at	4.29583	4.77596	4.8786	5.28376	4.52666	4.97974	5.46285	5.39773	0.0155905
1420592_a_at	4.357	4.34978	4.13047	4.06195	4.35873	4.36751	4.53497	4.73749	0.0156384
1426701_at	5.07103	4.92513	4.39773	4.52674	4.81853	4.76825	4.85875	4.7566	0.0156746
1437204_a_at	3.38068	3.35115	3.35261	3.38899	4.43031	3.68833	3.91457	4.3184	0.0156811
1424612_at	3.90283	3.10741	3.00734	2.76741	3.43849	3.87933	2.66179	2.79599	0.015701
1418984_at	2.57054	2.3297	2.18765	2.37087	3.1628	2.73207	2.21947	2.38667	0.0157174
1446990_at	5.05039	5.03541	5.39532	5.30445	4.88044	4.68312	5.22149	5.03643	0.0157557
1424291_at	4.84182	5.10003	4.04449	4.55422	4.54088	4.71628	5.07147	4.93704	0.0157606
1453976_at	2.53863	2.6517	2.63031	2.99542	2.88243	2.91826	3.28739	3.17387	0.0158229
1458833_at	4.02761	3.77065	4.50224	4.5276	4.64782	4.24964	4.53438	4.40802	0.0158336
1428010_at	2.71724	2.94792	2.97736	1.4081	3.62574	3.28708	3.76344	3.96071	0.0158776
1437432_a_at	1.98196	1.82032	1.40161	1.47833	1.58633	1.44612	1.79945	1.81221	0.015905
1450535_at	4.02001	4.15081	4.58101	4.46633	4.0022	4.09123	4.20423	4.20075	0.0159856
1440883_at	3.17755	2.58673	2.45234	2.57216	3.48359	3.22909	3.12624	2.96611	0.016003
1417383_at	2.5673	2.78181	2.57533	2.71204	2.12512	2.21466	2.36399	1.99066	0.0161031
1431248_at	6.35696	6.29084	6.38206	6.59492	6.72748	6.45403	6.872	6.98166	0.0161312
1435348_at	5.42669	5.42669	5.39692	5.25105	4.84151	5.04237	5.08045	4.83125	0.0161483
1435866_s_at	6.56114	7.08331	6.91449	6.4753	5.85788	6.26645	6.03914	6.14312	0.016186
1423770_at	2.15967	2.25662	2.1264	2.1751	2.3958	2.20133	2.59574	2.71534	0.0162301
1447313_at	2.67214	2.67728	2.49535	2.46993	2.44098	2.56198	2.97028	2.8942	0.0162455
1437964_at	2.09538	2.08804	1.98922	1.99158	1.68809	1.66454	1.74282	1.39127	0.0162717
1437760_at	2.15967	2.08957	1.44917	1.65177	1.75104	2.07664	2.03583	2.17949	0.0162739
1439555_at	2.08862	2.21302	2.14788	1.99422	2.46809	2.57903	2.07061	1.75981	0.0162897
1441502_at	2.81593	2.72474	2.83586	2.44164	2.58477	2.65354	3.09339	3.56322	0.0163027
1452955_at	6.30331	6.4634	6.3393	6.23769	5.74559	6.10151	5.82014	5.87721	0.0163326
1435574_at	5.00278	5.50143	5.46354	5.43615	4.72015	4.97548	4.86009	4.31557	0.0163394
1450668_s_at	8.07095	8.33165	8.32721	8.14201	7.8423	8.03617	7.66424	7.70945	0.0163519
1449563_at	8.86336	8.74955	8.26533	8.42876	8.51975	8.30205	8.32541	8.18486	0.0163584
1425597_a_at	4.62312	4.59906	4.75094	4.32918	3.90763	4.08043	3.72686	4.20423	0.0163691
1440513_at	3.26549	3.06459	3.39508	3.96579	3.80691	3.33757	4.13295	4.06657	0.0163717
1447912_x_at	3.68389	3.38864	3.42618	3.13648	3.96905	3.901	3.88628	3.65767	0.0163727
1423691_x_at	2.40478	2.58682	2.03567	2.27138	2.54039	2.72201	2.1031	2.15921	0.0163998
1458075_at	3.63078	3.44788	3.38464	3.45962	3.99687	3.51667	4.016	4.26844	0.0164523
1417236_at	6.49764	6.44111	6.58284	6.3294	7.06483	6.78545	6.94314	6.85394	0.0164817
1447165_at	1.89495	2.043	2.25818	1.99123	2.26181	2.11343	2.52011	2.58595	0.016488
1438915_at	3.42091	3.48831	3.73148	3.64599	3.55631	3.45309	3.25156	2.99871	0.0164995
1452959_a_at	3.17813	3.32928	3.69212	3.5924	3.47836	3.62663	3.24394	2.99992	0.016545
1420796_at	1.66363	1.75077	1.69418	1.65776	1.30301	1.5901	2.02557	2.01846	0.0165506
1419332_at	2.15967	2.11987	1.99196	2.05986	1.8809	1.71758	1.71262	1.59979	0.016557
1446972_at	3.93914	3.68143	4.44397	4.24779	4.87526	4.0856	5.05834	4.7014	0.0165742
1425868_at	2.58003	2.52573	2.45983	2.39185	2.21458	2.42556	1.7793	2.10987	0.0165759
1457583_at	2.49461	2.63217	2.353	2.68378	2.99191	2.97345	3.16209	2.91187	0.0165774
1424636_at	5.86152	6.07138	4.88028	5.51485	5.49902	5.84131	5.97325	6.08894	0.0166291
1416263_at	2.60983	2.57069	2.14328	2.51452	2.59178	2.65604	2.09669	2.05282	0.0166295
1448362_at	6.927	6.89203	5.60502	6.42133	6.68505	6.56677	7.14624	6.77019	0.0166903
1443723_at	2.38135	2.84637	1.77788	2.14117	2.56524	3.40208	2.15475	1.73604	0.0167008
1436713_s_at	6.91845	6.89813	6.68269	7.42263	8.02409	7.19601	8.20058	7.91027	0.0167019
1458638_at	2.19905	2.12126	2.49569	2.42781	2.62644	2.70647	2.5072	2.42261	0.0167168
1457036_at	3.17389	3.17755	3.36427	3.39299	3.62442	3.12358	3.86211	3.85895	0.0167231
1435708_at	4.32995	4.39389	4.61046	5.02095	4.81535	4.26317	5.16828	5.18304	0.0167381
1435880_at	5.03041	4.89925	4.64006	4.44199	4.711	4.46959	4.39573	4.3802	0.0167837
1456140_at	3.17755	2.63636	2.11331	2.27187	3.11401	3.45856	2.62196	3.35115	0.0167899
1437481_at	4.75527	4.59709	4.71192	4.39412	4.33756	4.31958	4.19062	3.84619	0.0168495
1443739_at	2.30448	2.03303	2.01066	2.24696	2.23569	2.28776	2.71174	2.64581	0.0169121
1441354_at	2.32595	2.39571	2.13275	2.39597	2.38155	2.35383	2.76247	2.79826	0.0169668
1427891_at	2.08337	1.99529	1.97925	2.12975	2.33306	2.35865	2.40346	2.6052	0.0169847
1424563_at	3.32133	2.946	2.75163	2.78562	2.91187	2.95196	2.55155	2.50941	0.0169878
1443555_at	1.99176	1.85567	1.49119	1.46769	1.43068	1.53191	1.5715	1.43323	0.0170315
1448947_at	4.00813	3.74346	3.45662	3.64503	3.4927	3.60732	3.3469	2.94983	0.0170712
1422806_x_at	3.95043	3.67162	3.12804	3.24602	3.15714	3.38298	3.2764	3.53536	0.0171055
1418086_at	4.83399	4.68309	4.06907	3.94737	4.76401	4.31793	4.47073	4.11183	0.0171414
1454828_at	4.88713	4.75472	4.48275	4.51445	4.61664	4.64445	4.37365	4.27522	0.0171605
1451508_at	4.26872	4.18893	3.67094	3.72814	3.86923	3.87864	3.83762	3.42154	0.0171656
1447231_at	3.13719	3.00741	3.50053	3.26211	3.70356	3.4412	3.6137	3.67093	0.0171767
1458525_at	4.78005	4.51592	4.5941	4.1858	5.38077	4.71782	5.17519	5.5799	0.0171818
1442972_at	1.88539	2.06992	2.37619	2.41968	2.46497	2.44982	2.28154	2.22809	0.017254
1425811_a_at	7.10138	7.11675	6.76254	6.60969	7.31013	7.10589	6.91902	7.00174	0.0172824
1443630_at	2.67697	3.0517	2.79064	3.3463	3.8394	3.04518	3.85744	4.12892	0.0172925
1449027_at	6.20274	5.92773	6.07206	6.21708	6.5334	6.2704	6.55695	6.96879	0.0173458
1444057_at	4.60983	4.64527	5.12883	5.07691	5.34842	4.8859	5.24028	5.31413	0.0173518
1458670_at	1.89019	1.33543	2.51172	3.30442	2.65695	2.40819	2.51099	1.81171	0.0173586
1452292_at	7.19604	7.3925	6.57534	6.86864	7.06711	6.99448	6.85789	6.54637	0.0173684
1455703_at	3.80942	3.90176	3.46722	3.59774	3.68859	3.60094	3.41405	3.15392	0.0173892
1452656_at	4.96086	5.06832	5.22435	5.01115	4.37175	4.71954	4.74452	4.57971	0.0174306
1425321_a_at	2.91187	2.71686	2.4818	2.53828	2.53001	2.53828	2.28143	2.30182	0.0175075
1442430_at	1.42433	1.29671	1.88893	1.82026	1.71044	1.72275	1.61926	1.69816	0.0175287
1429810_at	2.84081	2.65165	2.50643	2.78838	3.22704	3.1129	3.02614	3.10491	0.017531
1442903_at	4.46017	4.73488	4.82777	5.28871	5.22976	4.80959	5.39092	5.53501	0.0175397
1453053_at	2.65392	2.79136	2.31953	2.13806	1.99584	2.52844	2.01804	1.89462	0.0175808
1436017_at	3.92519	4.2035	4.21378	4.33559	4.23039	4.39548	4.71881	4.60965	0.0175978
1457812_at	1.75333	1.66053	1.64864	2.07193	1.8544	1.48948	2.26122	2.48073	0.0176139
1437556_at	4.00524	3.58749	3.71083	3.74824	4.56998	4.21682	3.87145	3.66672	0.0176157
1456595_x_at	7.90647	8.66993	7.11864	1.56143	1.83004	3.06458	1.97443	4.24942	0.0176502
1457969_at	2.69481	2.97308	2.99739	3.02639	2.43023	2.68216	2.52437	2.31739	0.0176818
1421678_at	1.40689	1.46731	1.85406	1.83672	1.85406	1.75993	1.87696	1.84831	0.0176907
1446607_at	3.5488	3.54279	4.04275	3.76835	4.89714	4.05628	4.36306	4.2978	0.0176995
1442752_at	5.37463	5.00739	5.69068	5.82439	5.98371	5.20002	6.13016	6.30205	0.0177211
1437633_at	5.92121	6.32417	6.31313	6.29771	6.80134	6.45235	6.97839	6.69926	0.0177255
1441139_at	2.97166	2.98706	3.23469	3.29951	2.29098	3.08249	3.69121	3.52475	0.0177314
1427677_a_at	4.39319	4.26091	3.94941	3.88108	3.79881	3.51255	3.43924	3.91577	0.0177322
1416006_at	3.15847	2.99294	3.0325	2.95999	3.4216	3.42555	2.84222	3.00648	0.0177331
1456296_at	2.42254	2.4799	2.55123	2.63044	2.78888	2.35204	3.01353	3.14318	0.0177506
1435688_at	4.50933	4.75057	3.66508	3.7824	4.33813	4.93966	4.06328	4.68816	0.0177524
1434838_at	3.88272	4.1134	3.82736	3.91674	4.14675	4.4288	4.48988	4.36988	0.0177653
1421396_at	2.9292	2.69742	2.01552	2.38215	1.8947	2.27187	2.26896	1.88082	0.0177918
1420884_at	3.15681	3.8765	1.88982	2.08678	2.69266	3.89192	2.65558	3.24745	0.017858
1451196_at	7.24304	7.45318	7.36223	7.35682	6.89478	6.98839	7.05162	6.79729	0.0178581
1439999_at	4.16156	4.38542	4.35693	4.19029	4.57914	4.23616	5.08008	4.74697	0.0178584
1449346_s_at	3.6619	3.56621	3.18208	3.20279	3.60097	3.25486	3.11249	2.9526	0.0178963
1427736_a_at	2.03379	2.08275	2.58628	2.46995	2.01338	2.17726	2.25218	2.26529	0.0179761
1426060_at	5.20515	5.20929	4.52713	5.25105	5.78175	5.31685	5.74448	5.99762	0.0180385
1435982_at	5.9485	6.13436	6.22077	5.97509	5.6485	5.50584	5.759	5.40365	0.0180747
1428891_at	7.2535	7.22042	7.42955	7.13608	6.90587	6.89539	6.88913	6.59377	0.0181604
1456538_at	4.47519	4.29138	4.09982	4.07144	3.79812	4.00786	3.88628	3.90975	0.0181611
1444342_at	2.31318	2.11097	2.56801	2.31832	1.80249	2.11305	1.84315	1.82887	0.0181717
1428639_at	1.82006	2.1791	2.2322	2.23921	1.6739	1.73202	1.76038	1.72474	0.0181738
1429666_at	2.19874	2.41707	2.48092	2.67675	2.40097	2.4501	1.93612	2.08764	0.018208
1439056_at	3.07858	3.04037	2.9913	2.76166	3.02639	3.20421	2.64329	2.55001	0.0182165
1429181_at	3.81255	3.97095	3.28652	3.15236	3.77625	4.56027	3.40546	3.70294	0.0182257
1448754_at	6.40962	6.03514	5.35163	5.42352	6.01926	7.19177	5.68154	5.58031	0.0182567
1424159_at	5.06961	4.88629	4.09814	4.3073	4.78609	4.38222	5.137	4.64365	0.0182831
1435494_s_at	6.26336	6.77496	5.92319	6.1318	6.45152	6.55738	7.15399	6.68178	0.0183121
1440602_at	2.10026	2.37419	2.45456	2.48654	3.03638	2.62446	2.8846	2.76207	0.0183414
1428710_at	2.97719	3.00915	2.858	2.64915	2.64932	2.58127	2.36965	2.54291	0.018357
1448891_at	4.39392	4.36686	4.88138	4.44701	3.99131	4.45123	3.97095	3.66753	0.018369
1437584_at	2.54071	2.37144	2.95918	3.39823	3.25841	2.56828	3.28302	3.63411	0.0183922
1417393_a_at	5.55543	5.38737	4.6993	5.13328	5.69965	5.70569	5.74387	5.27579	0.0184016
1455383_at	2.1945	2.0652	1.72792	1.56143	2.05228	2.12916	1.65046	1.89216	0.0184201
1418096_at	2.89399	2.99966	2.99619	3.11778	2.55525	2.65036	3.00046	3.10273	0.0184284
1425148_a_at	6.85192	6.51961	5.83634	4.71641	5.79327	5.74069	5.61765	6.22141	0.018454
1437223_s_at	9.28993	9.03979	9.06313	8.75402	8.63102	8.71994	8.57561	8.5998	0.018477
1452307_at	4.0431	4.47728	4.67073	4.64813	4.56019	4.62567	5.05724	4.83992	0.0184858
1453576_at	4.82229	4.77397	4.64526	4.54281	4.24379	4.34969	4.50832	4.32902	0.0184919
1453269_at	3.30644	3.05989	2.74206	2.57246	2.8196	2.83416	2.76963	2.67553	0.0185397
1452020_a_at	6.08975	5.91327	5.51147	5.51534	5.9007	6.0026	5.7776	5.91485	0.0185837
1423160_at	7.53294	7.57668	7.44562	7.25144	6.83164	7.23526	6.88937	7.03437	0.0186484
1441572_at	5.36007	5.59989	5.93384	5.93142	5.59426	5.67238	5.49615	5.31152	0.0186614
1441980_at	5.82906	5.92011	5.83528	5.97356	5.26328	5.52666	5.72142	5.71569	0.0186724
1438213_at	3.80581	4.24815	4.42713	4.75474	3.59081	4.01724	3.72079	3.96051	0.0186985
1429070_at	2.57502	2.603	2.17308	2.33142	2.67272	2.35576	2.11091	1.97182	0.0187199
1439808_at	5.32894	4.83957	4.53579	4.03761	4.23684	4.57971	4.34105	4.26586	0.0187218
1458268_s_at	3.76942	4.03904	4.39701	4.15829	3.66708	3.71142	3.82967	3.89805	0.0187814
1446090_at	3.52257	3.06592	3.12439	3.20141	2.57998	2.67984	2.94704	2.57797	0.0188049
1428367_at	4.88263	4.50873	3.64417	4.24779	4.59215	4.42946	4.73066	4.70797	0.0188728
1450843_a_at	4.82944	4.01185	3.41522	3.47413	3.72037	4.23693	3.41859	3.60688	0.0189221
1435579_at	4.94546	5.24319	3.5968	1.6421	5.45235	3.47124	5.26302	5.05182	0.0189737
AFFX-BioB-5_at	5.63593	5.48244	5.33203	5.15967	5.07075	4.96771	5.28765	5.22832	0.0189778
1455831_at	6.0932	6.28444	5.97201	6.28936	6.76396	6.30866	7.09523	6.69365	0.0190942
1424214_at	5.72269	5.74038	6.06369	5.96543	5.71119	5.64118	5.51013	5.56233	0.0190952
1456097_a_at	2.26717	2.43692	2.41237	2.09609	2.0079	2.01764	1.84342	1.76672	0.0191377
1417322_at	5.90141	5.55253	5.09482	5.07843	5.52649	5.28842	5.45194	5.40935	0.0191379
1430264_at	3.02639	3.12734	2.85278	3.06664	3.78461	3.22843	3.8499	3.52206	0.0191444
1418310_a_at	5.21623	5.21268	5.27824	4.7497	4.94342	4.89141	4.42193	4.57971	0.0191528
1431734_a_at	3.05873	3.88108	4.38327	4.33804	2.93881	3.58628	3.70937	3.76493	0.0191987
1427063_at	3.37907	3.11864	2.82246	2.87815	2.47132	2.7283	2.8874	2.56294	0.0192159
1452899_at	7.28959	7.23535	5.69808	6.34343	6.97286	6.76254	7.24526	6.30712	0.0192172
1428417_at	6.05828	5.86347	6.51278	6.14802	5.95125	5.69577	5.72716	5.60363	0.0192615
1438581_at	2.25194	2.47027	2.24194	2.16941	2.20823	2.15967	2.68772	2.62436	0.0192881
1428630_x_at	5.69577	5.88018	5.70848	5.61654	6.24991	6.13616	6.16646	5.91485	0.0193089
1416400_at	4.48498	4.74821	4.10652	4.26031	4.37891	4.25831	4.057	4.08218	0.0193524
1423427_at	3.64567	3.47548	3.49782	3.50313	3.82922	3.41156	2.98251	3.07198	0.019388
1449455_at	2.20285	2.14436	2.226	2.47287	1.80184	1.98922	2.39347	2.91816	0.0194036
1443155_at	2.60921	2.49165	2.60291	2.91773	3.00794	2.86022	3.20875	3.07508	0.0194036
1445786_at	2.14795	2.40683	2.68239	2.86952	2.58271	2.40283	2.73739	3.07976	0.0194265
1422616_s_at	3.85962	3.94697	3.62148	3.54025	4.09686	4.12098	3.94141	3.7275	0.0194588
1424938_at	1.88539	2.11135	1.33691	1.46877	1.75285	2.31267	1.43601	1.5835	0.0194803
1442065_at	2.99758	3.29362	3.49228	3.45294	3.48396	3.35034	3.88517	3.64937	0.0194821
1433145_at	1.68812	1.45528	2.02106	1.94014	2.10773	2.05174	1.84342	1.89022	0.01949
1428474_at	3.89371	4.15348	4.25344	4.17517	3.7169	3.81373	3.71826	3.75315	0.01952
1456424_s_at	7.42184	6.76329	6.59282	6.50921	7.39799	7.33139	6.77989	6.95805	0.0195219
1456857_at	4.91515	3.88782	3.40658	4.21953	4.79574	4.96094	4.99712	6.04295	0.0195479
1430520_at	1.70113	1.6163	1.46727	2.84595	3.32063	3.41435	3.50392	2.36582	0.0195557
1419505_a_at	2.45998	2.78415	3.24756	3.32674	2.76863	3.05082	3.08936	2.91187	0.0195872
1431469_a_at	4.93809	5.2066	4.51683	4.37469	4.83785	4.80949	4.90597	4.62486	0.0196245
1423418_at	4.75659	5.33506	5.91736	6.03011	4.74517	5.40098	5.32253	5.66383	0.0196319
1433901_at	7.9155	7.99977	8.11281	7.89772	7.59226	7.64624	7.60644	7.59298	0.0196716
1453429_at	4.36553	4.47428	4.57078	4.43866	4.99629	4.97434	5.24143	4.7085	0.0196753
1456283_at	6.73596	7.05222	7.04981	6.89923	6.45033	6.45599	6.64122	6.36857	0.0196808
1458643_at	4.10474	3.92424	3.32423	4.08771	3.15714	3.07622	3.44485	3.49728	0.0197154
1434607_at	4.2595	4.11639	4.22412	4.11027	3.6172	3.81538	3.94101	3.93061	0.0197501
1452406_x_at	9.01924	8.91167	8.43092	9.19199	10.0504	9.37087	9.69699	9.62896	0.0199347
1441050_at	3.44174	3.68389	3.28652	3.20817	3.69174	3.54166	3.72754	4.00616	0.0199387
1436276_at	3.13716	3.28854	2.88946	3.04626	2.82197	2.84666	3.30827	3.27461	0.0199636
1457024_x_at	5.69231	5.51892	5.43677	5.40757	5.43379	5.58792	4.76118	5.1917	0.0199653
1456793_at	2.62672	2.40727	2.36901	2.42517	2.80588	2.78648	2.3411	2.24725	0.0199754
1431253_s_at	1.91651	2.12382	1.8408	1.88392	1.8894	1.93128	2.52952	2.25435	0.0199908
1427364_a_at	4.64073	4.5318	4.37352	3.88108	4.02579	4.19758	3.807	3.94541	0.019994
1446144_at	3.81277	3.33913	4.48384	5.84736	3.69217	3.81163	3.97892	4.84989	0.0200731
1421088_at	5.53916	5.63737	4.99274	5.22962	5.33632	5.36618	5.68638	5.50836	0.020201
1443671_x_at	2.1644	2.19842	1.99026	2.11559	2.57855	2.47865	2.02079	2.18995	0.0202282
1460417_at	3.93429	3.87881	4.38654	3.91675	5.09038	4.22414	5.34733	4.7495	0.02031
1460684_at	4.4981	4.12279	3.93137	4.31138	3.9322	3.46653	3.66623	3.28517	0.0203273
1427255_s_at	3.5416	4.41189	4.26218	4.26147	4.66805	4.83666	4.82945	4.86607	0.0203329
1439837_at	3.00199	3.14007	3.19303	3.2159	2.66103	2.99249	2.71506	2.09223	0.0203787
1458328_x_at	3.21474	2.67686	2.69693	3.1215	3.21295	2.91187	3.82881	3.59238	0.0203919
1448896_at	5.87371	5.61295	5.43326	5.2577	4.9907	5.4228	5.14035	4.88539	0.0203983
1451108_at	4.97706	4.95331	4.77397	4.75674	4.72057	4.61559	4.55829	4.27399	0.0204169
1441218_at	2.18232	2.15103	1.56599	1.64629	1.93067	2.36716	1.67234	1.88351	0.0204593
1417453_at	3.19989	3.90696	3.37753	2.95666	3.56893	3.9298	2.54815	2.9375	0.0204736
1420892_at	5.40535	5.21468	4.77397	4.83272	5.39989	5.14636	5.20992	5.16904	0.0205501
1437798_at	1.75519	1.76442	2.05787	2.08376	1.67694	1.57305	1.55813	1.72255	0.0205677
1417883_at	1.88539	1.78111	1.82273	1.83206	2.22161	2.27187	1.96908	1.98594	0.0206466
1428532_at	2.10858	2.44	2.79029	2.87978	2.45954	2.41918	2.62907	2.56543	0.0206554
1459090_at	1.94045	1.75198	2.16297	2.11926	2.41651	2.3085	2.12909	2.19792	0.0206686
1450723_at	1.52929	1.43995	1.83742	1.41666	1.98465	2.18665	1.88164	1.9865	0.0207429
1458074_at	3.37776	3.64717	3.7366	3.53867	3.14887	3.4174	3.9662	3.85996	0.0207483
1435980_x_at	2.84854	2.91187	2.28733	2.2957	2.75221	2.49661	2.00511	2.49661	0.0207629
1439612_at	6.2797	6.31223	6.24806	6.59492	6.99583	6.55173	7.10879	6.85863	0.0207668
1440975_at	4.14438	3.90594	4.07658	3.82487	4.75961	4.28359	4.48353	4.55126	0.0207691
1460411_s_at	3.9137	3.60435	3.11163	3.29011	3.59665	3.62549	3.78842	3.60562	0.0208108
1432075_a_at	2.53486	2.67143	2.57307	2.45493	2.79027	3.32561	2.06807	2.43754	0.0208285
1455506_at	4.0631	3.83935	4.14231	4.27343	4.47249	4.47523	4.11423	3.86572	0.0208316
1454355_at	1.70193	1.79245	1.76702	1.88485	1.99235	2.28589	2.27057	2.19079	0.0208366
1455444_at	7.00013	7.5005	7.7062	7.83756	7.25982	7.12707	7.07942	7.19154	0.0208815
1437478_s_at	9.91748	9.68382	9.20772	9.08246	9.64416	9.26483	9.39277	9.44095	0.0208909
1438059_at	3.17215	3.12266	1.95055	1.9979	2.9467	4.17923	3.00634	4.39949	0.0209107
1441434_at	3.70459	3.56648	3.53546	3.44174	3.39195	3.15986	2.87989	3.20209	0.0209255
1457212_at	3.64351	3.89101	4.04552	4.24329	4.21662	3.79918	4.50318	4.41476	0.0209297
1420856_a_at	2.05459	2.42205	3.1637	2.9081	1.92582	2.56812	2.56535	2.4734	0.0209736
1435487_at	3.68389	3.51961	3.25814	3.53939	3.56609	3.4119	2.90527	3.12027	0.0210323
1453903_at	1.54279	1.63357	2.124	2.02704	1.88384	1.8207	1.87327	1.84138	0.0210476
1455057_at	4.66701	4.46697	4.75211	4.42858	4.13047	3.68429	4.28849	4.49656	0.0210521
1445537_at	2.85569	3.3076	3.22833	3.78899	3.60741	3.30297	3.97339	4.00136	0.0210563
1459289_at	2.38363	2.33978	1.98112	2.60841	2.54374	2.32243	3.3984	2.88271	0.0211525
1436802_at	3.40751	3.38359	3.14612	3.25423	2.91361	3.31964	2.84053	2.6932	0.0211685
1419888_at	2.40643	2.56874	2.52732	2.61463	2.4204	2.28922	2.81813	2.89963	0.021199
1435424_x_at	5.75118	5.18283	5.3374	4.99302	5.23291	4.84642	4.63037	4.52893	0.0212166
1446065_at	3.96745	3.94986	4.30864	4.00946	4.45277	4.26574	4.43428	4.69945	0.0212264
1448930_at	3.03995	3.03117	3.26701	2.93633	3.16036	3.27488	3.50074	3.68389	0.0212295
1452870_at	5.14163	4.89401	5.3894	5.30564	4.42895	4.82842	4.8926	5.17027	0.0212435
1430332_a_at	2.45737	2.47225	2.98911	2.78392	2.49133	2.5396	2.78339	3.13199	0.0212735
1456900_at	5.82709	5.6507	5.01026	5.19516	5.36244	5.14212	5.50409	5.16372	0.0212932
1450351_a_at	3.70096	3.81683	4.41439	4.23157	3.89703	3.9802	4.41859	4.04456	0.0213181
1428805_at	4.72077	4.65776	3.91036	4.28518	4.38132	4.7122	4.8592	4.63464	0.0213183
1428577_at	4.30879	4.45968	4.50132	4.57377	4.96395	4.45968	4.95073	5.32489	0.0213524
1435858_at	2.34564	2.47349	2.93507	2.69683	2.58946	2.52855	2.35215	2.23689	0.0213912
1440500_at	4.19737	3.86025	3.45232	3.43726	4.19194	3.65756	4.1617	4.21447	0.0214167
1454120_a_at	1.90845	2.17621	2.28411	2.36275	2.27523	2.18246	2.52051	2.68542	0.0214257
1424402_at	5.76001	6.04397	6.0049	5.99764	6.3012	6.4783	6.53419	6.26026	0.0214561
1441404_at	4.38905	4.16422	4.02281	4.36768	4.81278	4.15752	5.16535	4.91652	0.02147
1449039_a_at	6.434	6.76318	6.62585	7.0131	7.10117	7.1605	7.39404	7.13233	0.0214863
1456156_at	2.67216	2.05296	1.53766	1.51693	1.92561	3.02639	1.43563	1.41679	0.0215035
1426468_at	5.5295	5.41664	5.19283	5.20518	5.38772	5.1014	4.98405	4.80307	0.021523
1420741_x_at	4.85638	4.59199	4.53505	4.41144	4.88723	4.95113	4.2569	4.49904	0.0215468
1416367_at	7.06859	7.10613	6.6512	6.61374	6.97897	7.03659	6.82016	6.47328	0.0215714
1426973_at	3.542	3.37326	3.02821	3.16284	3.64915	3.52761	3.80713	3.49578	0.0215965
1452180_at	3.05497	2.94927	2.74878	2.36421	3.30617	3.02525	3.22691	3.05497	0.0216278
1444377_at	2.48693	2.47725	2.74004	3.08121	2.90048	2.62446	3.04241	3.188	0.021641
1433300_at	1.38317	1.53949	1.48227	1.28402	1.82946	2.33594	2.52212	1.82581	0.0216463
1454974_at	3.25232	2.97037	2.46227	2.62269	2.86061	3.03003	3.0065	2.91187	0.021655
1452862_at	2.94031	2.93147	3.57738	3.33854	3.26183	3.38485	3.31899	3.21836	0.0216703
1415951_at	2.02902	2.08178	2.04671	2.25198	2.44578	2.49092	2.40346	2.71204	0.0217169
1432750_at	4.95814	5.28701	5.18981	5.00127	4.29224	4.79197	4.60962	4.5414	0.0217209
1427020_at	5.73616	5.08701	4.64633	4.61479	5.17584	5.36627	4.99228	5.15907	0.0217494
1430023_at	3.33011	3.24207	3.02639	2.79599	3.06373	3.07622	2.47658	2.85153	0.0217596
1460061_at	4.08344	4.07139	4.27195	4.23635	3.52103	3.8581	3.81359	3.97535	0.0218035
1452945_at	4.79221	4.93902	4.93364	4.83356	4.04536	4.62806	4.40802	4.1541	0.0218133
1438674_a_at	4.05195	4.92643	4.83812	5.33441	5.22201	4.99651	5.67124	5.56036	0.0218456
1423550_at	3.61895	3.77273	3.89854	3.96579	3.27768	3.59624	3.3415	3.48172	0.0218685
1445597_s_at	6.58097	6.30889	6.07592	5.88539	6.3039	6.55718	5.92617	6.06606	0.0218884
1455385_at	2.66429	2.45058	2.33609	2.41773	2.47574	2.3945	2.77408	3.27059	0.0218895
1442365_at	2.78848	2.90345	2.37784	3.09192	3.38895	3.28268	3.60101	3.36066	0.0219072
1438803_s_at	7.19802	6.83761	6.80839	6.61422	6.63101	6.41625	6.37646	6.43619	0.0219133
1433847_at	4.92553	5.51009	5.09107	5.11709	5.25368	5.81932	4.38084	4.73872	0.0219181
1456733_x_at	6.24587	5.25745	5.03105	4.6639	5.13274	5.52405	4.71184	4.5813	0.0219183
1422964_at	3.81822	3.69013	3.00511	3.25151	4.23201	3.91961	4.21313	3.44035	0.021924
1460705_at	5.01875	5.21293	5.22849	5.24122	5.66632	5.56505	5.38365	5.27033	0.0219335
1440340_at	2.54258	2.52972	2.62448	2.61463	2.16286	2.30217	2.29481	2.15029	0.0219564
1439537_at	5.91617	5.89632	5.76529	6.52074	6.8123	6.16491	7.16519	6.80457	0.0219709
1443694_at	5.43397	5.26019	4.76758	4.64528	5.07062	4.80301	4.82289	5.13213	0.0219758
1423165_a_at	2.89311	3.17755	2.51974	2.78837	3.2764	3.33728	3.30615	2.99184	0.0220138
1423294_at	4.31359	4.54306	4.55322	4.24779	4.16411	4.39561	3.97159	3.47277	0.0220403
1428684_at	3.25274	3.22711	3.03337	3.3211	3.29813	3.26966	3.6432	3.69808	0.0220862
1441100_at	3.92669	4.15133	4.38411	4.54886	4.49768	4.33	4.74554	4.50822	0.0221008
1433653_at	4.61648	4.44529	4.42934	4.56467	4.27764	4.00671	3.79027	4.14375	0.0221053
1415784_at	2.31404	1.99747	2.4975	2.47247	2.87374	2.63454	2.57403	2.52362	0.0221183
1432942_at	1.237	1.99253	2.08726	2.59578	1.75285	1.89745	2.39754	2.69605	0.0221265
1420139_s_at	6.71229	6.86172	6.7153	6.53389	6.48477	6.50909	6.3249	6.23548	0.0221273
1454890_at	6.52135	6.29376	6.29908	6.20525	6.05117	6.02648	5.7968	5.99132	0.0221298
1459827_x_at	4.3635	3.87416	3.41522	3.42954	4.00151	4.64509	5.0278	4.19389	0.0221391
1460578_at	2.89981	2.85446	2.91187	2.91678	2.97605	2.76546	3.21525	3.52353	0.0221731
1440902_at	7.14871	7.45287	7.17852	6.99399	5.92927	6.87629	6.26801	6.54396	0.0221821
1435216_a_at	2.74428	2.83758	2.62446	2.81043	3.10379	2.77594	3.20875	3.36453	0.0221968
1460112_at	2.91187	3.0517	3.09283	2.67217	2.70443	2.71712	2.40087	2.37779	0.0222093
1447742_at	2.55327	2.34144	2.91187	3.11108	3.24183	2.99676	3.03016	2.61463	0.0222189
1417485_at	1.57082	1.61014	1.57632	1.51151	1.42145	1.34672	1.89322	1.8153	0.0222227
1422993_s_at	6.50502	6.52675	6.18163	5.97617	6.08405	6.11924	6.16038	6.08677	0.0222802
1457196_at	2.13804	2.02771	2.54948	2.43453	2.20007	2.33303	2.08622	1.74523	0.0222848
1420894_at	1.48275	1.60415	2.10473	1.85042	1.50681	1.53544	1.47679	1.57831	0.022291
1434248_at	2.92418	2.68926	2.9904	3.10824	2.85772	3.05023	3.26112	3.68389	0.0223064
1418967_a_at	5.18094	5.24814	5.45108	5.041	5.12037	4.95182	4.75223	4.54984	0.0223189
1454830_at	2.92618	2.84038	3.27514	3.06648	2.51069	2.62059	2.62446	2.95116	0.0223219
1419125_at	2.87758	2.63836	3.31665	3.56968	2.89826	2.9915	3.26645	4.21599	0.022352
1429196_at	3.31177	3.60418	3.18823	3.02639	3.34225	3.36924	3.96072	3.58749	0.0223823
1455577_at	2.82871	2.65267	2.5683	2.80714	3.11803	3.03179	3.11693	3.13682	0.0224331
1425175_at	6.00933	6.13635	6.13254	6.47881	5.62588	5.76423	5.92801	5.54942	0.022473
1452162_at	2.71074	2.87629	3.13395	3.10743	3.27715	3.18418	3.17726	3.30247	0.02248
1432151_at	2.46224	2.49886	2.72462	2.61463	2.67547	2.63389	3.0065	2.90911	0.0225384
1428878_a_at	3.86076	3.98628	3.3309	3.31891	3.88777	3.49525	3.72738	3.90898	0.0225437
1422662_at	4.80603	4.98568	4.31574	4.82961	4.84118	4.89803	5.24789	5.31537	0.0225454
1428723_at	4.88452	4.72214	4.26185	4.23734	4.69445	4.41548	4.58222	4.66183	0.0225574
1452247_at	6.19959	5.98736	6.1245	5.86161	5.57622	5.74274	5.63174	5.57658	0.02257
1455387_at	4.57836	4.30721	3.88299	3.50543	4.20342	3.78418	3.91926	3.91028	0.0225702
1435172_at	2.324	2.25498	2.07856	1.7746	2.40488	2.4729	2.39026	2.34452	0.0227016
1448415_a_at	2.42365	2.42367	1.90267	2.15967	2.47237	2.98725	2.01377	2.25918	0.0227158
1444114_at	2.47191	2.58599	2.52951	2.71204	2.71936	2.75501	3.16212	2.93347	0.0227843
1435462_at	7.48422	5.89513	6.47831	5.92514	7.36361	5.9087	4.83053	4.61946	0.0228059
1456934_at	3.69569	3.96674	3.81729	3.52593	3.52593	3.90258	2.78929	3.29828	0.0228606
1444488_at	4.48054	4.59404	4.88895	4.99274	5.51393	4.48569	5.54945	5.78196	0.0228673
1420501_at	2.27357	2.46977	2.04394	2.01888	2.03947	2.05053	1.71538	1.94843	0.0229705
1439241_x_at	3.23982	3.13119	2.72548	2.80496	2.69286	2.83604	2.97255	3.09667	0.0230094
1417960_at	6.3646	6.84049	6.89294	7.2172	6.89663	6.76181	7.25662	7.37658	0.0230151
1417420_at	5.81374	5.66752	4.97551	5.28573	5.29149	5.11042	5.74573	5.35573	0.0230343
1460559_at	4.18276	3.78432	2.88652	3.38383	3.58229	3.91216	3.50364	3.75231	0.0230554
1424980_s_at	5.38911	5.10427	4.49872	4.77527	5.30069	4.94928	5.32372	5.16667	0.0230635
1456706_at	2.75038	2.39554	2.61694	2.78358	2.35851	2.51196	3.0111	3.03785	0.0230662
1443929_at	1.76412	1.81485	1.67246	1.64005	1.55304	1.65776	2.05496	2.01969	0.0231271
1422660_at	7.06801	7.25814	7.22433	7.03507	7.70789	7.66624	7.67373	8.9428	0.0231359
1428629_at	3.13515	3.23614	3.18855	3.12668	2.62528	2.95427	2.6912	2.78633	0.0231395
1446207_at	3.81516	3.80161	3.84734	3.70631	3.81753	3.76924	3.40606	2.43212	0.0231714
1437446_at	2.1677	1.94246	1.82896	2.16036	2.06937	1.77315	2.56616	2.49202	0.0231815
1450395_at	5.30963	5.10374	4.90799	4.81403	5.16924	5.33981	4.87696	4.80573	0.0232005
1442100_at	2.66131	2.42981	2.73906	2.5198	2.99988	3.22933	2.64032	2.79599	0.0232018
1439825_at	2.9208	2.85253	2.42317	2.76858	2.54484	2.3837	2.91008	3.28754	0.0232068
1445531_at	3.69908	4.40454	4.64997	4.89221	4.71989	4.60077	5.31284	4.76709	0.0232145
1438071_at	1.75273	1.9007	1.95945	2.0177	2.06448	2.15443	2.44859	2.23697	0.0232292
1444695_at	2.28634	2.47188	2.00904	1.99921	2.21171	2.29646	1.98603	1.8969	0.0232321
1432950_at	1.8864	2.25786	2.32335	2.94818	2.50081	2.52255	3.34858	2.79443	0.02327
1440778_x_at	3.99998	3.71474	3.86517	4.10988	3.24551	3.68923	3.36239	3.37816	0.0233436
1450436_s_at	6.66309	6.70582	5.99327	6.31286	6.36456	6.24	6.26211	5.9689	0.0233779
1453608_at	2.6074	2.40996	2.27251	2.42146	2.5218	2.48881	2.92795	2.79599	0.0233832
1436594_at	4.55395	4.72023	4.43798	4.28716	3.57584	4.3943	3.7781	3.75616	0.0234152
1457215_at	2.48944	2.41991	2.29876	2.39681	2.29738	2.29119	2.06195	1.9073	0.0234186
1452810_at	4.78558	4.95417	4.99054	4.99755	4.46246	4.56832	4.73873	4.54901	0.0234245
1455723_at	3.29504	3.33531	2.98263	3.23058	2.63653	2.9595	2.8256	2.81011	0.0234311
1426932_at	4.78273	4.60927	4.4985	4.51728	4.13047	4.26598	4.21963	4.40802	0.0235144
1428576_at	5.09461	4.80361	4.38082	4.32584	5.07888	4.79164	5.09546	4.72426	0.023532
1434820_s_at	8.09292	7.99936	7.48246	7.08795	7.74102	7.35754	7.32041	7.67	0.0235743
1416049_at	5.85064	6.04348	5.619	5.72033	5.34696	5.70503	5.35256	5.36043	0.0236281
1428920_at	3.21431	3.33803	3.45973	3.83013	3.49384	3.27491	3.79927	3.91649	0.0236774
1418219_at	1.77246	1.98443	1.92856	1.91535	1.9278	1.8447	2.35257	2.27187	0.02369
1455608_at	4.03369	3.99043	3.90777	3.77229	3.55832	3.72267	3.6137	3.26478	0.0236957
1429749_at	5.66529	5.46789	5.1173	5.07691	5.53103	5.38299	5.47574	5.5731	0.0236995
1438435_at	4.26283	4.46354	4.64592	4.51578	4.12375	4.57971	4.84642	5.15098	0.023784
1423574_s_at	4.2374	4.42698	3.95809	3.9371	3.83504	3.95738	4.17085	4.24302	0.0238415
1422611_s_at	1.82545	1.76906	1.48521	1.68471	1.77261	1.80383	2.15802	2.03006	0.0238543
1427044_a_at	8.48282	8.7472	9.161	9.14756	8.85218	8.8877	8.96887	8.83292	0.02386
1433734_at	5.81033	4.31258	3.75662	3.58696	4.61352	6.10151	3.86233	3.68389	0.0238856
1419044_at	4.41787	4.30697	4.19359	4.20022	4.21689	4.06579	3.95584	3.51185	0.0239198
1453772_at	1.73704	1.84335	1.47911	1.37078	1.47703	1.37731	1.36708	1.31934	0.0239317
1431304_a_at	2.46867	2.58074	2.94647	3.01009	2.68229	2.83814	2.88107	3.00254	0.0240076
1457955_at	1.9308	2.10628	2.1193	2.21907	2.58288	2.21319	2.58797	2.58288	0.02404
1457532_at	2.12663	2.26522	1.741	1.19395	1.29042	1.52296	1.72366	2.37684	0.0240779
1424222_s_at	4.90498	5.2589	3.9165	4.47606	4.77506	4.76149	5.19074	4.65669	0.024089
1454472_at	1.76019	1.63361	2.09054	2.04381	2.71204	2.148	3.83358	2.46643	0.0240965
1436403_at	3.71655	3.79784	2.5757	3.0736	3.36989	3.09114	3.56847	2.95852	0.0241621
1423723_s_at	6.59838	6.69891	6.85452	6.45667	6.06047	6.1858	6.19615	6.40159	0.0241684
1423052_at	6.25352	6.30503	6.35316	6.35139	5.94737	6.04053	5.97845	5.99886	0.024229
1434352_at	5.26789	5.36853	6.00326	5.56762	4.61848	5.21499	5.17389	5.35747	0.0242451
1424817_at	4.22362	4.26614	3.86877	4.09349	4.03824	4.01867	3.79404	3.65765	0.024246
1431355_s_at	3.17755	3.2649	3.32705	3.2402	3.6441	3.03365	4.05162	3.79699	0.0242827
1446722_at	3.94604	3.6493	4.17428	4.26327	4.05673	4.02896	4.28485	4.31645	0.0242978
1457248_x_at	5.66692	5.79729	5.8345	5.91184	5.46216	5.30601	5.60742	5.67801	0.0243206
1422750_a_at	2.74212	2.81083	2.43738	2.43877	2.79653	2.94768	2.26396	2.57506	0.0243357
1441915_s_at	2.4249	2.21687	2.52926	2.60755	2.03722	2.24029	2.12625	1.69871	0.0243441
1431725_at	3.23903	3.42971	3.63813	3.81874	3.90764	3.5239	4.19252	3.88508	0.0243568
1434041_at	4.2433	4.39093	4.58365	4.53115	3.78191	4.11277	4.28105	4.00423	0.0244205
1453868_at	2.1936	2.18498	1.88184	2.20404	2.57819	2.50578	2.12084	2.00881	0.0244452
1434438_at	4.27923	4.06849	3.59711	3.85122	3.9823	3.88628	4.25378	4.19278	0.0244574
1434861_at	6.69275	6.70572	6.65513	6.32428	6.00365	6.31805	6.0551	6.23767	0.0244662
1429740_at	1.60588	1.65693	1.80157	1.96507	1.50475	1.69883	2.07027	2.0217	0.0244694
1448546_at	3.89299	3.65032	3.97158	3.96579	3.55585	3.84814	4.13998	4.54394	0.024538
1436563_at	2.57231	2.57231	2.14941	2.03697	2.19846	2.21371	2.35604	2.15903	0.0245492
1460628_at	1.98874	1.65776	1.7167	2.24509	2.6939	2.06461	2.62102	2.82327	0.0245601
1448164_at	6.2766	6.20699	6.18038	6.08583	6.76442	6.611	6.52012	6.18431	0.0245635
1452551_at	1.98508	1.61726	2.35879	2.27311	1.83764	1.84917	1.91109	1.74221	0.024618
1429054_at	7.08722	7.1546	6.71283	6.58575	6.96028	6.95908	6.87923	6.71193	0.0246192
1419038_a_at	6.99051	7.00099	6.61213	6.72769	6.80605	6.74032	6.60172	6.2647	0.0246807
1443920_at	4.13241	4.28987	4.00885	4.10988	3.79857	3.95348	3.80067	3.58492	0.0246956
1424767_at	4.79015	4.31138	4.1122	4.03099	4.58503	4.29679	3.97393	3.90898	0.0247082
1421610_at	1.56319	1.75285	1.95488	2.00749	2.08562	2.22418	1.98956	1.97276	0.0247237
1424982_a_at	2.76419	3.12459	3.01612	3.19101	2.26668	2.61642	2.62615	2.80002	0.0247419
1421716_at	1.88206	1.9606	2.2322	2.13931	2.02986	2.10424	2.41966	2.34428	0.0247671
1425094_a_at	3.44043	3.57049	2.62446	3.3355	2.74779	2.69804	2.8755	2.37879	0.0247709
1459750_s_at	6.56563	6.26098	6.12863	5.71684	6.88103	6.50774	6.56907	6.34312	0.0248095
1451669_at	8.43449	8.29969	7.84626	7.88367	8.27161	8.10401	8.18673	8.07679	0.0248241
1421413_a_at	1.94629	1.9935	2.32388	2.50603	1.92677	2.20055	2.43608	2.35865	0.0248304
1456812_at	3.033	2.85126	3.00689	3.27348	3.32781	3.05412	3.73142	3.45158	0.0248618
1420626_at	5.31958	5.51839	5.44577	5.12989	5.09274	5.11206	4.94557	4.74334	0.0248755
1437868_at	4.13586	3.34774	3.53413	3.1099	3.36926	3.51667	2.55948	2.89828	0.0249008
1455086_at	2.69207	2.94566	2.85737	2.74582	2.42162	2.50496	2.43039	2.38813	0.0249194
1416322_at	2.95394	2.80176	2.55857	2.34409	2.76436	3.19276	2.54378	2.22016	0.0249333
1429900_at	5.93872	6.02984	5.7964	6.65049	7.06248	6.10599	7.39584	7.10955	0.0249679
1453689_at	2.48033	2.56864	2.56437	2.69569	2.81885	3.09323	2.963	2.94516	0.025037
1426601_at	2.36523	2.23668	2.2322	2.37854	2.87494	2.65725	2.46006	2.38259	0.0250733
1431270_a_at	2.61796	2.55954	3.00289	2.9957	2.47574	2.65438	2.75142	2.69271	0.0250797
1454725_at	7.09583	7.18595	7.65452	7.18689	6.74145	6.92885	6.57234	6.92482	0.0250986
1419972_at	2.61463	2.80709	2.71836	2.90383	2.37076	2.4501	2.27187	2.4363	0.0251264
1425503_at	4.59769	4.77972	4.25424	4.30865	4.49611	4.29108	4.65645	4.84223	0.0251496
1450337_a_at	2.02626	1.99526	1.89504	1.96663	2.47143	2.28149	2.02676	1.89718	0.0251855
1437235_x_at	3.79299	3.75471	3.75469	3.84802	4.20249	4.16185	4.03321	3.96174	0.0252043
1442452_at	1.90442	1.66535	2.29006	2.47811	2.0677	1.92397	2.18166	1.92382	0.0252508
1422522_at	4.93947	4.76473	4.05653	4.56557	5.21571	4.95991	5.11538	4.72318	0.0252604
1434697_at	7.07991	6.98666	6.66296	6.43124	7.12325	6.88482	6.98118	6.95055	0.0252956
1428142_at	6.60451	7.05121	6.61018	6.47325	6.29537	6.49929	6.23459	6.09435	0.0253304
1424532_at	7.12603	6.99582	6.79103	6.99474	6.50452	6.57975	6.92679	6.78089	0.0253467
1441457_at	3.39759	3.17755	3.46703	3.52342	3.86015	3.55879	4.00362	3.75025	0.0253618
1430205_a_at	2.48668	2.51456	2.90544	3.17378	2.76311	3.01784	2.9486	2.90985	0.0253716
1434675_at	5.50112	5.67002	5.63291	5.46745	4.91243	5.29281	5.21453	4.93496	0.0253785
1428706_at	5.31655	5.28873	4.74305	5.07817	4.97356	5.06514	4.82376	4.62289	0.0254005
1437669_x_at	2.17702	2.3295	1.75996	2.00311	1.77938	1.9309	2.26659	2.24646	0.0254393
1458500_at	3.17755	3.45204	2.78306	2.84007	3.24728	3.455	2.83121	3.14672	0.0254446
1438320_s_at	6.13696	6.02185	5.50686	5.42441	5.95347	5.46128	5.41072	5.59238	0.0255398
1454388_at	4.45368	4.90721	5.18727	5.13225	5.30798	4.98604	5.45654	5.29516	0.0256138
1450697_at	2.35712	2.50344	1.7162	2.01816	2.09148	2.24281	2.27319	2.21546	0.025614
1448032_at	4.61488	4.71204	4.2662	4.54113	4.08562	4.19166	4.30008	4.30867	0.0256864
1426913_at	4.19081	4.1554	4.54695	4.4883	4.00664	4.13178	4.47239	5.24085	0.025799
1417188_s_at	4.69913	4.91786	4.8724	4.6902	4.01835	4.40169	4.52727	4.7553	0.0258151
1445242_at	2.82008	2.73871	2.74877	2.90817	3.07918	2.89963	3.26614	3.21921	0.025841
1415765_at	3.02409	2.91187	2.38765	2.542	2.61619	2.73995	3.10694	2.78534	0.0258831
1452911_at	3.64726	3.53294	3.18697	3.06446	3.19712	2.99966	2.73653	3.18675	0.0258993
1426078_a_at	4.34126	4.22494	4.41898	4.3936	4.19486	4.36011	3.98315	3.88588	0.0259036
1431080_at	2.94205	3.13604	3.19657	2.74827	2.74497	2.68465	2.53822	2.30211	0.0259188
1434084_at	6.48046	6.25104	5.83858	5.62441	5.91285	6.16461	5.67961	6.02364	0.025956
1445397_at	1.99136	1.8845	2.09592	2.23055	2.37102	2.16996	2.42291	2.45705	0.0259875
1419350_at	2.74212	2.75962	3.13382	3.21019	2.94888	2.98909	3.55982	3.11704	0.0259917
1452608_at	3.38268	3.34907	2.87592	2.71759	3.12783	3.51667	2.59801	3.065	0.0260204
1439705_at	2.65756	3.0211	2.74509	3.03916	2.82589	2.7212	3.63762	3.23791	0.0260223
1456655_at	5.42194	5.12931	5.60234	5.87238	5.89891	5.42222	6.2783	5.91317	0.026039
1455997_a_at	11.3717	11.2539	11.0134	10.86	11.2095	11.0783	10.8594	10.867	0.0260597
1446622_at	3.84264	4.40859	4.46502	4.69905	3.92587	3.98892	4.67547	4.45411	0.0260673
1450861_at	3.14486	3.16689	3.45595	3.44318	3.55564	3.53254	3.17209	3.25643	0.0260784
1460116_s_at	6.23283	5.44304	6.02171	5.53241	5.28819	5.30579	4.63142	5.12271	0.0261419
1416698_a_at	4.84223	4.25026	4.00388	3.83685	3.40057	3.8605	4.03299	4.52807	0.0261891
1430756_at	2.34198	2.4426	2.13052	2.18772	1.87222	1.95638	2.0588	2.17777	0.0262199
1433785_at	10.2652	10.1975	10.1677	10.1889	10.5306	10.3833	10.6401	10.5541	0.0262246
1421080_at	2.92521	2.58842	2.79165	2.69236	3.18201	3.04341	2.56165	2.5381	0.0262336
1436673_at	4.10474	3.88327	3.652	3.4457	3.7	3.52357	3.50579	3.46603	0.0262485
1439929_at	4.02974	4.31258	4.98008	4.52564	5.00663	4.46273	4.95073	5.06259	0.0262635
1448747_at	3.7319	3.87173	3.33737	3.17314	3.79703	3.51124	3.59731	3.7319	0.0263063
1432653_at	2.23045	1.99816	2.60268	2.56499	2.99174	2.50753	2.62262	3.00153	0.0263138
1427936_at	3.44174	3.73652	3.38104	3.75717	3.04667	3.03656	3.25177	2.80355	0.0263141
1444290_at	2.00482	1.89807	1.63142	1.74342	2.06363	2.06807	1.65776	1.70749	0.0263547
1426001_at	1.82095	1.77591	1.63593	1.65363	2.15967	2.01282	1.9431	1.97545	0.0263852
1419036_at	6.38621	6.42171	6.37804	6.29147	5.85039	6.16437	6.03155	5.66869	0.0264042
1450043_at	2.24317	2.37419	2.50002	2.21628	2.40688	2.1618	1.81154	1.86978	0.026429
1459842_x_at	4.16528	3.878	3.81461	3.74476	3.48038	3.65335	3.5917	3.29362	0.0264347
1457279_at	2.23162	2.23544	2.21037	1.94547	2.71629	2.27574	2.62908	2.77546	0.0265075
1425343_at	2.57751	2.75579	2.26647	2.3313	2.62838	2.60527	2.2392	2.34637	0.0265244
1419488_at	2.51691	2.52077	2.62772	2.93758	3.02815	2.58425	3.10694	3.36155	0.026562
1425895_a_at	4.96658	4.84552	4.13047	4.92091	5.01832	5.16767	5.28447	5.67031	0.0265825
1442851_at	1.74855	1.81859	1.84505	1.95636	1.82035	2.06807	1.35229	1.54311	0.0266083
1452210_at	2.32663	2.49774	2.24011	2.28882	2.16498	2.22642	2.68841	2.6012	0.0266156
1426818_at	3.31072	3.30111	3.64068	3.71516	2.64863	3.20463	3.34555	3.01161	0.0266435
1441979_at	2.99385	3.06314	2.35652	2.17895	2.91187	2.63848	2.06807	2.74667	0.0266828
1444192_at	2.45998	2.22736	2.5509	2.63232	2.34008	2.52844	2.91684	2.79078	0.0267325
1434504_at	4.57017	4.47856	4.37056	4.47887	4.54067	4.37056	4.84478	4.87926	0.0267694
1417862_at	4.17784	4.25115	3.89293	3.72749	3.77523	4.00361	3.78211	3.49728	0.0268171
1431305_at	1.83809	1.8814	2.05629	2.11901	1.99843	1.89711	2.48187	2.21816	0.0268245
1416305_at	3.68389	3.44174	3.61855	3.36184	3.2797	3.39592	3.02835	3.0493	0.0268258
1452139_at	2.45998	2.19993	1.69366	1.85738	2.17868	2.41611	1.98711	2.22936	0.0268348
1423939_a_at	6.96737	6.63716	6.46754	6.28404	6.90356	6.78679	6.37646	6.499	0.0268355
1443035_at	1.99195	2.08904	2.11097	2.15967	1.63945	1.78302	2.39305	2.08512	0.0268453
1451283_at	5.40447	5.57941	5.07393	5.14774	4.88933	5.041	5.31783	5.09403	0.0268777
1450706_a_at	9.06735	8.81366	8.43889	8.39808	9.00055	8.75799	9.08515	8.8015	0.0268967
1425955_at	2.34335	2.30039	2.44553	2.56163	2.77988	2.6651	2.68717	2.77024	0.0269528
1439791_at	2.66449	2.6337	2.77759	2.74661	2.30224	2.55847	2.37134	2.13401	0.026967
1447187_at	3.14721	3.03483	2.92905	3.34338	3.79885	3.15488	3.78175	3.93864	0.0269803
1418960_at	5.11291	5.42073	5.81639	5.63256	5.13328	5.26467	5.46522	5.69354	0.0269896
1448232_x_at	2.84404	2.46173	2.07387	1.7086	2.3063	2.39809	1.3788	2.15746	0.0270178
1432339_at	1.52481	1.2795	1.61679	1.56296	1.94242	1.87192	1.74862	1.64994	0.0270202
1430412_at	2.15352	2.09272	2.36481	2.42121	2.46015	2.3633	2.51388	2.78819	0.0270722
1422513_at	2.53366	2.5072	2.1383	2.03325	2.1996	1.95541	2.27187	2.30035	0.0270849
1427239_at	3.53286	3.92151	3.30574	3.57054	3.47552	3.50862	3.19363	2.90545	0.0271069
1424579_at	3.15414	3.3762	3.47565	3.21679	2.68864	3.15937	2.67625	2.77057	0.0271336
1442272_at	4.31657	4.2486	4.10074	4.58645	3.65563	3.86362	3.99178	3.69445	0.0271517
1459624_at	1.91103	2.16189	2.11097	2.23961	2.27162	2.23616	2.50119	2.58877	0.0271551
1457983_s_at	7.3819	7.21256	6.90005	6.81616	6.99754	6.87202	6.91572	6.89647	0.0271617
1446929_at	2.28223	2.03002	2.04664	2.24846	2.4146	2.45993	2.68496	2.54316	0.0271964
1453558_at	3.07883	3.31813	3.02639	2.79514	2.85504	3.41311	2.52318	2.49768	0.0272397
1443439_at	1.82382	1.94953	1.66019	1.70812	2.16716	2.12568	2.00617	1.92296	0.0272614
1453287_at	4.34938	4.08371	5.15594	4.41203	5.4918	4.17479	6.18306	5.50605	0.0272972
1443649_at	3.47103	3.29054	3.40166	3.43461	3.76891	3.43872	3.83335	3.9752	0.0273332
1436176_at	1.99778	1.73374	2.40366	2.15967	1.82199	1.78484	1.84342	1.75876	0.0273518
1452378_at	4.47392	5.27837	4.53514	4.77029	5.77891	5.3585	5.85945	5.25346	0.0274195
1420416_at	3.25001	3.0518	2.36095	2.64285	2.89498	3.42339	2.89498	3.01825	0.0274259
1451286_s_at	6.40519	6.1272	5.42847	6.00933	6.43182	6.34543	6.72453	6.30445	0.0274849
1439904_at	5.57435	5.74471	5.82942	5.50035	4.92819	5.3321	5.10276	5.29476	0.0274923
1417168_a_at	6.87636	6.61454	6.05706	6.13404	6.81084	6.42968	6.83733	6.46857	0.0275051
1440398_at	1.65207	1.76669	2.22816	2.09836	1.77469	1.84532	1.8967	1.93644	0.0275222
1442471_at	2.7176	2.61099	2.67723	2.37404	3.04037	3.02639	2.8639	2.81791	0.0275296
1455026_at	5.95689	5.97801	5.41147	5.11027	5.91174	5.46107	5.82972	5.58835	0.0275326
1440628_at	6.25893	6.40872	6.76699	6.85988	7.27914	6.49473	7.29025	7.14517	0.0275986
1449155_at	2.47419	2.57219	2.61098	2.80714	2.26622	2.57801	3.0065	2.91187	0.027602
1456111_at	4.5102	4.58181	4.67974	4.74137	4.94915	4.69115	4.96424	5.27464	0.0276194
1440294_at	2.19155	2.02842	2.05538	2.26888	2.62807	2.2219	2.78791	2.60686	0.0276411
1446307_at	1.57307	1.66359	1.59525	1.93923	1.5208	1.52799	2.0334	2.05501	0.0276906
1441946_at	5.67159	3.44928	2.03966	4.29682	2.38082	2.52662	1.59148	1.66666	0.0277466
1423685_at	5.60802	5.85154	6.19725	6.16822	6.03453	5.94111	6.18304	6.12586	0.0277656
1424996_at	4.43114	4.6208	3.95809	3.8911	4.49387	4.24716	4.31663	4.83279	0.0277768
1437220_x_at	4.42128	4.49668	3.61917	4.10152	4.31928	4.33721	4.62722	4.31839	0.0277791
1442800_x_at	3.63406	3.14191	2.7901	2.50998	3.21333	2.66803	2.3742	2.71375	0.0277842
1455760_at	2.55263	2.2298	1.99033	2.27231	2.81527	2.52974	2.65403	2.78868	0.0277983
1444422_at	5.20567	4.89412	5.60581	5.66441	5.2681	4.84234	5.24321	5.1459	0.0277984
1435774_at	5.70055	5.47152	5.49737	5.63433	5.02597	5.202	5.5038	5.44627	0.0278226
1460408_at	5.80415	5.56607	5.52506	5.32417	5.55965	5.42346	5.13855	5.15398	0.0278308
1434565_at	6.18853	5.84944	5.6295	5.62147	5.85289	5.78517	5.49124	5.52367	0.0279088
1427079_at	4.44862	4.20602	3.44139	3.67984	4.72532	4.09986	4.38278	3.8749	0.0279126
1445027_at	2.54266	2.15844	2.47971	2.18307	2.44281	2.32592	2.87874	2.88438	0.0279244
1438299_at	6.17315	5.42411	5.72441	6.71233	7.45037	6.28674	7.3321	7.34406	0.0279284
1457709_a_at	4.44606	4.00312	3.80093	3.88108	3.78638	3.94603	3.31625	3.68771	0.02794
1442654_at	2.74212	3.52022	2.89996	2.91678	2.67589	3.00778	2.38695	2.00575	0.0279791
1456509_at	3.27411	3.47666	3.94527	3.71677	3.44193	3.55493	3.35812	2.75774	0.02798
1439610_at	6.71659	6.70916	6.80402	6.48233	6.13178	6.26494	6.35391	5.73154	0.0279948
1434876_at	5.38744	5.26192	4.88089	4.83393	4.84642	5.06282	4.82668	4.98136	0.0280425
1438995_at	2.72111	2.94021	2.96125	3.27742	3.68919	3.15938	3.56229	3.47489	0.0280632
1455556_at	5.03212	4.75637	4.23759	3.82348	4.54985	4.63499	3.72149	4.51819	0.0280649
1416455_a_at	6.45232	6.67476	6.55185	6.4469	6.20716	6.4296	6.16145	5.805	0.028066
1428622_at	3.68389	3.33696	3.13088	3.09857	2.96127	3.35618	2.93592	2.28086	0.0280688
1449050_at	4.69015	4.71447	4.95012	4.48391	4.40267	4.59217	3.7706	4.26405	0.0280711
1418901_at	6.16697	6.69007	5.73015	6.06733	5.96699	5.92766	6.46315	6.44839	0.0281555
1434643_at	3.75542	3.60213	3.31382	3.27067	4.18843	3.69489	4.10683	3.745	0.0281749
1453391_at	2.76559	2.88671	2.91187	3.20735	3.62732	3.07797	3.51667	3.50125	0.0282007
1431897_at	1.81455	2.13819	2.20848	2.09831	1.44279	2.05142	1.24178	1.4965	0.028205
1418446_at	6.10671	5.72166	5.57234	5.4699	6.72642	5.96959	5.31284	5.67556	0.0282095
1453306_at	4.03057	3.93075	3.82505	3.70937	3.91638	3.74654	3.5613	3.4015	0.0282136
1436508_at	3.17755	3.26582	2.82561	2.92694	2.71372	2.92296	3.16892	3.16854	0.0282916
1448018_at	2.73024	2.932	2.79541	2.84316	3.35322	2.85947	3.43304	3.36773	0.0283026
1452681_at	5.09863	5.34696	5.45465	5.34697	5.1215	5.19736	4.84642	4.93196	0.0283231
1452080_a_at	3.30312	3.94906	4.21197	4.49387	2.69991	3.63666	3.63844	3.32214	0.028357
1446040_at	3.31274	3.08879	3.78256	3.71496	3.68809	3.75108	3.71137	3.31904	0.0283628
1419899_at	1.67166	1.69343	2.04302	2.10322	2.10092	2.08057	1.87974	2.01469	0.0283697
1430579_at	5.86267	6.4302	6.16459	6.14802	6.81178	6.39818	6.72139	6.90096	0.0283787
1439678_at	4.55734	5.05773	5.15198	5.55062	5.13274	5.02183	5.51939	5.49312	0.0284025
1436352_at	3.21398	4.2575	4.95416	4.65	3.21205	4.04395	3.79025	3.41923	0.028408
1456870_at	1.72445	1.72292	1.97141	1.95636	1.64545	1.69225	2.03073	2.04743	0.0284162
1426225_at	5.55528	5.15684	4.92735	4.34771	4.79066	5.42823	4.53776	4.39782	0.0284445
1423506_a_at	6.65169	6.67742	6.54301	6.26624	6.41822	6.73941	6.18362	6.00172	0.0284733
1426327_s_at	5.02576	4.87106	4.49056	4.55165	5.31378	4.91824	4.93246	4.7836	0.0284926
1452559_at	2.2869	2.38216	2.14482	2.19213	2.60569	2.44434	2.65183	2.56337	0.028515
1419637_s_at	6.39468	6.17616	6.70178	6.99249	6.79677	6.92053	6.81134	6.46573	0.0285239
1448942_at	6.80908	6.28106	5.91003	5.95231	6.20756	6.29219	6.06796	5.93067	0.0285735
1454189_at	1.72551	1.73734	1.62215	1.48022	1.65043	1.99767	1.17953	1.3711	0.0285799
1460569_x_at	2.4236	2.16806	2.20736	1.95636	2.43446	2.34003	1.82672	1.91303	0.0286578
1436985_at	5.20505	5.10408	4.70191	4.75674	5.01789	4.69971	4.71184	4.48641	0.0286735
1420102_at	1.56847	1.56143	2.1722	1.68758	1.42117	1.47802	1.24998	1.37897	0.0287096
1450750_a_at	6.85368	5.84375	5.70221	6.00361	5.62931	5.56651	5.45168	4.79574	0.0287309
1439859_at	4.57811	4.53438	4.17474	4.06125	4.05419	4.09513	4.34408	4.03942	0.0287326
1440622_at	1.65262	1.82853	2.60856	2.18808	2.02257	1.82619	2.29711	2.00547	0.0287839
1442704_at	2.0805	1.84006	1.83623	2.0805	2.15967	1.65963	2.56465	2.49725	0.02879
1433792_at	4.31134	4.28057	3.79604	2.95281	4.08431	3.63142	3.59856	3.25896	0.0289315
1418380_at	3.31488	2.96241	2.94509	3.1354	2.6919	2.44037	2.62446	2.83092	0.0289318
1457313_at	2.61787	2.61464	2.89023	2.92162	2.79866	2.71951	3.00209	3.0835	0.0289403
1416909_at	6.10184	6.08564	5.77665	5.80517	6.01119	6.07234	5.7378	5.72106	0.028945
1433816_at	7.35354	7.76738	7.19307	7.02834	7.36754	7.26836	7.64385	7.70057	0.0289552
1429495_at	1.80838	1.71151	1.95284	1.90089	1.88888	1.97103	2.2039	2.214	0.0289704
1430409_at	1.86122	2.00697	1.92887	2.00106	1.93322	1.83396	2.28096	2.3391	0.0290054
1426238_at	4.84223	4.52881	4.29609	4.33604	4.94907	4.607	5.02443	4.84223	0.0290203
1428727_at	2.80146	2.59698	3.00554	3.00333	2.91444	2.90931	3.09858	3.34507	0.0290711
1458622_at	8.13142	8.18776	8.072	8.11662	7.90732	8.00812	7.79935	7.64084	0.0290716
1449691_at	2.33349	2.44322	2.5323	2.77494	1.86179	2.22126	2.46398	2.34813	0.029075
1415770_at	7.52498	7.29223	7.46821	7.37751	8.21931	7.8018	7.63428	8.04216	0.029119
1460626_at	6.05706	5.69603	5.24544	5.30919	5.59402	5.59374	5.95907	5.60651	0.0291267
1417263_at	3.10793	3.71818	3.89616	4.01432	3.00422	2.93103	3.81646	3.1097	0.0291408
1455090_at	4.10475	3.76418	3.27486	3.63341	3.98473	4.53743	3.39833	3.7645	0.0291501
1459358_at	2.74675	3.05677	3.21337	4.04969	3.37378	3.11347	4.10284	3.66639	0.0292971
1448409_at	1.81942	1.95609	2.09079	2.37478	1.92677	1.79861	2.21603	2.6591	0.0293034
1429115_at	5.12916	4.79936	4.51061	4.32208	4.67333	4.94829	4.55992	4.45624	0.029318
1423557_at	4.22469	4.95423	5.55356	4.54985	5.70309	5.68425	5.71524	5.4918	0.0293265
1434223_at	5.15349	5.17708	4.92134	4.73564	5.30391	5.17745	5.34076	5.20864	0.029329
1429336_at	3.47119	3.78866	3.94189	3.80843	4.17699	4.09942	4.47239	4.03668	0.0293296
1444441_at	2.55505	2.50655	2.27625	2.53379	2.42513	2.6376	2.91386	2.91187	0.029332
1446698_at	1.76389	1.79719	1.90204	1.93328	2.26595	2.00598	2.16272	2.52741	0.0293417
1457690_at	5.22897	5.8578	5.26679	5.31887	4.53876	5.10786	4.87884	4.52108	0.0293481
1438397_a_at	2.65865	3.21633	3.02639	3.856	3.31926	2.88159	3.97987	3.9535	0.0293496
1452894_at	7.43748	6.93304	7.26658	6.81565	6.79379	6.66089	6.43278	6.50955	0.0293553
1459931_a_at	2.32486	2.37092	2.05675	2.2435	2.52059	2.52844	2.81766	2.51906	0.0294147
1459463_at	4.14023	4.06657	4.92669	4.60137	5.19975	4.20183	5.29069	5.09061	0.0294275
1450625_at	2.46664	2.23911	2.46651	2.29326	2.25209	2.21679	1.93321	1.91249	0.029451
1438711_at	1.70688	1.79369	1.83909	1.71206	1.93112	1.87472	2.16934	2.15576	0.0294733
1420158_s_at	2.03502	2.00243	2.61544	2.37399	2.19259	2.33188	2.12974	2.08512	0.0294925
1457303_at	2.59401	2.83886	2.85966	2.92549	3.11388	2.94078	3.16928	3.30142	0.0295422
1446645_at	2.0342	1.92322	2.11097	1.84342	1.92799	2.17018	2.40475	2.52328	0.0295485
1419516_at	5.19693	5.11932	5.02836	5.14975	5.45391	5.2889	5.44665	5.69498	0.0295567
1455185_s_at	2.2099	2.45184	2.93678	2.56218	2.15967	2.27187	2.15867	2.27034	0.029565
1438705_at	5.20999	4.76306	4.25303	4.35925	4.85526	4.30435	4.35925	4.10775	0.0295677
1423820_at	6.31499	6.2311	5.90449	5.65689	6.0007	6.14364	5.94034	5.88397	0.0295778
1427820_at	6.41619	6.7634	5.60651	6.55443	7.39915	6.37266	7.26081	7.93666	0.0295907
1419690_at	3.02639	3.16446	2.98704	2.82349	2.65992	2.71385	2.57202	2.73438	0.0296061
1422740_at	3.82562	4.14419	4.23355	4.68478	3.63322	3.84684	3.9198	4.13038	0.0296213
1440082_at	3.12164	3.11733	2.91625	2.99489	3.56761	3.09524	3.74607	3.45399	0.0296624
1426858_at	3.5669	3.28585	3.06325	3.40675	2.57732	3.14244	2.58653	2.79599	0.0296706
1453006_at	2.48872	2.63836	2.23942	2.37838	2.08973	2.4072	1.99025	2.02053	0.029677
1446641_at	1.79028	1.70433	1.96914	1.81782	2.10622	1.96451	2.53734	2.13264	0.0296976
1442394_at	1.60587	1.70969	1.61581	1.88015	1.4855	1.56143	1.21475	1.30368	0.0297011
1449581_at	2.7399	2.61438	2.42551	2.44095	2.32014	2.33242	2.24083	2.27049	0.0297389
1443760_at	3.70847	3.64556	4.01068	4.18102	3.55254	3.82355	4.02684	3.99799	0.029743
1420935_a_at	6.13511	6.19991	6.19419	6.02816	6.74059	6.53086	6.69819	6.30645	0.0297533
1450370_a_at	2.76592	2.96311	3.294	3.37944	2.96235	3.23998	3.55044	3.26962	0.0297612
1452735_at	7.866	7.98043	7.95442	7.65347	7.88212	7.98633	7.35023	7.53275	0.0297649
1451174_at	2.91187	2.8953	2.97413	3.53087	3.31879	3.13921	3.50507	3.80583	0.0297655
1443746_x_at	4.11383	3.43821	3.70229	2.88387	3.61952	2.93552	2.74752	1.91932	0.029815
1422730_at	3.96015	3.43635	3.20604	3.02191	3.07529	3.21572	3.18414	3.06509	0.0298397
1439854_at	4.84127	5.15173	4.61062	4.84642	5.15251	5.00052	4.5602	4.56022	0.0298529
1426318_at	2.50048	2.18853	1.93079	1.71167	2.30389	3.15297	2.08541	1.7993	0.0298771
1435695_a_at	5.82494	5.88096	5.42258	5.47795	5.55658	5.46882	5.69709	5.69994	0.0299125
1429484_at	4.05309	4.088	3.88969	3.87095	3.83389	3.79441	3.64374	3.63224	0.0299145
1456256_at	3.98109	4.07957	3.66598	3.66794	3.87391	3.79914	4.05349	4.06791	0.0299203
1434369_a_at	9.01667	8.55336	8.74897	8.54221	8.37041	8.24321	7.94267	8.31242	0.0299283
1455003_at	4.78524	5.21553	5.00278	5.05044	4.54724	4.68896	4.63338	4.21753	0.0299719
1418148_at	2.12974	3.21188	3.70762	2.98917	2.33067	3.02639	2.0581	1.66227	0.0299813
1451338_at	4.76494	4.57862	4.03699	4.29147	4.53486	4.43291	4.52995	4.66503	0.0299827
1453782_at	6.23838	6.45325	5.98135	5.99885	6.06476	5.90284	5.91704	5.79962	0.0299879
1426820_at	7.61256	7.78999	6.88927	7.28542	7.82295	7.59903	8.03965	7.52374	0.030013
1427037_at	3.43788	3.50562	3.44849	3.62773	4.14711	4.02419	3.98215	3.47845	0.0300215
1428946_at	3.19168	3.35535	3.73541	3.33854	2.77301	3.15528	2.89738	2.97814	0.0300459
1457355_at	3.743	3.6168	4.26649	4.15418	4.03908	3.72963	3.22426	3.77233	0.0300905
1419367_at	4.88561	4.80784	4.80674	4.49387	4.89545	5.32043	4.50281	4.45416	0.0301081
1443360_x_at	1.98668	2.1524	2.05185	1.9634	2.29401	2.37436	2.33805	2.57976	0.0301212
1454617_at	6.31377	6.5116	6.5403	6.28958	5.80517	6.04168	5.53827	6.09887	0.0301455
1428732_at	2.67278	2.56467	2.61924	2.59119	2.11725	2.25855	2.27187	2.47847	0.0301754
1457821_at	2.89106	2.9314	2.71708	3.28777	3.50148	3.02149	3.75319	3.59133	0.0301956
1456013_x_at	5.46407	4.98307	4.67925	4.35443	4.82828	4.4778	4.59906	4.69375	0.0302082
1424652_at	3.31072	3.2574	3.66293	3.71814	3.65395	3.81735	3.55775	3.79064	0.0302105
1422673_at	4.79978	4.69837	4.20819	4.48434	4.23122	4.30382	4.39172	4.43333	0.0302284
1449601_x_at	2.91278	2.37595	2.45863	3.03155	3.35907	2.83224	3.4662	3.61663	0.0302288
1430151_at	2.63327	3.10508	2.91119	3.37693	3.56868	3.18865	3.80067	3.58765	0.0302456
1436755_at	3.44193	2.36726	1.73484	2.67157	1.68466	1.75103	1.47553	1.78582	0.0302522
1429987_at	4.66696	4.58017	4.37904	4.2322	4.45701	4.57388	4.09976	4.25126	0.0302964
1444900_at	1.75282	1.68329	2.01307	1.94179	1.94179	1.91295	1.56189	1.61247	0.0302969
1423258_at	3.52754	2.77725	2.91687	2.56579	3.33538	3.21941	2.56579	2.37859	0.0303006
1452163_at	2.88112	2.72347	3.34565	3.53282	2.67399	3.07368	3.18246	3.97262	0.0303024
1448564_at	5.60917	5.58833	5.35746	5.33804	5.43185	5.62326	5.11711	5.21033	0.0303068
1423273_at	3.52505	3.50863	3.26935	3.00703	3.18324	3.01651	3.04672	3.05733	0.0303096
1421093_at	5.72246	5.52503	5.23809	5.26033	6.02046	5.7069	5.44828	4.75723	0.0303125
1449108_at	5.87311	6.01599	5.56439	5.67003	5.63194	5.99319	5.42259	5.39227	0.0303146
1449335_at	7.24478	6.80817	6.63375	6.56571	7.07309	7.48816	6.58243	6.84946	0.030364
1421317_x_at	2.3824	2.43662	1.91163	2.01262	1.92677	2.12963	2.10781	2.08512	0.0303672
1447206_at	2.45998	2.91187	2.65324	3.3603	2.89678	2.70876	3.6234	3.45484	0.0303717
1456659_at	2.88487	2.10446	2.68402	3.62716	4.40909	2.79327	4.60097	4.22248	0.0304439
1421451_at	2.31223	2.08693	2.62446	2.61001	2.63495	2.57209	2.35439	2.40961	0.0304723
1438325_at	2.19678	2.06279	1.99343	1.79117	2.76418	2.30863	2.23374	2.15253	0.0304981
1416128_at	2.51243	2.22786	1.97963	1.75285	2.39166	2.4501	2.10776	2.39655	0.0305064
1443798_at	9.86353	9.73701	10.1385	10.3874	10.1779	10.468	10.3638	10.1787	0.0305449
1448478_at	5.37519	5.52089	5.2466	5.60391	5.33903	5.26144	4.84642	5.01217	0.0305937
1436148_at	6.9712	7.24289	7.26029	7.25562	6.80133	6.68206	6.93899	7.08745	0.0305957
1422540_at	3.54557	3.17619	2.85379	3.04698	3.16097	3.51667	2.90619	2.63822	0.0306454
1455255_at	3.37543	3.70485	4.13091	4.16275	3.7474	4.12226	3.97658	4.05069	0.0306585
1442393_at	2.17571	2.60821	2.12428	3.27296	2.08489	2.65555	3.68399	3.41971	0.0306593
1418595_at	3.18421	2.96606	3.35286	3.21358	3.48359	3.65087	3.73224	5.33503	0.0306944
1456023_at	3.32974	3.44727	3.75646	3.39663	3.35823	2.57903	2.73574	2.7888	0.0307032
1455040_s_at	5.4022	5.29257	4.98359	5.05535	4.80525	5.062	4.80077	4.93039	0.030728
1437279_x_at	1.74436	1.66215	1.18806	1.21815	1.43929	1.50626	1.58122	1.33271	0.030755
1431614_at	2.80388	2.85326	2.43455	2.15385	2.68953	2.70256	2.66048	3.09402	0.0307632
1424238_at	5.31691	5.28195	5.18981	5.53652	5.86001	5.76277	5.99885	5.58609	0.03078
1455489_at	6.01868	6.01248	5.80167	5.84432	5.84432	5.83687	5.52378	5.62581	0.0307815
1448714_at	4.85574	5.17533	5.18942	5.19498	4.67563	4.92386	4.73782	4.48891	0.0308566
1421346_a_at	5.5949	5.57486	5.4689	5.43238	5.96748	5.65413	5.85517	6.37794	0.0308577
1417963_at	2.73948	2.86395	2.26795	2.43881	2.92935	3.26876	3.0065	2.48073	0.0308635
1440071_at	3.56552	3.07085	2.77826	2.6037	3.36607	2.77826	2.55668	2.56838	0.0308676
1422605_at	6.86177	7.06432	6.698	6.47429	6.97368	7.13852	7.29154	6.9989	0.0308813
1427470_s_at	6.15462	7.102	7.6296	7.29107	7.14885	7.38314	7.71909	7.52757	0.0308871
1445329_at	3.68615	3.6103	3.68837	3.66324	4.40883	3.75319	4.37301	4.20151	0.0309413
1440171_x_at	3.02445	2.83253	2.77411	2.8733	2.23407	2.77411	2.20708	2.38667	0.0309448
1418299_at	1.9079	1.88627	2.02403	1.99113	1.88232	1.96776	2.28419	2.29624	0.0310249
1436197_at	2.81927	2.7539	2.42225	2.32907	2.62632	2.64295	2.71667	2.74084	0.0310295
1460027_at	1.64683	1.45833	1.85933	1.70394	2.00507	2.06715	2.31517	1.90356	0.0310569
1427015_at	2.41511	2.21391	2.13146	2.01591	2.64459	2.52408	1.9809	2.27414	0.031069
1432228_at	1.95547	1.95099	1.76249	1.7759	1.9697	2.01931	1.60729	1.6137	0.0310826
1456219_at	2.61463	2.61736	2.0085	1.90399	2.51381	3.53519	2.57367	3.02482	0.0311628
1453851_a_at	5.07231	5.19308	5.00648	5.17436	4.75797	4.64408	5.09712	5.02685	0.0311785
1418755_at	1.43508	1.45688	1.56838	1.68158	2.06541	1.79311	1.57489	1.45528	0.03118
1439614_at	2.4417	2.54552	2.11097	2.57356	2.70431	2.66611	3.2896	2.8213	0.0311919
1420842_at	6.12721	6.02467	5.69455	5.52592	6.0819	5.95858	5.78344	5.9635	0.0312639
1428584_a_at	7.62652	7.78035	7.41803	7.48263	8.30102	7.94142	8.19278	7.71548	0.0312686
1422643_at	4.36457	3.68389	3.35796	4.07895	3.77337	4.15388	3.15206	2.95047	0.0312708
1454693_at	5.3192	5.4168	5.38448	5.05588	4.98398	4.64457	4.98793	4.74062	0.0313065
1444068_at	1.58919	1.6832	1.77227	1.781	1.91768	1.84009	2.22353	2.00025	0.0313225
1455698_at	6.81455	6.8963	6.93616	6.78102	6.42209	6.7443	6.48666	6.16798	0.0313322
1448724_at	3.46144	3.13797	2.91998	3.02639	3.50955	3.51667	2.91898	3.20562	0.031344
1450411_at	1.98698	2.10298	1.89928	1.92029	1.77189	1.75837	1.56369	1.66566	0.0313893
1419194_s_at	1.85176	1.95218	2.09594	2.08157	1.51132	1.7521	2.00719	2.38667	0.0313924
1440662_at	3.58591	3.50548	3.46087	3.91331	3.90178	3.50926	4.08445	4.46464	0.0313997
1424539_at	6.40401	6.5083	6.43035	6.37643	6.17267	6.01932	6.11729	6.09986	0.031403
1431525_at	1.78962	1.94416	1.82962	1.89091	2.07444	1.73202	2.4115	2.27187	0.0314033
1450368_a_at	1.46446	1.89981	2.17746	2.03455	1.67237	1.85124	2.15967	2.27187	0.0314124
1455766_at	9.21715	8.89963	8.79764	8.63204	9.07018	8.80436	8.55794	8.43795	0.0314382
1446318_at	2.61463	2.66359	2.76486	3.05531	3.46193	2.63503	3.78923	3.4037	0.031444
1423072_at	3.4801	3.55089	3.10889	3.33985	4.16829	3.61657	3.69712	4.1096	0.031457
1432705_at	3.52272	4.25653	4.6169	4.22733	4.42486	4.27637	4.93004	4.68285	0.0314726
1443891_at	2.75656	2.76107	2.54113	2.48178	2.62533	2.60319	3.0065	2.86777	0.0314749
1456523_at	4.28384	4.97531	4.17651	3.93596	4.06725	4.04077	3.95049	3.24486	0.0315537
1434032_at	3.53712	3.31211	3.01632	2.85121	3.94691	3.38057	3.51667	3.31211	0.0315864
1442472_at	2.37532	2.24938	2.2051	2.04612	2.60524	2.54128	1.8218	2.21382	0.0315924
1433817_at	5.05899	4.76398	4.22876	4.44084	4.59267	4.4656	4.82327	4.57971	0.0316069
1448535_at	4.09121	4.03791	4.24144	3.89151	3.69295	3.68389	3.73189	3.57288	0.0316563
1437484_at	3.13168	3.23445	3.04038	3.08519	3.34076	3.41	2.9471	2.95071	0.0316595
1426167_a_at	3.29233	3.18138	3.51284	3.66443	2.96818	3.2271	3.21781	2.96992	0.0316641
1452888_at	3.54036	3.78244	3.23471	3.33272	3.09215	3.23918	3.43927	3.34536	0.0316721
1451556_a_at	3.91019	4.1549	4.09302	4.31419	3.69818	3.70419	3.8957	3.82938	0.0316899
1429305_at	3.29601	3.14395	2.9883	3.20455	3.59235	3.53536	3.21438	3.18579	0.0316956
1427924_at	2.10696	2.16027	1.72289	1.84342	1.94584	1.95507	1.71253	1.74474	0.0316984
1447886_at	2.45872	1.98922	1.93094	2.22547	2.35977	2.3487	1.67223	1.76158	0.0317178
1436280_at	2.05032	2.00451	2.37137	2.47672	2.38656	2.39677	2.25052	2.16252	0.0317392
1453165_at	1.88793	2.1117	2.15823	2.20113	1.29042	1.70288	2.02088	1.62455	0.0317397
1425906_a_at	2.00691	2.3281	2.54604	2.69785	2.2629	2.25172	2.52499	2.58538	0.0317431
1418772_at	5.49956	5.36955	5.87978	5.30219	4.98927	5.00783	5.02645	5.10758	0.03176
1420345_at	1.88272	1.93213	1.65315	1.94625	1.89894	1.91249	2.18691	2.4667	0.0317612
1419826_at	2.30245	2.41483	2.57411	2.38567	2.15967	1.86248	2.06807	2.08512	0.0318521
1450770_at	5.3709	5.37209	5.40072	5.21849	4.86537	5.17427	4.98902	4.48428	0.0318571
1440311_at	4.45381	4.40275	5.09415	5.52228	5.22878	4.42921	5.08045	5.21268	0.0318572
1452710_at	3.83248	3.86535	4.03762	4.22021	3.40577	3.74088	3.8319	3.78105	0.0318598
1417153_at	1.99262	1.9588	2.07514	2.15967	2.20515	2.25784	1.88305	1.6578	0.0318746
1458235_at	1.68788	1.82945	1.74123	1.90305	2.11816	1.97537	2.25704	2.14681	0.0319259
1460022_at	2.20051	2.25786	2.48274	2.33906	2.05915	1.8899	1.93594	2.08714	0.0319361
1439651_at	4.0079	4.078	3.75593	4.19276	4.60136	4.0482	5.01144	4.54374	0.0319483
1417600_at	5.80099	5.40934	5.68668	6.27765	5.37156	5.24072	5.8995	6.54794	0.0319601
1452105_a_at	4.78809	4.9055	5.04645	5.38469	5.35277	5.11286	5.57652	5.34561	0.0320104
1423377_at	2.63004	2.80643	2.50887	2.33761	2.57819	2.78561	2.27283	2.27283	0.0320496
1435865_at	6.71571	6.96478	6.74817	6.72182	6.26195	6.48084	6.52354	6.21066	0.0320791
1432882_at	3.62036	3.50575	3.2227	3.69867	3.68262	3.77653	3.96755	4.18083	0.0321704
1443327_at	5.64015	5.56719	5.83717	5.96011	5.52374	5.39542	6.05753	5.75139	0.032173
1446496_at	2.10701	2.07757	1.82969	1.95636	2.47574	2.29876	1.97446	2.15628	0.0321785
1426640_s_at	6.50427	6.7998	6.3473	6.21	6.20768	6.43182	6.17521	5.92282	0.0321786
1420144_x_at	2.02047	1.87772	1.77788	1.81605	1.94942	1.7548	2.45144	2.15365	0.0321951
1456110_at	5.42032	5.70378	6.16271	5.67807	6.59949	6.16877	6.71836	6.06905	0.0322074
1420138_at	5.71351	5.3088	4.978	4.99274	5.38766	5.65315	5.41414	5.40539	0.0322094
1437843_s_at	6.92592	6.38177	6.28185	6.10431	6.29612	6.14508	6.01354	5.93317	0.0322269
1446303_at	2.31136	2.40207	2.17946	2.283	2.66853	2.30723	2.95003	2.67469	0.0322385
1427040_at	3.48717	3.56853	2.77378	2.44631	3.47473	4.23851	2.34095	3.50241	0.0322723
1449859_at	3.39482	3.0477	3.17453	2.84382	2.29031	2.73207	2.84382	2.69872	0.0322967
1433811_at	7.15817	6.79288	6.32502	6.48915	7.16287	6.77803	6.98385	6.86569	0.032359
1447830_s_at	7.13119	7.02683	6.94699	6.44113	6.58671	6.46767	6.42266	6.55552	0.0324259
1432673_at	2.35442	3.08358	2.8217	2.90774	2.6279	3.38251	4.20293	3.49728	0.0325035
1417266_at	3.22456	3.17586	6.40241	5.27317	3.15714	3.30196	2.99007	6.10216	0.0325081
1438635_x_at	5.72193	5.37642	5.07566	5.07698	5.98865	5.55994	5.57832	5.29128	0.0325217
1421897_at	3.85098	4.14739	3.75404	3.67291	3.56709	3.54652	3.48012	3.5936	0.0325916
1437544_at	3.33447	3.34308	3.50109	3.32811	4.34311	3.52829	4.15817	3.97056	0.0325935
1451676_at	5.38591	5.73269	5.3894	5.34045	6.00787	5.94369	5.89436	5.53389	0.0326523
1442262_at	2.54376	2.63836	3.10689	3.64137	3.36942	2.9703	3.84611	3.15434	0.032654
1450795_at	2.34464	2.24208	1.85229	1.96364	2.24709	2.32136	2.07881	1.8359	0.0326676
1455833_at	2.12714	2.08262	2.42929	2.48073	1.67372	2.17779	2.42775	2.44048	0.0326892
1455750_at	3.15646	3.05242	3.13068	3.15236	3.2118	3.2875	3.74946	3.42126	0.0327102
1455416_at	1.88635	1.93462	1.56321	1.65309	2.11028	2.15967	2.16098	1.81303	0.032713
1458002_at	2.78575	2.86107	2.70585	3.15677	3.25462	2.97056	3.99823	3.31463	0.0327137
1424553_at	3.86717	3.86059	3.31981	3.61564	4.06007	3.8439	3.94379	3.87641	0.0327306
1445880_at	3.18109	3.15305	3.50137	4.16557	4.12356	3.40685	4.06988	4.23116	0.0327363
1428447_at	6.30416	6.47097	5.53652	6.08009	5.95186	5.97649	5.86365	5.60326	0.0327525
1457571_at	3.86284	3.97556	3.56054	3.45475	3.19692	3.72026	3.33205	3.21457	0.032761
1455857_a_at	2.07824	2.27113	2.05629	2.08314	2.12468	2.4468	1.71018	1.80626	0.0327932
1454067_a_at	4.26276	4.64017	4.29834	3.8136	4.51252	4.62421	4.64787	5.02784	0.0327975
1416411_at	2.2908	1.87136	1.63662	1.47255	1.99178	2.28323	1.62113	1.84673	0.0327992
1454799_at	2.73953	2.14895	1.97952	1.91477	2.32145	2.11297	1.78968	1.76973	0.0328974
1434819_at	4.39516	4.3609	4.3883	4.43726	4.06622	4.31013	4.05351	3.84619	0.0329227
1455657_at	3.26408	3.15666	3.14292	2.93239	2.40253	2.6682	2.28657	2.93498	0.0329252
1450793_at	1.59358	1.50913	2.01731	2.03987	1.89572	1.76213	1.5721	1.80598	0.0329346
1456005_a_at	4.68075	4.28058	3.91849	3.67323	4.28602	3.93567	3.682	4.03907	0.0329368
1457612_at	2.98443	2.79599	2.85968	2.80832	3.30783	3.02639	2.58782	2.68418	0.0329437
1419084_a_at	2.18485	2.27839	1.99076	1.80036	2.21227	2.33683	1.98124	1.81185	0.0329527
1431246_at	3.05205	3.09504	2.89009	2.96134	2.92719	3.23492	3.40133	3.44976	0.0329543
1441847_at	2.07988	2.03247	1.66852	1.55651	2.41451	1.98922	1.77382	1.98922	0.0329812
1447771_at	9.36014	9.12794	8.05011	8.75123	9.48373	9.05903	9.48295	8.9196	0.0330796
1426044_a_at	3.43769	3.39298	2.913	3.34402	3.75781	3.67099	3.36389	3.38904	0.0331045
1436579_s_at	5.6316	5.66712	5.82987	5.73815	5.56904	5.28341	5.22388	5.38508	0.0331253
1439552_at	6.23838	5.97246	5.7631	5.82515	6.32217	6.14328	6.28172	6.235	0.0331721
1427119_at	2.17236	2.15692	1.98922	1.90404	2.07777	2.26308	2.45449	2.37841	0.0331727
1449392_at	1.96174	1.9746	1.67254	1.71473	1.72254	1.81022	2.28718	2.01012	0.033233
1429141_at	2.7314	2.45056	2.46782	2.62896	3.00843	2.95374	2.83534	3.00368	0.0332388
1441086_at	1.54614	1.72562	1.83216	1.98134	1.57707	1.76083	2.21868	2.00008	0.033261
1423213_at	6.5916	6.47932	6.99293	6.66476	6.39695	6.58103	6.26514	6.28736	0.0332672
1422977_at	4.29979	4.46178	4.0557	3.4765	3.82352	3.76616	3.92945	3.796	0.0332819
1428434_at	6.89785	6.72534	6.9199	6.87396	7.34544	7.19708	6.97418	7.11719	0.0332951
1457934_at	2.02665	1.97794	1.72034	2.00229	2.15245	1.97763	2.33873	2.40593	0.0333251
1449146_at	2.60622	2.8719	2.2322	2.45294	2.2407	2.22937	2.44187	2.40103	0.0333419
1424420_at	5.85561	5.9072	6.15064	6.05262	5.27885	5.75177	5.42382	5.72106	0.0333735
1453172_at	6.98889	6.55614	6.1285	5.4178	6.20351	6.3615	6.20382	6.79316	0.0333804
1440357_at	3.26574	3.06389	2.6327	2.73027	3.00264	2.91187	2.81404	2.93011	0.0333869
1431118_at	1.91359	2.03438	2.2615	2.43768	2.5284	2.343	2.3103	2.33078	0.0334354
1434109_at	3.83752	3.80743	3.41522	3.47539	3.32226	3.66	3.31899	3.31072	0.0334406
1441261_at	1.86222	1.78438	2.42428	2.12223	1.93312	1.93926	1.88528	1.64907	0.0335741
1449283_a_at	2.31528	2.06563	2.2322	2.1393	2.62279	2.60526	2.35638	2.49204	0.0335958
1441115_at	1.3146	1.36546	1.37522	1.39612	1.29898	1.30343	1.70143	1.66917	0.0336064
1439696_at	2.38088	2.20373	2.5112	2.70288	3.12334	2.38715	3.01255	3.27066	0.0336142
1456825_at	4.07539	4.11688	4.237	4.49873	4.3702	4.37161	4.58638	4.57971	0.0336341
1430423_s_at	3.10332	3.32786	3.16602	3.32598	3.49246	3.57257	3.09401	2.94788	0.0336401
1454768_at	5.2267	5.51142	5.70416	5.34478	5.04962	5.23945	5.04089	4.7169	0.0337043
1440274_at	4.14837	3.97095	3.58109	4.35674	4.74775	4.44698	4.80927	4.591	0.0337096
1415903_at	5.75841	5.75886	5.35123	5.5484	6.22823	5.85327	5.74606	5.53166	0.033784
1451093_at	3.16047	3.19398	3.27356	3.19398	3.63344	3.53211	3.24501	3.30566	0.033786
1429958_x_at	5.86908	6.06551	5.71932	5.77547	6.41501	6.19783	6.3102	5.97874	0.0337979
1426966_at	5.17662	4.87292	4.43624	4.60299	4.91262	4.81442	4.94073	4.90931	0.0338026
1437607_at	1.16806	1.20163	1.33503	1.35239	1.47922	1.31458	1.72294	1.57401	0.0338035
1457693_a_at	2.47481	2.38464	1.95339	2.03369	2.38794	3.08798	2.65818	2.51191	0.0338129
1435248_a_at	6.62482	6.76777	6.78549	6.7163	6.16083	6.45374	6.46465	6.31846	0.0338308
1444152_at	4.56476	4.67	4.72997	4.77799	5.49792	4.80126	5.55092	5.17326	0.033883
1436325_at	3.17755	2.9393	2.79901	2.57877	3.01325	2.80714	2.59387	2.50216	0.0339395
1420048_at	5.43315	5.57612	5.70659	5.95234	5.90492	5.52614	6.13268	6.06805	0.0339516
1438353_at	2.45429	2.38223	2.48107	3.21125	2.9564	2.82797	3.1583	3.28925	0.0339588
1459105_at	3.16374	3.14408	2.88486	2.94253	3.19155	3.10498	3.34121	4.21205	0.0339651
1424924_at	3.02098	3.52147	3.52243	3.38496	2.80094	3.25167	3.6854	3.86968	0.0340046
1439094_at	4.3961	4.04953	4.57706	4.57945	4.95697	4.3749	4.84344	5.35507	0.0340153
1415904_at	7.59393	6.43321	8.27534	8.15428	7.54032	8.41718	8.14855	8.28325	0.0340566
1453869_at	2.04354	1.9875	1.74964	2.15967	1.74098	1.7957	2.62591	2.22307	0.0340677
1457075_at	3.68104	3.64426	3.61278	3.78638	3.86366	3.66102	4.00425	4.34105	0.0340953
1439597_at	2.21395	2.42317	2.04998	2.36612	2.96436	2.53671	2.68058	2.74874	0.0341886
1451657_a_at	1.71079	1.79543	2.23091	2.15744	1.84723	1.83616	2.06656	1.87411	0.0341956
1436702_at	5.58552	5.28734	4.57177	4.76999	5.6936	5.21001	5.74784	5.06259	0.0341987
1433446_at	5.51518	6.65722	7.14866	7.25308	5.95041	6.46803	6.53838	6.72064	0.0342544
1451830_a_at	2.37193	2.70327	2.75461	2.77068	2.62534	2.69336	2.95303	3.22276	0.0342814
1421458_at	3.53093	3.52536	3.15714	3.1036	3.20511	3.18082	3.26934	3.18024	0.0342956
1427427_at	6.31625	6.53977	6.76598	6.97189	6.58516	6.559	6.87053	6.77751	0.0343811
1444394_at	3.10338	2.6949	2.11097	2.23649	2.84683	2.64408	2.73711	2.18535	0.034395
1429596_at	2.60785	2.61736	2.72431	2.64116	2.71134	2.39784	2.26882	2.11966	0.0344128
1434279_at	2.74212	2.66917	2.86367	2.80714	3.21737	3.06516	2.94249	2.9594	0.0344211
1457745_at	2.89418	2.69384	2.79496	2.61217	3.02639	3.04062	3.12656	3.13394	0.0344736
1438866_at	5.2296	4.70183	5.19711	5.12098	5.07824	4.53712	4.24163	4.47452	0.0346479
1452004_at	2.61463	2.11498	2.11498	1.89919	1.83019	1.88152	1.79319	1.71168	0.0346628
1424653_at	4.77356	4.53438	3.99178	4.2958	4.36111	4.25447	4.19791	4.2142	0.0347159
1427229_at	4.49868	5.28407	6.01585	5.59195	4.99279	5.29737	5.12243	5.17326	0.0347252
1456916_at	1.91224	2.08412	2.25905	2.50758	2.88568	2.41558	2.87694	2.45211	0.0347267
1425523_at	6.3599	6.61291	6.53972	6.49921	6.91686	6.76414	6.93713	6.8297	0.034741
1423575_a_at	5.51384	5.61418	5.28855	5.28318	5.07466	5.26787	5.15078	5.15143	0.0347569
1452276_at	5.41426	5.45099	5.71324	5.65933	5.01564	5.42583	4.99976	5.25105	0.0347829
1416271_at	4.77624	3.83167	3.16304	3.08734	3.58881	4.53225	3.24466	3.6353	0.03481
1442203_at	1.88836	1.92127	1.73329	1.94286	1.72202	1.79595	2.30367	2.13321	0.0348653
1460001_at	3.54081	3.64923	2.96056	3.2386	3.22715	3.01517	3.17487	2.67224	0.0349242
1415855_at	5.94692	5.69197	6.02761	5.95885	5.35407	5.74339	5.27665	5.53958	0.0349866
1420093_s_at	7.0307	7.52409	7.46438	7.65898	7.75476	7.80213	7.8326	7.90306	0.0349898
1455557_at	3.30666	3.78429	3.66554	3.30033	2.67081	3.20742	2.55297	3.01046	0.0349932
1426189_at	2.50704	2.22659	2.32806	2.32168	2.39643	2.55805	2.06335	1.86646	0.034995
1435747_at	4.30555	4.28198	4.51313	4.31068	3.80174	4.00669	3.78759	4.16137	0.0350125
1417018_at	4.19899	3.78297	3.62112	3.56978	3.96521	4.08043	3.39672	3.67273	0.0350576
1442667_at	3.05915	3.23712	2.84325	2.99958	3.36902	3.20389	3.67418	3.31834	0.0350652
1453428_at	2.87824	3.0185	2.49645	2.61629	3.12749	2.93288	2.74752	2.90695	0.0350946
1430575_a_at	2.22481	2.5072	2.76486	2.78836	2.37887	2.59566	2.74843	2.92518	0.035121
1455393_at	2.98726	2.2237	1.7574	1.59859	2.13204	2.6547	1.95763	2.24388	0.0351343
1426025_s_at	4.44775	4.31258	5.16519	5.04356	4.35939	4.1356	4.69205	6.08566	0.0351966
1428216_s_at	2.20947	2.39012	2.48073	2.53541	2.11586	2.39024	2.07502	1.82005	0.035229
1428985_at	4.36788	4.66121	4.40872	4.24779	3.71645	4.18864	4.02943	3.37206	0.0352712
1428895_at	4.86019	4.929	4.89101	4.85778	4.52513	4.57971	4.43723	4.65848	0.0353019
1452094_at	5.99898	6.26899	6.13436	6.03084	5.58929	5.76168	5.88549	5.76109	0.0353413
1423965_at	6.5847	6.48782	6.46064	6.46278	6.31569	6.16748	6.20114	6.03324	0.0353625
1453185_at	5.58481	5.97253	6.50205	6.02472	6.44045	6.27239	6.39818	6.44826	0.0353651
1456756_at	3.71275	3.81227	3.4075	3.44818	3.22922	3.42735	3.42339	3.14775	0.0354822
1417161_at	4.79177	4.97506	5.08786	4.84812	4.61819	4.6194	4.48167	4.58405	0.0354829
1441141_at	2.59389	2.88214	2.81517	2.91678	2.38129	2.39743	2.574	2.5934	0.0354995
1428800_a_at	3.3124	3.11045	2.86104	2.81143	2.70205	2.89618	2.81772	2.76915	0.035505
1429694_at	3.39662	3.27797	3.27797	3.88963	4.07888	3.43401	4.11823	4.37653	0.0355352
1444120_at	3.63522	3.68389	3.42352	3.66774	3.88528	3.47606	4.37332	3.99272	0.0355378
1435228_at	7.01858	7.1483	7.10463	7.01865	6.88418	6.78427	6.69926	6.703	0.0355784
1435750_at	1.78716	1.7202	1.55344	1.50995	1.84342	1.84605	1.94947	1.92661	0.0356134
1457753_at	1.71607	1.63284	1.89806	2.11461	1.7648	1.74796	2.02777	2.64655	0.0356589
1418195_at	3.06586	2.96432	2.72842	2.8469	3.06833	2.80714	2.44292	2.61463	0.0356803
1449482_at	5.83956	6.32851	5.97343	5.70448	5.64082	5.40048	5.54278	5.4072	0.0356848
1450047_at	7.13056	6.69398	6.65896	6.2719	6.98284	6.84843	6.4938	6.11926	0.0357003
1459678_at	3.46146	3.42971	2.86377	3.11489	2.91187	3.18376	2.91108	3.03214	0.0357341
1423808_at	2.95205	3.10535	2.29046	2.65214	2.73279	2.79931	2.74723	2.61463	0.0358027
1455531_at	5.46372	5.79193	4.99978	5.47956	5.72745	5.9307	6.37621	5.79193	0.0358602
1440254_at	5.70841	5.06498	4.89803	4.5384	5.0941	4.91738	4.65362	4.69862	0.0358754
1457472_at	3.45835	3.42734	3.80114	3.44182	2.32217	3.17755	3.01575	1.98922	0.0358964
1428119_a_at	3.89371	4.19172	4.82142	4.5821	3.79002	4.29713	4.25056	4.64457	0.0359605
1438491_x_at	3.51715	3.73419	3.69845	3.63889	3.7953	3.90885	3.37328	3.3857	0.0359673
1416019_at	2.10296	2.34208	3.26189	2.69482	1.63881	2.27091	2.62446	1.98922	0.0359984
1460206_at	4.99245	5.39669	4.4951	4.52816	5.07933	4.73943	5.06688	4.77117	0.036018
1453320_at	3.13866	3.27425	2.65153	2.82843	3.10393	3.88628	2.74752	2.90791	0.0360477
1450051_at	4.10725	4.78039	5.11503	4.44931	5.30766	5.50506	4.84612	5.01343	0.0360587
1425568_a_at	7.17261	7.07145	7.06498	7.01546	6.5148	6.98022	6.43518	6.68	0.0360729
1456501_at	2.32131	2.08177	1.86669	1.75031	1.92677	1.81893	1.76903	1.73563	0.0360886
1444117_at	2.27619	2.29663	1.98922	2.10474	2.20154	2.10474	2.44816	2.48073	0.0361514
1453204_at	1.72518	2.05253	1.92576	1.84342	1.78031	1.68523	1.43963	1.42574	0.0361697
1430192_at	2.22288	2.16177	2.14735	2.18104	2.36638	2.25967	1.95375	1.79098	0.0361777
1417483_at	4.2022	4.06657	4.39571	4.21066	3.73816	4.01201	4.28648	4.57235	0.0362227
1451959_a_at	1.87347	1.8266	1.8653	1.91123	2.05963	2.03425	1.68027	1.54307	0.0362326
1429212_a_at	2.71066	3.28574	2.78264	2.57379	3.28347	3.32689	2.78376	2.71204	0.0362699
1443699_at	1.97739	1.86032	2.08139	2.19989	1.90258	2.07262	2.39284	2.31886	0.0362712
1449339_at	4.03992	4.50129	3.74261	4.04506	3.6713	3.73222	3.73355	3.68377	0.0363081
1439109_at	1.30656	1.19186	1.53569	1.43691	1.42497	1.38798	1.73417	1.64402	0.0363182
1459857_at	3.67883	3.73936	3.96582	4.12739	4.16323	3.74814	4.21197	4.40777	0.0363378
1457392_at	5.22613	5.37285	5.45491	5.68903	5.08045	5.09314	5.38365	5.32991	0.0364263
1430431_at	1.75412	1.71977	2.03911	2.07477	1.73374	1.71222	2.01837	1.96923	0.0364478
1428232_at	5.05388	5.09399	5.3894	5.21676	4.53087	4.80079	4.71105	5.16507	0.0364544
1425210_s_at	2.61463	2.48783	2.68727	2.68727	2.41056	2.4501	2.33787	2.11902	0.0364947
1425892_a_at	3.52292	3.32758	2.83184	2.87943	3.43957	3.30122	3.54635	3.06814	0.0365423
1449958_a_at	1.51937	1.77049	1.77244	1.8715	1.82989	1.82005	2.0964	2.14853	0.0365714
1455359_at	4.5653	4.25677	3.94234	4.28537	3.95336	4.24403	3.52853	3.87281	0.0366097
1451884_a_at	1.76019	2.11097	1.46067	1.40913	1.49716	1.44763	1.84342	1.59457	0.0366239
1420082_at	1.88024	1.81786	1.97078	1.956	2.57723	2.11829	1.87414	1.75352	0.0366432
1450728_at	5.636	5.75016	5.33664	5.27739	5.8495	5.57936	5.38683	5.43774	0.0366512
1460032_at	4.15165	3.70397	3.84073	4.17239	4.57636	4.08747	4.79944	4.52609	0.0366519
1452460_at	2.42627	2.14754	2.67682	2.76676	2.77787	2.67682	2.51874	2.59505	0.0366659
1432997_at	3.17913	3.75238	3.51285	3.80436	3.97097	3.46206	4.37535	4.19299	0.0366931
1440781_at	2.15967	1.79882	2.32707	2.34814	2.28336	2.12134	2.77994	2.42055	0.0366934
1438033_at	3.85832	3.70457	3.37983	3.85508	4.20551	4.20195	4.47254	3.98898	0.0366984
1452201_at	3.3397	3.23808	2.62256	2.8419	2.66311	2.9774	3.33166	2.95421	0.0366999
1426213_at	4.46959	4.31732	4.27128	4.09906	3.82618	3.97783	4.12195	3.88526	0.0367347
1428221_at	3.83734	3.52449	3.35381	3.37735	3.88649	3.95338	3.89203	3.6067	0.0367356
1449304_at	2.97514	2.92439	2.87122	2.66061	2.88256	2.82177	3.38508	3.12133	0.0368036
1424983_a_at	2.168	2.17159	2.50305	2.44659	2.10227	2.07526	2.17313	1.96295	0.0368157
1421555_at	1.51714	1.5288	2.09946	1.87406	1.77872	1.83289	1.74988	1.6292	0.0368579
1420743_a_at	2.05959	2.41863	2.85793	2.59506	2.47642	2.41863	2.70061	2.75509	0.0368607
1423942_a_at	6.71593	6.57818	6.27043	6.3694	7.20591	6.6388	6.89825	6.85838	0.0369714
1418049_at	4.95073	4.46697	4.29132	4.47128	4.95073	5.1427	4.69044	4.40171	0.0369916
1417910_at	2.25546	1.96378	2.73706	2.6913	2.15905	2.15967	2.53657	2.02506	0.0369949
1428830_at	4.58878	4.89703	5.08872	5.22553	4.83627	4.88873	5.11665	5.22878	0.0370501
1429590_at	8.07462	8.16512	7.47473	7.52756	7.95308	7.68254	8.15681	7.706	0.0371079
1454914_at	6.3808	6.31347	6.40277	6.29289	5.79482	6.12747	6.01085	5.97242	0.037164
1460277_at	2.20949	2.05162	2.65753	2.4942	2.03722	2.33507	2.15967	2.00713	0.0371737
1443773_at	5.2665	5.51302	6.03335	5.63922	5.4918	5.49947	5.82801	5.92085	0.0372148
1418321_at	5.6482	5.44982	5.02427	5.28536	5.52558	5.72879	5.30639	4.86437	0.037226
1432083_a_at	3.34416	3.35604	3.03225	3.31553	3.51727	3.93799	3.07538	3.27028	0.0372483
1453332_at	1.71307	1.83189	1.96659	2.21699	2.11938	2.33253	1.84342	1.83781	0.0372497
1433482_a_at	5.49541	5.63368	5.63444	5.46406	5.27885	5.26513	5.24954	5.11363	0.0372827
1433591_at	9.4433	9.81183	8.4563	9.16741	9.30531	9.3959	10.0263	9.40958	0.0373045
1435353_a_at	5.72088	4.97074	5.22116	4.20022	5.28827	6.11762	6.36919	5.90519	0.0373075
1439794_at	4.81775	4.72077	4.30453	4.19979	4.63427	4.81817	4.05954	4.57971	0.0373077
1445890_at	1.78923	1.99623	1.90959	2.15612	2.2629	2.48054	1.96288	1.77622	0.0373171
1444606_at	4.49373	4.02953	3.58083	3.69708	4.41806	3.98473	3.73666	3.92275	0.0373208
1422687_at	5.53998	5.37212	5.34093	5.64234	4.97117	5.0191	5.27704	5.5209	0.0373219
1424571_at	3.10927	3.45433	3.75085	3.9103	3.44901	3.42564	3.6102	4.13721	0.037349
1444517_at	5.47152	5.15882	4.86037	4.99496	5.34156	5.62931	5.38994	5.28536	0.037413
1417643_at	4.17312	4.84168	3.62087	3.94024	4.35949	5.20548	4.12049	4.02814	0.0374166
1450748_at	2.57844	2.72525	2.58118	2.5764	2.97993	3.13094	2.90626	2.64223	0.0374264
1452326_at	1.52284	1.63512	1.66608	1.72958	1.81172	1.73202	2.04637	1.96808	0.0375044
1442188_at	2.44214	2.7126	2.43562	2.44162	2.45419	2.3656	2.74542	3.1726	0.0375127
1423410_at	2.76098	2.93114	2.29018	2.40388	2.46563	2.73207	2.07769	2.48829	0.0375541
1455214_at	4.60649	4.77006	4.34083	4.17392	4.42143	4.56	4.22695	4.34397	0.0375772
1455017_a_at	2.8194	2.54272	2.3032	2.41785	2.69308	2.534	3.10812	2.7845	0.0375845
1454888_at	6.46391	6.74538	6.82972	6.51256	6.09593	6.45669	6.15031	6.0751	0.0375897
1438889_at	3.54145	3.19749	2.89818	2.47732	2.97753	2.97753	3.0427	2.71281	0.0376071
1456975_at	2.5114	2.5114	2.50183	2.80714	2.71204	2.37728	3.06479	2.99571	0.0376165
1432568_at	1.58438	1.65808	1.9464	2.05805	1.64551	1.59117	1.76198	1.91505	0.0376262
1423140_at	4.10474	3.59666	3.21301	3.32782	3.36292	2.8852	3.31062	2.78009	0.0376315
1431821_a_at	1.7775	1.86	1.77788	1.59143	1.68857	1.79435	2.04824	2.20805	0.0376734
1457505_at	2.24381	1.96905	2.44343	2.52216	2.47671	2.31568	2.13684	1.85408	0.0376781
1434497_at	6.85821	6.50248	6.44578	6.32141	6.4738	6.26542	5.99075	6.18637	0.0376966
1453344_at	2.65438	2.56988	2.26683	2.51535	2.81868	2.81868	2.7765	2.78107	0.0376976
1451358_a_at	1.85904	1.90742	1.89916	2.04757	1.78735	1.88462	1.49072	1.59602	0.0377972
1442268_a_at	3.78296	3.8155	4.07866	4.14098	4.04506	4.02099	4.14338	4.34105	0.0378447
1426832_at	6.52352	6.61754	6.7147	6.9497	6.78982	6.8621	6.9818	7.16809	0.0378564
1430673_a_at	1.47394	1.72617	1.99166	2.06278	1.67532	1.62591	1.93427	1.82005	0.0378665
1452054_at	6.43658	6.45492	6.35378	6.30444	6.00118	6.2116	5.79722	6.11546	0.0379147
1446632_at	2.66925	2.83	2.56678	3.56859	2.16378	2.37126	2.22216	2.16274	0.0379355
1417063_at	6.06049	6.04643	7.98606	7.59841	5.90141	6.47127	6.45667	8.87881	0.0379567
1451236_at	3.18923	3.44174	3.83386	4.04489	3.02639	3.61936	3.61983	3.75496	0.037957
1427986_a_at	3.77559	3.58594	3.49111	3.55634	3.87079	3.88628	3.86253	4.07754	0.0379817
1420053_at	3.31558	3.0389	2.79385	2.91678	3.32941	3.07046	3.53993	3.32139	0.0379937
1427887_at	5.04694	4.89813	4.7666	4.66593	4.6401	4.67505	4.48761	4.57971	0.0380135
1450287_at	2.49996	2.75532	3.23649	3.11807	3.13756	3.04882	3.12077	2.74632	0.0380174
1453098_at	6.88715	6.80156	6.70202	6.87746	7.6787	7.04504	7.20607	7.58626	0.0380421
1434737_at	3.88763	4.01897	3.92519	3.68481	3.39184	3.66972	3.42286	3.53911	0.0380508
1426618_a_at	6.21752	6.09589	5.93847	5.80572	6.31061	6.30523	6.04204	5.74264	0.0380513
1416717_at	1.27842	1.38481	1.46406	1.62274	1.42145	1.41453	1.71518	1.80216	0.0380597
1429015_at	2.26667	2.34799	1.91433	1.91811	2.28165	2.20456	2.23961	2.57784	0.0381126
1457718_at	4.98982	4.8166	4.20997	4.44955	4.97977	4.57859	4.71184	4.75196	0.0381274
1419550_a_at	3.93585	3.31466	2.36293	2.57071	3.44695	4.84642	3.54283	2.27903	0.0381532
1438900_at	3.03612	2.97022	3.21653	3.44227	3.1005	2.64846	3.59673	3.31095	0.0381718
1419565_a_at	2.667	2.77137	3.05029	2.88606	2.2648	2.57107	2.27032	2.65119	0.0381775
1453321_at	2.64858	2.90378	2.80054	2.71046	2.80094	2.86128	2.44309	2.34186	0.0381782
1431893_a_at	3.20845	2.93793	3.45494	3.43985	3.57811	3.48786	3.71899	3.41522	0.0381788
1456349_x_at	8.41446	8.37127	8.52692	8.44594	8.19624	8.26087	8.04351	8.13149	0.0381824
1416132_at	3.26443	3.89193	4.98462	4.39075	2.98623	4.08043	3.97368	3.99272	0.0381907
1433902_at	3.35154	3.88763	3.88763	3.70894	3.03272	3.42339	2.97514	3.26808	0.0381924
1446139_at	2.28887	2.30166	2.47304	2.43955	2.15505	2.27187	2.11222	1.82005	0.0382072
1433538_at	2.62096	2.63836	2.43194	2.67656	2.8461	2.82173	3.0645	2.91826	0.0382357
1451260_at	2.06953	2.3146	2.16242	2.1415	2.06953	2.06295	1.6746	1.83013	0.0382679
1455967_at	3.72668	4.18227	4.37495	4.3964	4.68365	4.2754	4.51336	4.79105	0.0383054
1454860_x_at	8.13754	7.90743	7.66087	7.61875	7.85492	7.85462	7.65413	7.59126	0.0383185
1435892_at	3.58708	3.40856	3.51667	3.33854	2.94652	3.14195	3.25395	3.09077	0.0383501
1452717_at	3.04077	2.80284	2.55364	2.67805	2.77952	2.63471	2.47354	2.38667	0.0383534
1431393_at	2.01742	2.30731	1.99245	1.57158	2.09177	2.13618	2.56221	2.30763	0.0384106
1451038_at	4.49217	4.7914	4.20415	4.19129	4.34366	4.30564	4.26702	3.90898	0.0384358
1437261_at	4.95073	5.14095	5.36517	5.28389	4.81965	4.93117	5.14491	5.33714	0.0384545
1456241_a_at	6.96123	6.78599	6.44772	6.43451	6.78364	6.66647	6.75126	6.94684	0.0385097
1431724_a_at	3.03834	4.26545	5.64062	5.69193	3.1167	4.85544	4.44311	5.93464	0.0385116
1448130_at	6.81977	6.76565	7.38202	7.09719	6.88286	6.57256	6.67238	6.86998	0.0385612
1454474_at	2.13509	2.22128	1.99788	1.88973	2.41985	2.30845	2.03492	2.06622	0.0385721
1451771_at	2.01742	2.06801	2.34778	2.2549	2.04141	2.25839	1.76985	1.90109	0.0385749
1426288_at	4.02279	4.11088	3.61627	4.04506	3.6641	3.93868	3.52957	3.33749	0.0385797
1417884_at	3.89026	3.85138	2.91187	3.46944	3.64442	3.60662	3.57592	3.23101	0.038583
1440051_at	3.53456	4.47578	4.64981	4.55443	5.02121	4.28987	5.10717	5.17981	0.0385919
1455960_at	2.85118	2.81956	2.57086	3.06243	3.58636	3.45342	3.42805	2.8383	0.0385953
1428597_at	4.20031	4.15497	4.04506	3.15236	3.53119	3.40492	3.04398	3.45212	0.0386355
1458345_s_at	2.05851	2.05676	1.60974	1.68706	1.80365	1.72123	1.5747	1.77353	0.0386493
1456141_x_at	2.15967	2.33948	2.00119	2.44474	1.70762	1.81813	1.81813	1.91249	0.038698
1435678_at	7.90517	8.69587	8.24822	8.29934	8.26696	8.37501	7.81214	7.01636	0.0387009
1442316_x_at	1.60953	1.45558	1.46916	1.85999	2.0514	1.77681	2.2416	2.00381	0.0387334
1440243_at	3.64697	3.44613	3.7971	3.93125	4.27092	3.67219	4.58666	4.12401	0.0387474
1426369_at	6.35428	6.47578	6.55339	6.60987	5.80328	6.30053	6.05344	6.14802	0.0387669
1436597_at	5.27088	5.58919	5.55036	5.40638	5.01669	5.15848	5.07327	5.07281	0.0387874
1451703_s_at	6.36632	6.21429	6.04696	5.93725	6.03706	6.13537	5.87089	5.82362	0.0388892
1416711_at	5.15367	4.73961	5.13328	4.59185	4.43057	4.39791	4.28962	4.42204	0.0389125
1417382_at	3.8899	3.64066	3.66212	3.40692	3.50064	3.49798	3.15204	3.30714	0.0389133
1444785_at	5.03694	5.06207	5.186	5.30748	5.66589	5.13671	5.8805	5.56168	0.0389355
1440108_at	2.45998	1.69244	1.55876	1.66959	3.02639	2.07305	1.34873	1.61285	0.0389364
1444877_at	1.51005	1.46741	1.27118	1.56143	1.84596	1.7338	1.32006	1.31887	0.0389433
1415931_at	1.85244	1.98247	1.67468	1.57606	1.84342	2.03765	1.63879	1.40917	0.0389568
1455842_x_at	4.64017	4.58002	4.88052	4.84244	4.41752	4.62806	4.36946	4.46472	0.0389676
1429202_at	3.60631	3.95102	3.22641	3.55028	2.89241	3.30073	3.28552	3.36604	0.0389677
1423847_at	3.06727	3.05831	2.74899	2.48073	3.15664	3.02219	2.56516	2.91187	0.0390239
1455164_at	5.16949	5.15725	5.15809	5.10857	4.83064	4.81168	5.149	5.47469	0.0391346
1448502_at	3.08036	3.13741	3.48883	3.2402	2.5475	2.92404	3.24097	2.94488	0.0391599
1452708_a_at	2.68114	2.85984	3.03799	2.47745	3.48359	3.24129	2.7561	2.90343	0.039179
1429948_x_at	1.94001	2.11876	2.19286	2.03277	2.52574	2.35546	2.3266	2.49741	0.0392229
1438728_at	2.94066	3.29144	3.43201	3.27193	2.50096	2.99563	2.85893	2.70431	0.0392314
1460205_at	2.66841	2.5273	2.03726	2.19816	2.28772	2.35438	2.27187	1.8276	0.039236
1438312_s_at	6.49453	5.75485	5.60903	5.40981	6.58903	6.16655	5.79572	6.02485	0.0392615
1435624_at	2.64324	2.50911	2.48073	2.5699	2.16421	2.18829	2.41207	2.4144	0.0393439
1423551_at	5.19302	5.084	4.75559	4.80184	4.96919	4.99589	4.77799	4.78857	0.0393692
1433015_at	4.79805	4.66699	5.18981	5.23711	5.46682	4.7818	5.50625	5.42742	0.0393945
1454558_at	2.31703	2.05096	1.85815	2.14741	2.49869	2.20847	2.57916	2.56908	0.0394222
1456091_at	3.40874	3.34529	2.77239	3.00996	3.06926	3.27443	3.32275	3.20926	0.0394339
1442538_at	2.73199	2.63836	2.49577	2.62445	2.85949	2.80044	3.08968	2.91187	0.0394341
1448705_at	5.37705	5.03725	4.72394	4.98309	5.4178	5.24737	5.37045	5.37533	0.0394676
1449580_s_at	2.08952	1.96325	2.21748	2.09509	2.17232	2.41374	2.60645	2.42736	0.039488
1444538_at	3.54222	3.43705	3.78609	3.77303	3.61831	3.48306	4.03091	3.79648	0.0394997
1429642_at	2.06705	2.50892	2.11608	2.5242	2.66626	2.53146	2.75557	3.56325	0.0395185
1427562_a_at	2.05945	2.14424	2.18354	2.09607	2.43845	2.62446	2.40935	2.23122	0.0395605
1422743_at	4.02083	4.08054	3.81776	4.11132	3.76289	3.73866	3.53422	3.66298	0.039569
1437585_x_at	6.15368	5.80004	5.63991	5.78413	5.59739	5.42342	5.20943	5.55874	0.0396214
1448490_at	3.48826	3.42088	2.6921	3.11887	3.29055	3.35082	3.2761	3.15893	0.0396343
1418862_at	2.85748	2.72698	2.64327	2.91678	3.23498	3.10592	2.66987	2.75335	0.0396704
1448395_at	4.19255	3.53514	3.51567	2.71991	3.49602	4.06767	2.89738	3.01591	0.0396846
1458450_at	1.65592	1.70455	1.47835	1.70991	1.70991	1.72976	2.08309	1.98315	0.0397651
1434553_at	5.83309	5.77843	5.98387	5.87238	5.66806	5.68172	5.39386	5.5884	0.0397794
1423971_at	3.86745	3.6347	3.09154	3.3373	3.48359	3.28487	3.31072	3.46467	0.0398622
1423940_at	5.04107	4.92836	4.66121	4.63761	4.97891	5.06068	4.65825	4.80939	0.0399294
1430942_at	2.65758	2.73912	2.86598	3.20594	2.9102	2.87091	3.2914	3.13122	0.0399407
1448591_at	7.82497	7.63534	9.43713	9.36149	7.71897	8.22757	8.15613	10.4797	0.0399764
1445316_at	3.25445	3.31324	3.09234	3.43675	3.44983	3.00323	3.84993	3.73211	0.0399948
1425082_s_at	4.17099	4.33536	4.14636	4.36557	4.49428	4.43558	4.86876	4.57552	0.0400102
1440976_at	3.23483	3.21858	2.98926	3.20635	2.92215	2.89571	2.88273	2.65228	0.0400255
1449897_a_at	5.0209	5.35567	5.06107	5.08409	4.81418	4.76994	4.6288	4.83317	0.0401027
1449542_at	4.8829	4.38457	4.38457	4.41739	4.44213	4.43589	4.08296	3.99775	0.0401242
1436300_at	5.97509	6.15305	5.67712	5.78066	5.59154	5.66414	5.93197	5.81521	0.0401673
1424955_at	3.95885	4.23528	3.90817	3.86968	4.18959	4.27351	4.35886	4.33913	0.0401896
1447064_at	2.57384	2.18644	2.02817	2.46534	2.80094	2.55059	2.95654	2.81299	0.0402181
1449051_at	2.83167	2.79413	2.48342	2.27965	2.98329	2.69501	2.65271	2.64516	0.040254
1440208_at	1.66644	1.61774	1.5185	1.65776	1.56657	1.57483	1.15739	1.31629	0.0403983
1427663_a_at	4.01746	4.9015	5.2376	5.50635	4.23812	5.00895	5.28256	5.31147	0.0404433
1434822_at	6.01815	5.95785	5.83223	5.78038	5.42605	5.62471	5.26294	5.69496	0.0404678
1421185_at	1.90882	2.09741	1.65815	1.72497	1.84342	2.00788	1.59034	1.60533	0.0404883
1440643_at	2.75642	2.56461	2.819	2.84515	2.9075	2.59904	3.14036	3.15769	0.0405041
1459341_at	2.08973	1.97554	2.58668	2.31537	2.41825	2.18796	2.56974	2.47616	0.040507
1423795_at	7.7622	7.78048	7.79599	7.71039	7.28826	7.50118	7.20215	7.53183	0.0405777
1416915_at	4.60982	4.863	5.22281	5.11211	4.51448	4.79636	4.55052	4.8224	0.0405906
1452704_at	6.35957	6.38224	6.74196	6.50152	6.20048	6.30999	5.98758	6.24801	0.0405969
1436642_x_at	5.98643	5.62905	5.6197	5.51964	6.06599	6.04618	6.01637	5.93892	0.0406637
1449042_at	6.54718	6.84563	6.80047	6.57894	7.10142	6.95147	7.18893	7.06247	0.0406764
1418455_at	2.87623	2.70981	2.8833	2.31951	3.06936	2.75072	2.36648	1.9801	0.0406784
1428130_at	5.13825	4.9334	4.73798	4.40447	5.24436	4.89224	4.70905	4.61808	0.0406788
1416933_at	4.85143	4.87254	4.36827	4.60847	4.80494	4.94124	4.94038	4.86306	0.0407533
1448054_at	2.01742	1.81033	1.76312	1.86046	2.01281	1.96027	1.56143	1.55704	0.0407558
1425201_a_at	2.1526	1.98922	2.0016	1.99907	1.97	1.98922	2.27187	2.58534	0.0407821
1449564_at	2.16346	2.14179	2.01766	1.99913	2.32134	2.20451	2.41246	2.41791	0.0408101
1435500_at	5.50605	5.47838	5.88341	6.1426	5.88464	5.68713	5.73708	5.94166	0.0408537
1460602_at	5.96952	5.64562	5.37172	5.64093	5.55965	5.40645	5.23572	5.24947	0.0408607
1422552_at	5.70619	5.82915	5.27135	5.3483	5.66915	5.18411	5.7589	5.87109	0.0408736
1417043_at	4.55042	4.60622	4.33556	4.49649	4.28475	4.42676	4.13047	4.13446	0.0409081
1456422_at	2.59631	2.47459	2.6636	2.49325	2.2629	2.35977	2.25678	2.03155	0.0409083
1439557_s_at	6.58457	6.10811	6.36893	6.12478	6.32043	5.74781	5.64998	5.56327	0.0409089
1453373_at	3.48796	3.6478	3.16776	3.30101	3.11147	3.24156	3.20875	2.86252	0.0409381
1431600_at	1.8566	1.88176	1.97843	1.86157	1.98571	2.08966	2.40346	2.19261	0.0410298
1419216_at	4.19219	4.24312	4.02355	4.04013	4.28406	3.97329	4.45719	4.55235	0.0410471
1425993_a_at	9.45684	9.67393	9.65364	9.54134	9.11134	9.07926	9.39378	8.82945	0.0410543
1427052_at	2.17455	2.26043	1.69739	1.99966	2.31226	2.37181	2.12322	1.87888	0.0410831
1440438_at	4.94012	5.29645	4.96976	5.39868	5.74781	5.29362	5.98865	5.66556	0.041115
1425512_at	5.19514	4.96517	4.53896	4.71059	5.20804	5.0604	5.29718	4.92354	0.0411399
1459994_x_at	3.16408	3.00258	2.89577	3.45355	3.57811	3.23459	3.67559	3.83023	0.0411657
1444071_at	2.30411	2.05677	2.27759	2.17156	1.83001	1.9037	1.77319	1.9185	0.0411689
1439057_x_at	6.58006	6.5029	6.2727	5.99996	6.29328	6.28806	6.05307	6.16185	0.0411737
1423593_a_at	5.16564	4.98722	6.19473	5.77252	4.99637	5.37836	5.4178	6.59202	0.0412136
1449096_at	5.69145	5.81738	5.63518	5.58113	5.22042	5.48325	5.41187	4.97188	0.0412244
1457936_at	2.30423	2.56628	3.05167	2.79805	2.63939	2.64778	2.49609	2.55868	0.0412356
1437386_at	5.99348	5.85525	5.19806	5.27886	5.91004	5.51957	5.90943	5.40822	0.0412529
1434256_s_at	4.74973	4.53438	4.46305	4.4183	4.87255	4.67005	4.40086	4.1806	0.0412735
1422113_at	2.1784	2.245	2.52515	2.26332	2.3302	2.42312	2.05987	1.78603	0.0412772
1425575_at	2.16532	2.07661	2.24158	1.83079	1.84342	1.65776	2.28645	2.34469	0.0412863
1438319_x_at	5.74357	5.44905	5.65354	5.43512	5.28577	5.3397	5.03584	5.2009	0.041288
1424854_at	3.06854	3.24675	2.7132	2.89307	2.38828	2.80178	2.73744	2.31936	0.0412906
1451326_at	4.64063	4.09841	4.04427	3.98032	4.63605	4.65245	4.28045	4.37657	0.0413347
1438328_at	4.58915	4.67111	4.48864	4.49135	3.98747	4.31472	4.36105	4.29655	0.0413603
1445243_at	2.01742	1.78282	1.80603	2.02371	2.29697	2.38178	2.06807	2.10469	0.0413767
1435484_at	7.69141	7.63011	7.80958	7.56281	7.16623	7.29887	6.96264	7.45217	0.0414021
1456258_at	4.61305	4.96155	4.38038	4.75201	4.11094	4.33921	4.20058	4.33921	0.0414218
1440917_at	4.27159	4.05496	3.5717	3.52073	3.86512	3.65256	3.71409	4.20133	0.0414284
1425090_s_at	6.6155	6.0065	5.59245	5.2809	6.03165	5.31473	5.57774	5.50834	0.0414452
1420819_at	3.11976	3.02972	3.88198	3.55852	2.71675	3.36884	3.34673	3.69995	0.0414692
1456078_x_at	1.69677	1.71825	1.39916	1.44815	1.53211	1.50705	1.35171	1.25319	0.0414727
1422848_a_at	7.38087	7.6558	7.45369	7.953	8.06573	7.85789	8.13222	8.13876	0.0414838
1431109_at	1.78895	1.8359	2.1243	2.39395	1.72733	1.92438	1.8847	1.98219	0.041496
1446644_at	2.01742	1.95665	2.26504	2.37419	2.11199	2.22673	2.50135	2.32983	0.0414998
1427191_at	3.90578	4.13328	3.55116	3.98641	4.85219	4.40596	4.76118	4.05068	0.0415442
1418790_at	6.71365	6.58008	6.54423	6.3826	6.41624	6.28613	6.27863	5.76733	0.0415562
1417591_at	4.87563	4.59906	4.29609	4.31598	4.66135	4.8018	4.58999	4.46791	0.0415767
1436140_at	2.71218	2.28288	2.30791	2.44011	2.98532	2.74826	2.78371	3.41803	0.0416464
1459249_at	1.51469	1.46661	1.49214	1.52951	1.51538	1.48948	1.86665	1.80993	0.0417361
1441615_at	2.01742	2.15935	2.0377	1.92659	2.57588	2.34257	2.42663	2.1852	0.0417387
1458947_at	4.16183	4.43413	4.34418	4.73925	5.08403	4.48406	5.07041	5.02144	0.0417431
1429273_at	3.75163	2.91187	3.04369	2.77909	2.57558	2.53937	2.37822	2.69642	0.0417456
1440641_at	2.52646	2.52646	2.11522	2.83638	2.9173	2.40659	3.29273	3.21198	0.0417836
1455085_at	4.10474	4.03831	4.1734	4.12822	3.81582	3.91656	3.67611	3.83811	0.0417933
1449188_at	5.43123	4.97582	4.66625	4.66105	4.88231	4.62972	4.75854	4.49041	0.0418014
1443402_at	1.85712	1.86285	1.6689	1.75118	1.6541	1.64696	2.07913	1.98922	0.0418107
1425493_at	3.33987	3.25748	3.20335	3.33854	2.67474	3.33512	2.74752	2.55044	0.0418761
1457017_at	1.88539	1.79157	1.97556	2.06279	2.07341	1.90251	2.18636	2.53883	0.041882
1417174_at	4.44606	4.64513	4.39083	4.11631	4.4104	4.49347	4.1727	3.83558	0.0418843
1418119_at	6.29993	6.19418	5.89123	5.85266	5.78798	5.96692	5.86553	5.92277	0.0418908
1459861_s_at	6.32134	6.14163	6.34569	6.46781	5.92061	6.00647	5.9907	6.14782	0.0419224
1416008_at	6.82478	6.42412	6.39686	6.29459	6.3356	6.07879	6.12314	5.95803	0.0419315
1449185_at	1.88729	1.90422	1.72552	2.02181	2.20571	2.18007	1.77154	1.64245	0.0419371
1419795_at	1.65262	1.55032	1.59669	1.46004	1.57879	1.69373	1.9719	1.91249	0.0419763
1457760_at	3.50968	3.27998	3.11832	3.10202	3.72144	3.28044	3.77007	3.6372	0.042011
1443613_x_at	2.26861	2.17856	2.55319	2.70801	2.63442	2.56864	2.52968	2.84191	0.0420442
1446598_at	3.98333	4.35565	4.36226	4.95385	5.22876	4.43273	5.5934	4.99418	0.0420574
1426753_at	2.32054	2.65011	2.51326	2.08065	3.18209	2.72508	2.86602	2.79599	0.0420925
1453177_at	2.10977	2.1304	1.76598	1.76371	1.84505	1.7493	1.80401	1.76027	0.0421025
1439765_x_at	5.88461	5.9357	5.71833	5.67077	6.05366	6.17047	5.94962	5.96934	0.0421119
1457484_at	2.14807	2.19293	2.08017	2.00031	2.38462	2.57102	2.28904	2.60302	0.0421542
1422068_at	4.10468	3.95707	3.48637	3.77214	4.64102	4.18679	3.99465	3.18528	0.0421752
1425326_at	3.31804	4.1653	4.51082	4.86388	3.66381	4.30962	4.41508	4.53931	0.042176
1434874_x_at	1.81118	1.94086	2.19864	2.05637	1.98933	2.22732	2.33405	2.3935	0.0421812
1458910_at	1.88538	1.98922	1.63464	1.96909	1.93825	1.94945	2.52549	2.18618	0.0422574
1431937_at	1.59489	1.37672	1.7362	1.69363	1.68292	1.61851	1.95636	1.91145	0.0422652
1431645_a_at	2.59552	3.87399	4.44606	4.79392	2.89276	4.15534	4.27542	4.67517	0.0422988
1423948_at	3.17755	3.20381	3.54438	3.33854	2.95277	3.0419	3.3003	3.2495	0.0423465
1430536_a_at	6.12248	6.45393	5.59823	6.02964	6.15521	6.39766	6.611	6.35494	0.042351
1437737_at	3.80902	4.08278	3.93983	3.53339	3.34029	3.48792	3.51297	3.41294	0.0423991
1458180_at	2.23899	2.02401	2.31507	2.43872	2.33018	2.26348	2.86172	2.49609	0.042464
1442813_at	3.99057	4.53478	4.07572	4.02766	5.12708	4.01554	5.20943	5.07048	0.042475
1440567_at	2.40555	2.08609	2.22764	2.32084	2.69486	2.18989	2.76742	2.92706	0.0424863
1459673_at	1.69713	1.71901	1.73374	1.70456	1.88969	1.73815	2.0796	2.08512	0.0424883
1442543_at	2.3559	2.33702	2.08899	2.42174	2.86732	2.6399	2.51549	2.51233	0.0424995
1437471_at	5.70255	5.69999	5.62125	5.93196	6.31487	5.90168	6.38408	6.12386	0.0425262
1438796_at	8.26033	8.4274	8.51934	8.46997	7.93697	8.1267	8.15984	7.51292	0.0425341
1456138_at	3.69391	3.63725	3.37542	2.99811	3.09016	3.42455	3.10318	3.13934	0.0425404
1427534_at	2.00749	2.08914	1.98922	1.98255	1.81705	2.16077	2.41486	2.42271	0.0425458
1417955_at	5.39026	5.05544	4.60668	4.8139	5.02216	5.10048	4.93041	4.71976	0.0425519
1445624_at	2.54672	2.56515	2.11679	2.05986	2.49157	2.27807	2.4974	2.30497	0.0425767
1422780_at	3.33686	3.4921	3.2801	3.32878	3.67339	3.78002	3.45674	3.3436	0.0426035
1435235_at	5.70054	5.44488	5.52182	5.31186	5.50631	5.49629	4.98267	5.18802	0.0426538
1452864_at	6.54569	6.54163	6.85626	6.78751	6.45211	6.33509	6.60159	6.45319	0.0426547
1429051_s_at	6.24015	6.33821	6.24185	5.56396	6.01026	5.41652	4.99274	5.57712	0.04266
1457146_at	4.34878	4.61048	4.67153	4.92263	4.61401	4.30752	5.16992	4.8416	0.0427333
1421395_at	1.74381	1.66653	2.47191	2.15967	1.57984	2.23796	1.65262	1.59724	0.0427387
1418292_at	4.73986	4.90472	4.15318	4.35018	5.21022	5.0056	4.8048	3.77625	0.0427514
1452439_s_at	5.83298	6.21068	6.44418	6.7187	6.17492	6.52073	6.57134	6.58727	0.0427588
1425813_at	1.52585	1.45806	1.59102	1.56143	1.35032	1.30576	1.74322	1.71842	0.0427724
1426566_s_at	3.22452	2.98877	3.09062	3.27235	3.30525	3.40422	2.96957	2.60347	0.0427792
1442632_at	3.25265	3.22242	3.07987	2.99438	3.95809	3.26544	4.05562	3.5499	0.0428042
1431191_a_at	5.24789	5.47626	5.31913	5.01097	6.06038	5.75926	5.88654	5.28906	0.0428138
1440921_at	1.54682	1.50753	1.59581	1.66159	1.82097	1.5402	1.98811	1.97195	0.0428853
1437026_at	5.42	5.23971	4.77111	4.32927	5.13451	4.74419	4.87054	5.40521	0.0429075
1429896_at	4.94116	4.53107	4.41518	4.38928	4.2428	4.24281	4.20231	4.34436	0.0429192
1451415_at	2.37745	2.25359	2.45601	2.53965	2.2629	2.26555	2.56036	2.90761	0.0429613
1440248_at	2.32131	2.5072	1.77788	2.06798	2.57819	2.71645	2.61299	2.00385	0.0429773
1432241_at	2.72618	3.07696	3.10503	3.23462	2.90972	2.92725	3.42339	3.28664	0.0429968
1437355_at	2.63677	2.3175	2.71812	2.94291	2.80906	3.00994	2.39054	2.53858	0.0430337
1419640_at	7.03781	6.93499	6.71126	6.64878	7.57553	7.05074	7.36412	7.03341	0.0430509
1428003_s_at	2.60183	2.80086	3.08221	3.14285	2.90876	2.78953	3.19995	2.99243	0.0430632
1423308_at	3.49331	3.78429	3.4649	3.53339	3.04504	3.32617	3.61876	3.74277	0.0430676
1428143_a_at	3.15743	3.04373	2.82756	3.08009	3.31438	3.19542	3.47697	3.3626	0.0431458
1425014_at	3.28119	3.44385	3.55519	3.28444	3.78777	3.52292	3.78158	3.92523	0.0431793
1448713_at	1.72616	1.7896	2.17299	1.95636	1.59254	1.74067	1.70548	1.53922	0.0431814
1440506_at	1.6307	1.69386	1.36245	1.32335	1.52827	1.32551	1.2774	1.16895	0.0432318
1458555_at	2.15967	2.15501	2.52548	2.37419	2.52718	2.17324	2.7859	2.6026	0.0432538
1438476_a_at	4.64701	5.0627	4.6553	4.55607	5.45035	5.2874	5.43718	4.77878	0.043309
1423841_at	3.27116	3.60729	3.64602	3.37431	3.14711	3.2178	3.01663	3.02993	0.0433647
1432623_at	2.83217	2.79205	3.07603	3.25451	3.1092	3.24492	2.90274	2.91994	0.0434251
1459461_at	2.74387	3.20812	3.1696	3.30086	3.25837	2.95952	3.49544	3.71694	0.043449
1424329_a_at	3.04131	3.17755	2.54494	2.78044	2.91187	3.10204	3.12273	3.02639	0.0434741
1437898_at	1.522	1.54458	1.42145	1.46877	1.63967	1.65495	1.90317	1.7799	0.0435024
1438732_at	2.26611	2.95012	1.99739	1.94822	2.53682	2.60275	2.16023	2.32067	0.0435035
1457549_at	1.65262	2.01694	2.29848	2.26991	2.05603	2.02836	2.20224	2.37941	0.0435069
1416687_at	2.75977	2.55761	2.26664	2.30631	2.83537	2.65473	2.5072	2.67038	0.0435386
1439158_at	2.57505	2.59952	2.82501	2.33115	3.26792	2.99974	2.70488	2.79186	0.0435404
1449465_at	7.77819	7.03509	7.14439	6.70596	7.16885	7.06584	6.64747	6.47899	0.0435455
1451299_at	4.34094	4.32371	4.49654	4.45119	4.10771	4.06181	4.12633	4.23853	0.043558
1455190_at	6.03118	5.91728	5.38427	5.37811	6.00159	5.55172	5.76011	5.50031	0.0436033
1437000_at	3.52171	3.60054	3.27417	3.15334	3.72348	3.6403	4.02197	3.5315	0.0436273
1421963_a_at	3.12903	3.14735	2.53401	2.89144	3.3912	3.05089	3.17319	3.24491	0.0436505
1417329_at	5.96284	5.97033	5.02495	5.24157	5.74516	5.76372	6.2085	5.32489	0.0436993
1427845_at	2.00448	1.93054	1.6131	1.81891	1.80458	1.717	1.46424	1.55843	0.0437048
1427017_at	4.65645	3.88108	3.93488	3.79792	3.61104	3.57162	3.67404	3.14284	0.0437188
1444811_at	2.61034	2.24796	2.48984	2.72603	2.37344	2.26198	2.87472	2.80957	0.0437671
1435286_at	6.90443	7.03444	6.97941	6.68922	6.31588	6.65615	6.60268	6.35134	0.0437709
1419586_at	1.27971	1.54806	1.9586	1.79044	1.41238	1.59464	1.69835	1.75992	0.0437771
1448945_at	4.98226	4.98107	4.71979	4.93902	5.20618	5.25686	4.82953	4.88484	0.0438287
1418211_at	2.45521	2.60421	2.02336	2.24739	2.45842	3.25318	2.18431	2.15783	0.0438432
1426508_at	3.54072	3.73118	5.2112	5.04653	3.84067	3.89139	4.23161	6.79363	0.0438906
1446272_at	4.17981	4.1503	4.60145	4.69469	4.49893	4.10356	4.58312	4.49839	0.0439135
1444232_at	5.06036	5.34803	5.34518	5.20224	4.98498	5.06571	4.88758	4.71903	0.0439167
1432704_at	2.179	2.13888	2.53724	2.59479	2.3596	2.3198	2.36319	2.40713	0.0439186
1452611_at	3.03361	3.44657	3.45776	3.54431	2.63895	2.84488	3.21629	2.46542	0.0439244
1421940_at	1.69758	1.74275	2.2503	2.02951	1.73091	1.82005	2.02474	1.89513	0.043944
1429681_a_at	7.27922	7.75218	7.35743	7.6354	8.24242	8.2019	8.09941	7.46786	0.0439864
1438108_at	2.75012	2.82131	2.96365	2.83982	2.31703	2.63246	2.58172	2.22929	0.0439934
1438355_at	1.69486	1.63247	1.26295	1.27344	1.58893	1.56052	1.4766	1.58303	0.0440518
1430742_a_at	1.77259	1.7488	1.71984	1.72322	1.5005	1.783	2.0912	2.06783	0.044073
1429552_at	2.58421	2.59577	1.98705	2.20384	2.23765	2.55489	2.05764	2.27187	0.044124
1452297_at	2.17803	2.4186	3.24144	3.22212	2.22214	3.04458	3.07011	2.55632	0.0441732
1426434_at	3.2245	3.54369	3.31393	3.37719	3.39567	3.39687	3.69339	3.90898	0.0441905
1424052_at	5.65145	5.35339	5.1516	5.08159	5.46099	5.40215	5.19245	5.03925	0.0442247
1429376_s_at	5.40799	5.57624	5.39873	5.34102	4.95758	5.1756	4.99659	5.21268	0.0442294
1439251_at	4.27889	4.03758	4.42857	4.06515	3.65099	3.67113	3.53486	4.02864	0.0442415
1429153_at	3.61256	3.58273	3.21325	3.3889	3.48359	3.2866	3.74296	3.68487	0.0442509
1424648_at	4.46792	4.17267	3.97996	3.48809	4.08906	3.79622	3.79735	3.50777	0.044257
1437029_at	1.87582	1.65473	2.63654	2.08287	1.85873	1.90254	1.89145	1.80083	0.0442653
1451776_s_at	6.61794	6.83761	6.37468	5.92046	6.52223	6.99124	6.42431	6.14753	0.0442744
1449509_at	4.33797	4.41222	4.3994	4.27206	4.00326	4.1928	4.02768	3.94918	0.0443058
1434729_at	5.75642	5.67002	5.76298	5.65916	5.33311	5.46845	5.27918	5.46377	0.0443725
1446104_at	3.5981	4.05231	4.31382	4.48862	4.95701	4.09603	5.01612	4.59516	0.0445093
1440798_x_at	2.11796	1.87165	1.46219	1.55536	1.7473	1.83062	1.76012	1.51486	0.0445235
1427902_at	6.76485	6.41337	6.04464	6.07536	6.32352	5.94025	6.13744	6.07343	0.0445907
1457756_at	1.9839	1.59801	1.50225	1.48439	1.64516	1.62322	1.26039	1.3155	0.0446135
1435661_at	6.42929	5.94192	5.99755	5.77639	6.37889	6.16048	5.62478	5.76721	0.0446374
1415798_at	2.2137	2.34346	1.89211	2.02913	2.29693	2.366	2.29271	2.58064	0.0446417
1426063_a_at	1.64928	1.705	1.98057	1.70427	1.28679	1.48083	1.75439	2.17777	0.0446528
1431189_a_at	3.8807	3.48348	3.21484	3.02121	3.27522	3.33779	3.31779	2.93192	0.0446733
1448938_at	3.95574	4.33342	4.01859	3.8074	3.89541	4.13603	3.58064	3.59074	0.0446947
1447863_s_at	8.54632	7.48111	7.58365	7.14616	7.43508	7.11861	7.11633	6.29755	0.0447248
1415830_at	6.05562	5.78458	5.90172	5.72598	5.52604	5.4733	5.4654	5.61009	0.0447633
1441198_at	3.32534	3.4656	3.23148	3.09142	2.84397	2.9219	3.10694	2.57662	0.0447857
1429739_a_at	4.80531	4.54349	4.34861	4.46251	4.88103	4.77304	4.81004	4.81595	0.0448189
1418526_at	4.57443	4.89167	5.04089	5.13574	4.10314	4.69426	4.53208	4.64443	0.0448369
1444309_at	1.71211	1.75817	1.65988	1.68085	2.14996	1.81854	2.05939	2.14174	0.0448744
1419447_s_at	3.5252	3.61875	3.18032	2.91678	3.02639	3.36401	3.42339	3.33287	0.0449377
1436192_at	3.94093	3.82946	3.72813	3.55314	3.63729	3.86055	3.48978	3.31019	0.0449926
1452747_at	2.19451	2.26619	2.46352	2.75215	2.81949	2.61053	2.54383	2.49465	0.0451202
1443554_at	1.94681	1.97055	1.56763	1.79647	2.2033	2.04745	2.22957	1.99923	0.0451332
1457158_at	2.1276	2.12348	2.06233	1.91159	2.39699	2.43062	2.11432	2.24387	0.04515
1433317_at	1.46335	1.22533	1.86624	1.67659	1.78696	1.69203	1.94422	1.68546	0.0452036
1439691_at	3.24629	2.59228	2.48073	2.94905	3.81801	3.01989	3.88706	3.50656	0.0452201
1445695_at	3.31837	3.31899	3.73968	3.73	4.15632	3.34023	4.18138	4.07973	0.0452217
1459455_at	1.45739	1.46158	1.60653	1.76204	1.77621	1.77108	1.9477	1.81068	0.0452453
1424757_at	5.28076	5.37209	4.75543	4.89545	5.55638	5.24215	5.42601	4.99367	0.0452453
1432366_at	1.88539	2.02677	1.73462	1.89094	2.23383	2.0145	1.62947	1.70056	0.0452741
1435846_x_at	5.72333	5.79128	5.32825	5.5197	5.13891	5.42057	5.40279	5.03933	0.0453289
1435480_at	5.05899	5.17326	4.57735	4.98528	5.33981	5.04446	5.47568	5.29478	0.0453501
1441276_at	3.88252	3.43214	3.69468	3.53204	3.39207	3.33351	3.10694	3.18986	0.0453534
[truncated: 43,102 more rows]

## Sheet: miRNA
	4_AD_2327	4_AD_2333	4_N_2334	4_N_2382	8_AD_1435	8_AD_1439	8_N_1434	8_N_1433	P.Value
mmu-miR-195b	1	2	0	1.08333	4.16667	1.83333	17.0833	18.75	0.000166539
mmu-miR-592-5p	35	32.9167	44.1667	40.8333	70.6667	67.1667	34.3333	40.4167	0.000397086
mmu-miR-204-5p	24229.9	29022.9	10468.2	10468.2	32909.7	32909.7	14421.4	10468.2	0.000628415
mmu-miR-34b-5p	837.167	837.167	298.417	597.083	2507.58	2596.42	1172.33	597.083	0.00150614
mmu-miR-544-5p	9.29167	7.75	8.75	9.58333	2.125	0	3	1.91667	0.00222511
mmu-miR-764-5p	50.9167	47.3333	43.5833	48.1667	89.5417	97.5417	34.3333	50.9167	0.0027325
mmu-miR-6240	12.5833	15.7083	21.1667	22.1667	14.0833	8.83333	28.5	31.75	0.00331785
mmu-miR-138-5p	18931.8	22438	32909.7	32909.7	26710.7	26710.7	32909.7	29022.9	0.00574354
mmu-miR-26a-5p	14421.4	15559	20658.9	22438	16932	16932	16932	18931.8	0.00822132
mmu-let-7b-5p	2396.58	2725.25	3484.25	4109.5	1807.58	1900.58	1807.58	2396.58	0.00864629
mmu-miR-674-5p	210.917	281.417	119.292	135.5	117	117	114.417	113	0.0109458
mmu-miR-448-5p	80	74.0417	54.8333	48.1667	135.5	197	44.6667	53.5	0.0111354
mmu-let-7e-5p	3056.25	3056.25	3839.67	3695.25	2142.33	2452.08	2396.58	3056.25	0.0134073
mmu-miR-134-5p	76.8333	34.3333	169.5	186.083	129	89.1667	117	106.958	0.0147482
mmu-miR-1264-5p	31.75	52.3333	8.75	9.58333	31.75	38.8333	8.75	7.91667	0.0157226
mmu-miR-31-5p	748.25	772.167	516.167	464.083	597.083	464.083	648.5	715.75	0.0162332
mmu-miR-708-5p	1673.92	984.75	3056.25	3484.25	2906.08	2309.33	2830.67	2596.42	0.0163289
mmu-miR-3071-5p	410.667	275.5	393.25	410.667	516.167	425.25	167.583	169.5	0.0166537
mmu-let-7c-5p	10468.2	10468.2	14421.4	12994.1	9974.33	10468.2	9974.33	11474.8	0.0186512
mmu-miR-222-5p	24.8333	29.2083	17.25	16.9167	19.0833	10.1667	29.8333	33.5833	0.0194673
mmu-miR-335-5p	446.75	597.083	548.167	613.417	223.5	313.25	356.167	275.5	0.020124
mmu-miR-218-5p	11474.8	5262.25	24229.9	29022.9	22438	22438	24229.9	16932	0.0221618
mmu-miR-1298-5p	197	393.25	29.8333	42.25	298.417	410.667	68.1667	18.75	0.0237936
mmu-miR-21a-5p	4600.67	4600.67	5741	6260.33	8709.17	6260.33	8709.17	8709.17	0.0244543
mmu-miR-712-5p	1	2.91667	4.91667	5.25	1.66667	2.91667	0	1	0.0273841
mmu-miR-146b-5p	186.083	178.833	256.25	275.5	233.083	186.083	241.292	229	0.0298003
mmu-miR-760-5p	5.58333	12	13.4583	18.9167	16.125	15.1667	22.4167	22.9167	0.032108
mmu-miR-34c-5p	1150.92	1588.92	680.333	1264.75	2725.25	3839.67	1489.17	2234.33	0.0322735
mmu-miR-652-5p	52.3333	23.875	31.75	27.25	45.1667	49.3333	71.9167	71.2917	0.0396495
mmu-miR-6540-5p	19.0833	23.875	40.1667	39.9167	21.6667	23.4167	23.875	37.1667	0.0447658
mmu-miR-872-5p	231.042	150.5	377.25	298.417	345.417	325.167	275.5	298.417	0.0484306
mmu-miR-677-5p	1	1	8.75	2.91667	8.16667	8.83333	1.83333	1.91667	0.049466
mmu-miR-190b-5p	0	0	0	0	1	0	1.83333	1.91667	0.051108
mmu-miR-129-5p	231.042	238.167	310.333	233.083	155.667	143.167	201.333	143.167	0.0525348
mmu-miR-6351	0	0	1	0	2.125	2.91667	0	1	0.0565447
mmu-miR-29a-5p	193.75	233.083	275.5	259.542	268	189.917	316.167	356.167	0.0568659
mmu-miR-450a-5p	7.95833	10.25	4.91667	2.91667	8.16667	7.91667	6.16667	2.91667	0.0589408
mmu-miR-451a	1807.58	2142.33	62.5833	1108.17	1083.17	1588.92	562.083	613.417	0.059518
mmu-miR-3105-5p	0	5.20833	1	1.08333	7.20833	7.91667	1.83333	1	0.0597867
mmu-miR-323-5p	1.95833	6.29167	10.1667	16.9167	5.25	6.58333	3	4.33333	0.0602912
mmu-miR-431-5p	35	39.9167	24.2083	12.3333	25.8333	19.2083	23.875	16.125	0.067365
mmu-miR-423-5p	46	67.6667	42.25	48.1667	29.2083	30.75	25.8333	35	0.068294
mmu-miR-669c-5p	12.5833	17	15.7083	15	13.1667	12.2917	10	5.41667	0.068809
mmu-miR-5115	0	2.91667	2.91667	6.58333	7.20833	4.08333	14.0833	8.75	0.0694405
mmu-miR-449a-5p	4.08333	0	12.4167	12.3333	14.0833	7.20833	4.25	7.91667	0.0708716
mmu-miR-744-5p	2309.33	1900.58	2830.67	2906.08	2091.42	1673.92	1944.75	2507.58	0.0734528
mmu-miR-24-1-5p	106.083	76.8333	92.7083	89.9167	97.5417	103.583	178.833	129	0.0747729
mmu-miR-101a-5p	17.5417	21.9583	26.4167	18.9167	42.25	33.4583	21.6667	31	0.0774313
mmu-miR-3073b-5p	0	0	1	1.08333	1	1	0	0	0.0780803
mmu-miR-5117-5p	56.5833	29.2083	17.25	93.6667	464.083	984.75	425.25	43.875	0.0881385
mmu-miR-23b-5p	21.1667	56.2083	11.3333	8.16667	3	2.91667	37.4167	30.1667	0.0886848
mmu-miR-3096b-5p	6.75	20.25	29.8333	27.25	20.5833	21.6667	17.0833	13.9167	0.0973177
mmu-miR-3096a-5p	6.75	20.25	29.8333	27.25	20.5833	21.6667	17.0833	13.9167	0.0973177
mmu-miR-1251-5p	6.75	6.29167	1.83333	2.91667	6.08333	2.91667	4.25	4.33333	0.0974372
mmu-miR-148b-5p	11.5	5.20833	14	9.58333	16.125	16	20.7083	15.5	0.102795
mmu-miR-153-5p	0	4.08333	5.95833	11.1667	2.125	4.08333	1.83333	1	0.105075
mmu-miR-3064-5p	0	1	1.83333	0	2.125	1.83333	3	2.91667	0.107444
mmu-miR-541-5p	2830.67	3231.83	4109.5	3839.67	3056.25	3056.25	4600.67	3484.25	0.108197
mmu-miR-190a-5p	57.5833	100	55.8333	73.3333	103.583	107.833	104.833	113	0.108994
mmu-miR-210-5p	15.3333	15.7083	26.4167	44.1667	15.4167	19.2083	23.875	33.5833	0.109297
mmu-miR-33-5p	5.58333	4.08333	12.4167	20.5833	33.9583	17.0833	13.1667	12.2917	0.110363
mmu-miR-666-5p	84.4167	91.75	89.9167	115.708	97.5417	62	125.917	125.917	0.11122
mmu-miR-486-5p	113	43.875	133.75	163.792	75.7917	85.4583	86.5	74.0417	0.11578
mmu-miR-3107-5p	113	43.875	133.75	163.792	75.7917	85.4583	86.5	74.0417	0.11578
mmu-miR-192-5p	361.917	197	410.667	479.917	393.25	377.25	446.75	582.833	0.120129
mmu-miR-299b-3p	22.6667	24.8333	23.1667	12.3333	10.0417	19.2083	10	5.41667	0.120677
mmu-miR-299a-3p	22.6667	24.8333	23.1667	12.3333	10.0417	19.2083	10	5.41667	0.120677
mmu-miR-467b-5p	160.292	160.292	195.375	223.5	165.667	157.167	207.875	163.792	0.12199
mmu-miR-467a-5p	160.292	160.292	195.375	223.5	165.667	157.167	207.875	163.792	0.12199
mmu-miR-485-5p	256.25	229	325.167	316.167	244.417	313.25	268	256.25	0.122209
mmu-miR-1249-5p	0	0	2.91667	1.08333	3	1.83333	1	1	0.12268
mmu-miR-669o-5p	5.58333	4.08333	1.83333	1.08333	6.58333	10.1667	6.16667	1	0.123288
mmu-miR-3066-5p	0	0	1	2.91667	0	0	0	0	0.124026
mmu-miR-1930-5p	4.83333	2.91667	6.66667	8.16667	4.16667	2.91667	7.95833	17.0833	0.126217
mmu-miR-5100	3	2	0	1.08333	1	2.91667	3	4.33333	0.127642
mmu-miR-6335	0	0	0	0	0	0	1	1	0.127696
mmu-miR-3473e	0	0	0	0	0	0	1	1	0.127696
mmu-miR-3077-5p	0	0	0	0	1	1	0	0	0.127696
mmu-miR-148a-5p	1	1	0	0	1	1	1	1	0.127696
mmu-miR-493-5p	12.5833	12	16.25	16.9167	12.125	8.83333	8.75	13.9167	0.130031
mmu-miR-877-5p	27.7083	26.8333	34.6667	33.9583	14.0833	17.6667	8.75	28.1667	0.133883
mmu-miR-1196-5p	1	0	1	0	1	0	3	1.91667	0.141972
mmu-miR-874-5p	16.9167	14.8333	37.4167	20.5833	20.5833	17.0833	7.95833	13.9167	0.143801
mmu-miR-3102-5p.2-5p	9.29167	21.9583	21.1667	30.5	6.08333	13.6667	12.2917	7.91667	0.145047
mmu-miR-3102-5p	9.29167	21.9583	21.1667	30.5	6.08333	13.6667	12.2917	7.91667	0.145047
mmu-miR-378a-5p	92.7083	287.917	909.917	62	772.167	1059.92	86.5	59.3333	0.149256
mmu-miR-181c-5p	790.667	1264.75	562.083	648.5	811.417	811.417	548.167	665.25	0.15298
mmu-miR-3106-5p	6.75	17.5417	5.95833	12.3333	24.2083	19.2083	8.75	12.2917	0.152985
mmu-miR-342-5p	18.75	20.25	33.4583	37.1667	22.9167	10.1667	17.0833	32.5	0.155212
mmu-miR-139-5p	5262.25	3839.67	8709.17	8709.17	7362.83	7362.83	5741	9974.33	0.156031
mmu-let-7g-5p	17913.2	16932	15559	11474.8	14421.4	14421.4	15559	15559	0.158566
mmu-miR-193b-5p	1	0	0	1.08333	1.66667	1.83333	0	0	0.164436
mmu-miR-186-5p	98.3333	117	99.1667	99.1667	86.5	47.75	63.1667	86.5	0.165592
mmu-miR-149-5p	6260.33	3695.25	7362.83	7362.83	5741	5262.25	7362.83	6260.33	0.16811
mmu-miR-425-5p	1489.17	1339.75	1807.58	1588.92	1489.17	1489.17	1900.58	1588.92	0.169791
mmu-miR-16-5p	16932	9974.33	16932	16932	15559	15559	18931.8	22438	0.170018
mmu-miR-216a-5p	0	0	0	0	2.125	1	1	0	0.17248
mmu-miR-681	0	0	0	0	1.66667	1.83333	1.83333	0	0.173677
mmu-miR-466c-5p	7.95833	20.25	3.75	1.08333	9.5	7.20833	6.16667	1.91667	0.174936
mmu-miR-5620-5p	5.58333	7.75	3.75	5.25	4.16667	1	3	4.33333	0.175254
mmu-miR-223-5p	0	0	0	0	0	1	1	1.91667	0.175275
mmu-miR-20b-5p	7.95833	8.66667	1.83333	6.58333	10.0417	23.4167	7.20833	4.33333	0.178227
mmu-miR-126-5p	2507.58	861.25	3231.83	2309.33	3231.83	4109.5	2309.33	2830.67	0.182737
mmu-miR-344i	0	0	1	2.91667	0	1	0	0	0.185065
mmu-miR-301a-5p	17.0833	5.20833	19.5417	16.9167	22.9167	20.7083	14.0833	13.9167	0.185451
mmu-miR-296-5p	35	36.4167	111.583	76.8333	23.6667	76.8333	39.9167	62	0.187827
mmu-miR-3065-5p	3231.83	4249.67	2142.33	2091.42	4600.67	2906.08	3484.25	2906.08	0.191429
mmu-miR-216b-5p	1	1	1	0	2.125	1	4.25	1.91667	0.192654
mmu-miR-3470b	1.95833	2.91667	4.91667	1.08333	3	2.91667	5.33333	6.58333	0.192826
mmu-miR-96-5p	14	7.75	2.91667	4.08333	5.25	13.6667	4.25	1.91667	0.196036
mmu-miR-3059-5p	61.1667	70.6667	69.4167	54.8333	49.9583	63.9583	31	50.9167	0.199686
mmu-miR-30d-5p	3695.25	8709.17	2309.33	2725.25	2309.33	2830.67	2725.25	2091.42	0.204241
mmu-miR-130a-5p	26.625	39.9167	21.1667	8.16667	30.5	24.2083	19.0833	28.1667	0.209278
mmu-miR-672-5p	59.3333	62	69.4167	115.708	55.8333	51.625	55.8333	67.6667	0.209387
mmu-miR-1940	3	0	1	0	3	1.83333	5.33333	2.91667	0.212434
mmu-miR-1899	4.08333	2	2.91667	8.16667	8.16667	1.83333	14.0833	8.75	0.212636
mmu-miR-466n-5p	5.58333	1	1.83333	4.08333	7.20833	5.58333	1.83333	1.91667	0.217972
mmu-miR-466d-5p	5.58333	1	1.83333	4.08333	7.20833	5.58333	1.83333	1.91667	0.217972
mmu-miR-383-5p	63.1667	43.875	89.1667	91.75	71.9167	37.1667	70.6667	37.1667	0.223467
mmu-miR-455-5p	10.375	29.2083	4.91667	6.58333	5.25	8.83333	6.16667	6.58333	0.226112
mmu-miR-375-5p	5.58333	15.7083	7.91667	0	1	2.91667	0	1	0.235483
mmu-miR-532-5p	731	193.75	748.25	929.167	287.917	548.167	377.25	377.25	0.238451
mmu-miR-488-5p	16	10.25	12.4167	15	8.16667	13.6667	17.0833	18.75	0.240097
mmu-miR-1981-5p	45.1667	26.8333	57.0833	111.583	44.1667	45.5833	39.9167	63.1667	0.240227
mmu-miR-6353	1.95833	1	0	0	1	2.91667	1	0	0.240298
mmu-miR-194-5p	86.5	98.3333	84.4167	64.75	83.1667	74.75	86.5	95.2083	0.242545
mmu-miR-18a-5p	103.583	65.4167	103.583	158.667	106.083	89.9167	146.75	121.583	0.248813
mmu-miR-325-5p	35	17	52.6667	35.9167	35	21.6667	44.6667	40.4167	0.249842
mmu-miR-669b-5p	26.625	21.9583	26.4167	13.4583	41.25	28.1667	47.3333	29.5833	0.250856
mmu-miR-1306-5p	38.8333	35	52.6667	99.1667	46	47.75	48.75	67.6667	0.253243
mmu-miR-3083-5p	16	10.25	17.25	33.9583	16.125	12.2917	20.7083	23.6667	0.254259
mmu-miR-3544-5p	665.25	883.083	597.083	516.167	665.25	516.167	811.417	648.5	0.258413
mmu-miR-671-5p	548.167	582.833	772.167	1489.17	1012.33	883.083	1083.17	929.167	0.262474
mmu-miR-346-5p	464.083	748.25	811.417	811.417	613.417	731	613.417	562.083	0.26531
mmu-miR-106b-5p	356.167	410.667	304.75	244.417	436	446.75	479.917	281.417	0.268197
mmu-miR-29b-2-5p	244.417	189.917	262.833	356.167	204.833	229	223.5	304.75	0.26972
mmu-miR-433-5p	49.3333	129	36.4167	30.5	40.4167	37.1667	65.4167	65.4167	0.27083
mmu-miR-154-5p	1012.33	1150.92	790.667	562.083	984.75	562.083	929.167	731	0.272228
mmu-miR-320-5p	0	0	4.91667	1.08333	0	1.83333	0	0	0.272408
mmu-miR-3087-5p	4.08333	2.91667	1.83333	4.08333	3	4.08333	1.83333	1	0.273799
mmu-miR-3087-3p	4.08333	2.91667	1.83333	4.08333	3	4.08333	1.83333	1	0.273799
mmu-miR-669n	0	1	1	2.91667	0	0	0	1	0.275566
mmu-miR-30f	310.333	214.917	334.833	361.917	316.167	262.833	304.75	325.167	0.275857
mmu-miR-27b-5p	24.8333	20.25	17.25	16.9167	19.0833	19.2083	19.0833	26.125	0.276619
mmu-miR-25-5p	0	2	2.91667	2.91667	1.66667	0	1	1.91667	0.281202
mmu-miR-466k	1	0	1.83333	1.08333	1.66667	1	1.83333	1.91667	0.284214
mmu-miR-374c-5p	172.542	256.25	281.417	281.417	197	256.25	214.917	210.917	0.284829
mmu-miR-341-5p	0	0	1.83333	1.08333	0	1.83333	0	0	0.285868
mmu-miR-193a-5p	22.6667	9.41667	28.5	30.5	17.25	26.8333	27.0417	20.7083	0.287177
mmu-miR-205-5p	21.1667	8.66667	3.75	5.25	4.16667	12.2917	6.16667	4.33333	0.287649
mmu-miR-221-5p	223.5	464.083	201.333	155.667	201.333	150.5	262.833	233.083	0.287741
mmu-miR-103-1-5p	31.75	12.875	18.5833	20.5833	37.1667	15.1667	34.3333	52.3333	0.290236
mmu-miR-206-5p	3	1	2.91667	2.91667	1	1	0	1.91667	0.292709
mmu-miR-3057-5p	1	2	0	0	0	1.83333	0	0	0.296312
mmu-miR-185-5p	2142.33	1807.58	1944.75	1900.58	2396.58	2234.33	2596.42	2023.83	0.296785
mmu-miR-3962	1	5.20833	1	0	0	0	0	1	0.301561
mmu-miR-219-5p	48.1667	111.583	21.1667	53.0833	93.6667	80	65.4167	54.8333	0.303419
mmu-miR-211-5p	165.667	95.2083	155.667	214.917	410.667	238.167	51.625	262.833	0.314884
mmu-miR-329-5p	325.167	680.333	287.917	193.75	325.167	204.833	393.25	310.333	0.315827
mmu-miR-701-5p	3	0	1.83333	2.91667	0	0	0	1	0.31681
mmu-miR-15b-5p	334.833	334.833	268	238.167	218.5	238.167	197	345.417	0.318871
mmu-miR-669h-5p	1.95833	8.66667	9.5	8.16667	5.25	7.91667	19.0833	8.75	0.318929
mmu-miR-155-5p	1	0	12.4167	5.25	4.16667	1	3	15.5	0.319618
mmu-miR-137-5p	31.75	67.6667	38.8333	15.5	16.125	25.5833	22.4167	26.125	0.322001
mmu-miR-344d-3-5p	5.58333	12.875	3.75	4.08333	6.08333	5.58333	6.16667	6.58333	0.323157
mmu-miR-146a-5p	12.5833	12	28.5	23.875	18.0417	8.83333	15.7083	43.875	0.324741
mmu-miR-1912-5p	1.95833	13.9167	1.83333	0	5.25	5.58333	1	0	0.32527
mmu-miR-300-5p	132	121.583	165.667	223.5	214.917	163.792	241.292	155.667	0.330719
mmu-miR-3074-5p	29022.9	24229.9	26710.7	26710.7	24229.9	24229.9	26710.7	32909.7	0.332429
mmu-miR-183-5p	15.3333	4.08333	1.83333	5.25	12.5833	39.9167	20.7083	6.58333	0.334472
mmu-miR-3093-5p	9.29167	2.91667	12.4167	5.25	3	1.83333	4.25	2.91667	0.336268
mmu-miR-1957a	1	0	0	0	5.25	1	3	1	0.339364
mmu-miR-770-5p	178.833	325.167	158.667	172.542	143.167	169.5	155.667	193.75	0.348954
mmu-miR-136-5p	2091.42	2906.08	2023.83	2507.58	3839.67	2452.08	3231.83	3231.83	0.351302
mmu-miR-9-5p	20658.9	32909.7	18931.8	20658.9	20658.9	17913.2	20658.9	17913.2	0.352424
mmu-miR-17-5p	275.5	268	345.417	446.75	310.333	393.25	325.167	516.167	0.354426
mmu-miR-20a-5p	298.417	262.833	233.083	334.833	334.833	345.417	287.917	238.167	0.359284
mmu-miR-340-5p	150.5	316.167	99.1667	140.917	125.917	127.458	111.583	186.083	0.359715
mmu-miR-409-5p	680.333	665.25	837.167	680.333	790.667	582.833	984.75	772.167	0.361125
mmu-miR-151-5p	2234.33	2091.42	2234.33	2023.83	1922.67	1807.58	1673.92	2142.33	0.365737
mmu-miR-3095-5p	0	0	3.75	0	1.66667	5.58333	1	1	0.366323
mmu-miR-344f-5p	1	2.91667	0	1.08333	1	1	1.83333	1.91667	0.367824
mmu-miR-322-5p	92.7083	50.9167	83.1667	53.0833	84.4167	92.7083	61.1667	40.4167	0.369746
mmu-miR-122-5p	1.95833	0	3.75	1.08333	1.66667	1.83333	3	3.54167	0.373148
mmu-miR-99b-5p	2725.25	2596.42	2725.25	1944.75	2234.33	2142.33	2507.58	2725.25	0.373888
mmu-miR-30a-5p	4745.5	11474.8	3695.25	4745.5	4109.5	4745.5	4745.5	4249.67	0.378692
mmu-miR-147-5p	0	0	0	0	3	0	1	2.91667	0.381053
mmu-miR-3970	1.95833	1	1.83333	0	1.66667	1	0	0	0.383342
mmu-miR-669f-5p	4.08333	4.08333	5.95833	2.91667	5.25	8.83333	5.33333	9.58333	0.384075
mmu-miR-1843b-5p	143.167	218.5	161.917	89.1667	117	127.458	150.5	199.167	0.385412
mmu-miR-380-5p	129	155.667	107.833	129	132	121.583	130.5	177.208	0.386193
mmu-miR-491-5p	21.1667	29.2083	21.1667	22.1667	35.9167	20.7083	31.75	33.5833	0.386763
mmu-miR-337-5p	35	63.9583	127.458	104.833	111.583	135.5	140.917	21.6667	0.387687
mmu-miR-670-5p	7.95833	9.41667	10.1667	8.16667	9.5	10.1667	8.75	5.41667	0.388127
mmu-miR-21c	3	6.29167	7.91667	5.25	2.125	16	12.2917	15.5	0.388995
mmu-miR-5105	316.167	715.75	479.917	325.167	262.833	304.75	516.167	548.167	0.391899
mmu-miR-191-5p	22438	14421.4	22438	18931.8	18931.8	20658.9	22438	26710.7	0.393067
mmu-miR-29c-5p	393.25	479.917	446.75	377.25	377.25	356.167	410.667	479.917	0.395555
mmu-miR-1955-5p	1.95833	4.08333	1	1.08333	1	2.91667	1	1.91667	0.396878
mmu-miR-298-5p	96.75	80	74.75	60.3333	49.9583	35	39.9167	106.958	0.397734
mmu-miR-297a-5p	0	5.20833	4.91667	8.16667	1	4.08333	3	4.33333	0.399256
mmu-miR-10b-5p	18.4167	6.29167	2.91667	4.08333	4.16667	12.2917	3	6.58333	0.404954
mmu-miR-362-5p	67.1667	95.2083	59.8333	51.625	67.6667	70.6667	107.833	64.75	0.407471
mmu-miR-1968-5p	0	1	1	5.25	1	1	1	1	0.413155
mmu-miR-195a-5p	2023.83	1083.17	1900.58	2142.33	1922.67	1984.29	2023.83	2309.33	0.414126
mmu-miR-23a-5p	3	8.66667	47.75	6.58333	22.1667	41.75	19.0833	5.41667	0.420372
mmu-miR-208a-5p	1.95833	1	1	1.08333	0	0	0	1.91667	0.421599
mmu-miR-290-5p	0	0	0	0	1	1	1.83333	0	0.421666
mmu-miR-379-5p	811.417	555.125	1108.17	715.75	680.333	597.083	772.167	811.417	0.422961
mmu-miR-1a-1-5p	11.5	2	2.91667	1.08333	2.125	0	0	2.91667	0.424106
mmu-miR-34a-5p	1900.58	909.917	929.167	790.667	1588.92	1264.75	1339.75	1339.75	0.424655
mmu-miR-7b-5p	1588.92	2023.83	1673.92	1150.92	1415.42	1415.42	1415.42	1673.92	0.426139
mmu-miR-98-5p	648.5	516.167	715.75	748.25	648.5	748.25	597.083	790.667	0.428062
mmu-miR-497-5p	89.1667	53.5	64.75	59.3333	47.3333	53.0833	50.5833	57.0833	0.429294
mmu-miR-376b-5p	345.417	613.417	361.917	304.75	361.917	334.833	298.417	361.917	0.429494
mmu-miR-361-5p	218.5	555.125	223.5	310.333	210.917	214.917	189.917	189.917	0.429909
mmu-miR-338-5p	304.75	167.583	356.167	345.417	304.75	281.417	256.25	393.25	0.431246
mmu-miR-487b-5p	4.08333	4.08333	8.75	9.58333	4.16667	4.08333	0	9.58333	0.433272
mmu-miR-1843a-5p	83.1667	138.208	80	40.8333	89.5417	67.1667	61.1667	103.583	0.434829
mmu-miR-133a-5p	9.29167	2.91667	0	2.91667	3	4.08333	4.25	1	0.436913
mmu-miR-299b-5p	204.833	350.792	216.708	201.333	178.833	197	231.042	148.625	0.439996
mmu-miR-6369	1.95833	0	0	1.08333	1	5.58333	0	1	0.440141
mmu-miR-344b-5p	41.75	56.2083	45.5833	56.5833	51.625	56.5833	53.5	83.1667	0.442722
mmu-miR-344b-3p	41.75	56.2083	45.5833	56.5833	51.625	56.5833	53.5	83.1667	0.442722
mmu-let-7a-5p	12994.1	12994.1	11997.7	15559	11474.8	11474.8	10468.2	12994.1	0.443247
mmu-miR-224-5p	1	2.91667	1	1.08333	0	1	1	1	0.444096
mmu-miR-22-5p	883.083	1172.33	953.083	731	748.25	790.667	953.083	680.333	0.444812
mmu-miR-377-5p	28.8333	186.083	49.3333	26.125	29.2083	15.1667	34.3333	21.6667	0.445327
mmu-miR-505-5p	27.7083	32.9167	36.4167	56.5833	29.2083	30.75	25.8333	49.3333	0.446065
mmu-miR-668-5p	29.8333	71.9167	24.2083	24.8333	26.8333	29.7083	42.25	19.75	0.448591
mmu-miR-324-5p	715.75	1012.33	1489.17	984.75	909.917	909.917	731	1108.17	0.449147
mmu-miR-202-5p	1.95833	2.91667	1.83333	1.08333	2.125	0	1	1	0.451569
mmu-miR-1186a	1.95833	0	1	1.08333	1.66667	1	0	0	0.453032
mmu-miR-673-5p	5.58333	13.9167	13.4583	13.4583	6.08333	5.58333	1.83333	12.6667	0.456415
mmu-miR-5617-3p	6.75	1	1.83333	2.91667	2.125	0	6.16667	3.54167	0.457008
mmu-miR-93-5p	772.167	811.417	883.083	1059.92	861.25	929.167	748.25	984.75	0.457368
mmu-miR-543-5p	155.667	74.0417	140.917	83.7917	58.4583	67.1667	99.1667	117	0.459331
mmu-miR-466i-5p	89.9167	83.1667	114.417	143.167	117	132	218.5	100	0.459893
mmu-miR-3470a	7.95833	2.91667	1.83333	1.08333	5.25	0	7.20833	3.54167	0.46075
mmu-miR-6418-5p	0	0	0	4.08333	0	0	0	0	0.464889
mmu-miR-299a-5p	201.333	350.792	216.708	201.333	178.833	197	231.042	148.625	0.466751
mmu-miR-107-5p	55.3333	12.875	51.25	44.1667	65.4167	45.5833	104.833	48.1667	0.466771
mmu-miR-199a-5p	107.833	32.9167	23.1667	24.8333	33.9583	97.5417	28.5	35.9167	0.474539
mmu-miR-667-5p	7.95833	12	9.5	18.9167	8.16667	8.83333	7.95833	10.75	0.474904
mmu-miR-802-5p	0	0	1	1.08333	3	0	0	0	0.479909
mmu-miR-421-5p	1	2.91667	1.83333	0	1	0	1.83333	1.91667	0.481969
mmu-miR-679-5p	3	5.20833	5.95833	4.08333	0	4.08333	3	4.33333	0.482065
mmu-miR-128-1-5p	377.25	175.583	464.083	125.917	356.167	772.167	340.125	334.833	0.489421
mmu-miR-130b-5p	35	25.8333	31	26.125	25.3333	26.8333	27.0417	20.7083	0.489824
mmu-miR-28c	65.0833	106.083	69.4167	66.2917	55.8333	59.8333	78.4167	46	0.490355
mmu-miR-28a-5p	65.0833	106.083	69.4167	66.2917	55.8333	59.8333	78.4167	46	0.490355
mmu-miR-328-5p	4.08333	0	2.91667	2.91667	1	0	1.83333	1	0.497661
mmu-miR-143-3p	562.083	138.208	144.958	146.75	146.75	268	121.583	132	0.498793
mmu-miR-378c	984.75	125.917	178.833	953.083	238.167	287.917	909.917	909.917	0.500857
mmu-miR-467d-5p	4.83333	4.08333	11.3333	1.08333	9.5	8.83333	10	8.75	0.501293
mmu-let-7k	0	7.75	6.66667	8.16667	8.16667	10.1667	12.2917	5.41667	0.50811
mmu-miR-669m-5p	3	9.41667	4.91667	2.91667	2.125	2.91667	0	4.33333	0.509437
mmu-miR-466m-5p	3	9.41667	4.91667	2.91667	2.125	2.91667	0	4.33333	0.509437
mmu-miR-540-5p	6.75	39.9167	4.91667	8.16667	12.125	4.08333	7.95833	10.75	0.511049
mmu-miR-5615-3p	1	1	1	0	0	1	0	0	0.516068
mmu-miR-326-5p	1	1	1	0	1	0	0	0	0.516068
mmu-miR-669l-5p	4.83333	5.20833	10.75	0	24.2083	5.58333	12.2917	10.75	0.51632
mmu-miR-3076-3p	4.83333	2.91667	6.66667	1.08333	4.16667	4.08333	5.33333	8.75	0.516562
mmu-miR-143-5p	582.833	138.208	144.958	150.5	150.5	298.417	130.5	138.208	0.523348
mmu-miR-542-5p	9.29167	1	9.5	6.58333	12.125	8.83333	7.20833	12.2917	0.525097
mmu-miR-466l-5p	0	0	0	1.08333	1	1	1	0	0.532845
mmu-miR-3098-5p	0	5.20833	0	0	0	1.83333	0	0	0.534943
mmu-miR-135a-5p	909.917	244.417	861.25	1339.75	1339.75	861.25	715.75	1415.42	0.535715
mmu-miR-19b-2-5p	0	2	0	0	0	0	0	0	0.538565
mmu-miR-181b-5p	1944.75	3484.25	2091.42	2234.33	2023.83	1984.29	2091.42	1944.75	0.543074
mmu-miR-410-5p	1	6.29167	1.83333	2.91667	1.66667	1	1	1	0.545883
mmu-miR-1952	0	0	0	0	0	0	0	1.91667	0.546147
mmu-miR-133b-5p	0	0	0	0	0	0	0	1.91667	0.546147
mmu-let-7i-5p	7362.83	4109.5	4745.5	3231.83	3484.25	4600.67	3839.67	4745.5	0.548694
mmu-miR-1839-5p	1172.33	953.083	1012.33	1415.42	1059.92	1108.17	1264.75	1264.75	0.548941
mmu-miR-503-5p	35	43.875	26.4167	30.5	39.9167	33.4583	44.6667	26.125	0.550722
mmu-let-7f-5p	26710.7	17913.2	17913.2	17913.2	17913.2	18931.8	17913.2	20658.9	0.552015
mmu-miR-3104-5p	1.95833	1	0	1.08333	1.66667	5.58333	0	4.33333	0.553448
mmu-miR-496a-5p	5.58333	2.91667	2.91667	4.08333	3	4.08333	3	1.91667	0.554149
mmu-miR-370-5p	73.3333	89.5417	106.083	83.7917	80	107.833	135.5	89.5417	0.554364
mmu-miR-5130	0	0	1.83333	0	0	0	0	0	0.554552
mmu-miR-199b-5p	55.3333	12.875	19.0833	22.1667	52.6667	32.5	29.5833	13.9167	0.554749
mmu-miR-10a-5p	24.8333	13.9167	47.75	48.1667	38.8333	41.75	19.0833	91.75	0.555625
mmu-miR-501-5p	20.25	84.4167	21.1667	20.5833	31.75	24.2083	30.5	28.1667	0.556143
mmu-miR-3062-5p	3	1	3.75	2.91667	2.125	1.83333	3	1	0.557157
mmu-miR-200b-5p	5.58333	0	0	2.91667	0	0	0	0	0.561011
mmu-miR-495-5p	68.1667	59.8333	52.6667	83.7917	60.3333	63.9583	86.5	71.2917	0.562143
mmu-miR-466h-5p	1.95833	5.20833	0	2.91667	1.66667	1	1	2.91667	0.562319
mmu-miR-465c-5p	0	0	0	0	0	2.91667	1	0	0.563493
mmu-miR-1956	0	2.91667	0	0	0	1	0	0	0.563493
mmu-miR-693-5p	3	0	0	1.08333	0	0	0	0	0.564374
mmu-miR-1941-5p	0	0	0	1.08333	0	0	3	0	0.564374
mmu-miR-330-5p	146.75	298.417	210.917	201.333	165.667	140.917	158.667	177.208	0.565227
mmu-miR-539-5p	29.8333	32.9167	41.25	38.8333	33.3333	17.0833	21.6667	46	0.566951
mmu-miR-369-5p	953.083	731	1059.92	909.917	929.167	837.167	883.083	953.083	0.568507
mmu-miR-3963	53.5	50.9167	62.5833	69.4167	43.5833	41.75	93.6667	38.8333	0.56877
mmu-miR-3069-5p	9.29167	5.20833	1.83333	2.91667	6.58333	1	7.95833	1	0.572668
mmu-miR-215-5p	1.95833	0	2.91667	1.08333	0	2.91667	3	2.91667	0.573839
mmu-miR-106a-5p	1.95833	2.91667	1	1.08333	0	4.08333	1.83333	6.58333	0.575437
mmu-miR-5625-5p	0	1	0	1.08333	1	0	1	1.91667	0.577977
mmu-miR-145a-5p	11997.7	5741	6260.33	5741	6260.33	8709.17	6260.33	5741	0.579837
mmu-miR-145b	29.8333	2	0	1.08333	1	29.7083	1.83333	3.54167	0.581459
mmu-miR-3090-5p	0	0	6.66667	0	0	1.83333	1	1	0.583437
mmu-miR-5626-5p	0	2	0	1.08333	1	2.91667	0	1	0.583533
mmu-miR-26b-5p	516.167	446.75	582.833	665.25	562.083	479.917	464.083	883.083	0.58526
mmu-miR-411-5p	281.417	377.25	316.167	287.917	281.417	275.5	310.333	268	0.585978
mmu-miR-664-3p	605.25	1415.42	648.5	837.167	548.167	648.5	837.167	417.958	0.591447
mmu-miR-5617-5p	14	1	5.95833	5.25	2.125	1.83333	7.20833	7.91667	0.592861
mmu-miR-188-5p	40.1667	26.8333	40.1667	35	62	31.75	53.5	42.25	0.594484
mmu-miR-376a-5p	214.917	204.833	186.083	189.917	229	146.75	193.75	287.917	0.594546
mmu-miR-344h-5p	9.29167	7.75	4.91667	6.58333	9	2.91667	10	6.58333	0.595618
mmu-miR-344e-5p	9.29167	7.75	4.91667	6.58333	9	2.91667	10	6.58333	0.595618
mmu-miR-142-5p	100	146.75	127.458	121.583	67.6667	72.625	65.4167	204.833	0.597267
mmu-miR-3070b-5p	0	2	0	0	0	0	3	0	0.59895
mmu-miR-3070a-5p	0	2	0	0	0	0	3	0	0.59895
mmu-miR-297b-5p	4.08333	1	0	0	3	1	4.25	0	0.599752
mmu-miR-187-5p	189.917	138.208	175.583	178.833	140.917	175.583	167.583	223.5	0.600936
mmu-miR-3085-5p	10.375	15.7083	10.1667	33.3333	20.5833	16	23.875	24.2083	0.601435
mmu-miR-344h-3p	9.29167	7.75	4.91667	6.58333	9	1.83333	10	6.58333	0.604451
mmu-miR-1188-5p	1.95833	2.91667	1.83333	0	1	4.08333	1	1.91667	0.604539
mmu-miR-873a-5p	287.917	204.833	244.417	132	189.917	178.833	175.583	218.5	0.60603
mmu-miR-351-5p	125.917	86.5	86.5	96.75	64.75	107.833	74.0417	83.1667	0.612207
mmu-miR-3099-5p	11.5	4.08333	2.91667	6.58333	2.125	5.58333	5.33333	2.91667	0.6135
mmu-miR-664-5p	605.25	1489.17	665.25	861.25	582.833	665.25	861.25	446.75	0.615929
mmu-miR-376c-5p	1	30.75	1	5.25	3	7.91667	5.33333	3.54167	0.621191
mmu-miR-466e-5p	1	1	1	0	0	0	0	2.91667	0.622203
mmu-miR-374b-5p	43.875	36.4167	69.4167	210.917	178.833	26.8333	74.0417	199.167	0.622566
mmu-miR-3061-5p	1.95833	0	0	0	0	1	1	1	0.624213
mmu-miR-3082-5p	1.95833	0	0	0	1.66667	1	1.83333	0	0.626882
mmu-miR-32-5p	16	6.29167	2.91667	22.1667	20.5833	21.6667	10	18.75	0.627732
mmu-miR-879-5p	10.375	5.20833	3.75	9.58333	19.0833	6.58333	5.33333	8.75	0.628455
mmu-miR-5619-5p	1.95833	0	0	0	0	0	1	0	0.629241
mmu-miR-1231-5p	0	0	0	1.08333	3	0	1	1	0.630334
mmu-miR-3097-5p	0	2.91667	0	1.08333	4.16667	1.83333	0	3.54167	0.631008
mmu-miR-5122	0	0	1	0	0	0	0	1.91667	0.63311
mmu-miR-3094-5p	0	0	1	0	0	0	0	1.91667	0.63311
mmu-miR-150-5p	2906.08	223.5	1083.17	2596.42	837.167	1339.75	582.833	417.958	0.633255
mmu-miR-378d	20.25	9.41667	26.4167	15	21.6667	25.5833	13.1667	24.2083	0.633479
mmu-miR-669k-5p	1.95833	0	1.83333	0	0	0	0	0	0.634408
mmu-miR-384-5p	1108.17	1944.75	1150.92	1673.92	1108.17	1012.33	1108.17	1489.17	0.634593
mmu-miR-412-5p	52.3333	59.8333	59.8333	16.9167	53.5	56.5833	51.625	52.3333	0.635492
mmu-miR-5621-5p	1	0	0	0	0	0	1.83333	0	0.641134
mmu-miR-758-5p	0	0	0	0	1	0	1.83333	0	0.641134
mmu-miR-344-5p	1	0	1.83333	0	0	0	0	0	0.641134
mmu-miR-470-5p	0	1	0	0	0	1.83333	0	0	0.641134
mmu-miR-3078-5p	14	15.7083	7.91667	13.4583	17.25	8.83333	12.2917	20.25	0.641787
mmu-miR-5118	0	0	0	1.08333	0	0	1.83333	0	0.643482
mmu-miR-124-5p	479.917	361.917	613.417	393.25	479.917	613.417	665.25	464.083	0.645421
mmu-miR-551b-5p	7.95833	4.08333	6.66667	9.58333	10.75	10.1667	5.33333	17.0833	0.645682
mmu-miR-297c-5p	0	4.08333	0	0	1	0	0	1.91667	0.650693
mmu-miR-30b-5p	3839.67	26710.7	2396.58	9974.33	10468.2	3231.83	2906.08	7362.83	0.651766
mmu-miR-3471	0	0	2.91667	0	1	1.83333	1.83333	0	0.653744
mmu-miR-1935	19.3333	37.4167	32.5	37.1667	37.1667	28.8333	91.75	22.9167	0.660655
mmu-miR-339-5p	425.25	425.25	425.25	425.25	436	361.917	361.917	748.25	0.663927
mmu-miR-19b-1-5p	7.95833	7.75	4.91667	4.08333	5.25	10.1667	3	10.0417	0.667146
mmu-miR-382-5p	929.167	648.5	1172.33	772.167	715.75	715.75	680.333	1059.92	0.667153
mmu-miR-200c-5p	1	0	0	2.91667	0	0	1	0	0.669767
mmu-miR-1947-5p	0	1	1.83333	1.08333	1.66667	0	0	1	0.677771
mmu-miR-574-5p	15.3333	15.7083	18.5833	16.9167	15.4167	22.6667	20.7083	16.125	0.681094
mmu-miR-182-5p	43.875	10.25	7.91667	14.0833	14.0833	41.75	25.8333	17.0833	0.682366
mmu-miR-214-5p	3	1	1	9.58333	3	6.58333	1.83333	2.91667	0.684694
mmu-miR-449c-5p	1	5.20833	3.75	1.08333	2.125	2.91667	1	1	0.685767
mmu-miR-1195	0	1	1	0	0	1	4.25	0	0.688797
mmu-miR-6385	0	0	0	1.08333	0	0	0	0	0.690823
mmu-miR-6354	0	0	0	1.08333	0	0	0	0	0.690823
mmu-miR-6341	0	0	0	1.08333	0	0	0	0	0.690823
mmu-miR-5623-5p	0	0	0	1.08333	0	0	0	0	0.690823
mmu-miR-5120	0	0	0	1.08333	0	0	0	0	0.690823
mmu-miR-294-5p	0	0	0	1.08333	0	0	0	0	0.690823
mmu-miR-19a-5p	0	0	0	1.08333	0	0	0	0	0.690823
mmu-miR-1946a	0	0	0	1.08333	0	0	0	0	0.690823
mmu-miR-1933-5p	0	0	0	1.08333	0	0	0	0	0.690823
mmu-miR-1929-5p	0	0	0	1.08333	0	0	0	0	0.690823
mmu-miR-504-5p	24.8333	7.75	14	23.875	12.5833	13.6667	7.95833	13.9167	0.694478
mmu-miR-2137	4.83333	1	3.75	4.08333	2.125	2.91667	4.25	3.54167	0.69619
mmu-miR-381-5p	117	167.583	150.5	83.7917	100	100	143.167	76.8333	0.698147
mmu-miR-365-2-5p	1.95833	1	2.91667	1.08333	0	1.83333	1	1	0.705307
mmu-miR-7a-5p	4249.67	4745.5	4600.67	3056.25	4745.5	3695.25	4109.5	5262.25	0.709713
mmu-miR-92a-1-5p	1	0	1.83333	0	1	0	1	1.91667	0.709792
mmu-miR-1948-5p	1	0	1	1.08333	1	0	1	1	0.712233
mmu-miR-876-5p	0	2.91667	0	0	0	1.83333	0	1	0.713876
mmu-miR-6356	0	0	3.75	0	1	1.83333	3	0	0.713926
mmu-miR-881-5p	0	0	0	0	0	1	0	0	0.716027
mmu-miR-878-5p	0	0	0	0	0	0	1	0	0.716027
mmu-miR-767	0	0	0	0	0	1	0	0	0.716027
mmu-miR-703	0	0	0	0	0	1	0	0	0.716027
mmu-miR-680	0	0	0	0	1	0	0	0	0.716027
mmu-miR-6411	0	0	0	0	0	0	1	0	0.716027
mmu-miR-6410	0	0	0	0	1	0	0	0	0.716027
mmu-miR-6378	0	0	0	0	1	0	0	0	0.716027
mmu-miR-6372	0	0	0	0	0	1	0	0	0.716027
mmu-miR-6350	0	0	0	0	1	0	0	0	0.716027
mmu-miR-5709	0	0	0	0	1	0	0	0	0.716027
mmu-miR-5626-3p	0	0	0	0	0	1	0	0	0.716027
mmu-miR-5622-5p	0	0	0	0	1	0	0	0	0.716027
mmu-miR-5133	0	0	0	0	0	0	0	1	0.716027
mmu-miR-5124b	0	0	0	0	0	1	0	0	0.716027
mmu-miR-511-5p	0	0	0	0	0	0	1	0	0.716027
mmu-miR-5114	0	0	0	0	0	0	1	0	0.716027
mmu-miR-5098	0	0	0	0	1	0	0	0	0.716027
mmu-miR-490-5p	0	0	0	0	0	1	0	0	0.716027
mmu-miR-466p-5p	0	0	0	0	0	0	0	1	0.716027
mmu-miR-466a-5p	0	0	0	0	0	0	0	1	0.716027
mmu-miR-465a-5p	0	0	0	0	0	1	0	0	0.716027
mmu-miR-463-5p	0	0	0	0	0	1	0	0	0.716027
mmu-miR-450b-5p	0	0	0	0	1	0	0	0	0.716027
mmu-miR-449b	0	0	0	0	0	0	0	1	0.716027
mmu-miR-3060-5p	0	0	0	0	0	0	1	0	0.716027
mmu-miR-1971	0	0	0	0	1	0	0	0	0.716027
mmu-miR-1969	0	0	0	0	0	0	1	0	0.716027
mmu-miR-1953	0	0	0	0	0	0	1	0	0.716027
mmu-miR-1928	0	0	0	0	0	1	0	0	0.716027
mmu-miR-714	1	0	0	0	0	0	0	0	0.716027
mmu-miR-669g	1	0	0	0	0	0	0	0	0.716027
mmu-miR-6538	0	1	0	0	0	0	0	0	0.716027
mmu-miR-6383	0	0	1	0	0	0	0	0	0.716027
mmu-miR-6362	0	0	1	0	0	0	0	0	0.716027
mmu-miR-6360	1	0	0	0	0	0	0	0	0.716027
mmu-miR-5624-5p	0	1	0	0	0	0	0	0	0.716027
mmu-miR-452-5p	1	0	0	0	0	0	0	0	0.716027
mmu-miR-350-5p	0	0	1	0	0	0	0	0	0.716027
mmu-miR-3474	1	0	0	0	0	0	0	0	0.716027
mmu-miR-3103-5p	0	1	0	0	0	0	0	0	0.716027
mmu-miR-3081-5p	0	0	1	0	0	0	0	0	0.716027
mmu-miR-3073b-3p	0	0	1	0	0	0	0	0	0.716027
mmu-miR-302c-5p	0	0	1	0	0	0	0	0	0.716027
mmu-miR-18b-5p	0	0	1	0	0	0	0	0	0.716027
mmu-miR-135b-5p	121.583	63.9583	96.75	104.833	158.667	92.7083	96.75	158.667	0.716388
mmu-miR-5134-5p	0	0	0	1.08333	1	0	0	0	0.725701
mmu-miR-3088-5p	0	0	0	1.08333	0	1	0	0	0.725701
mmu-miR-3067-5p	1	0	0	1.08333	0	0	0	0	0.725701
mmu-miR-3100-5p	0	0	0	1.08333	0	0	1	0	0.725701
mmu-miR-1960	0	0	0	1.08333	0	0	1	0	0.725701
mmu-miR-1943-5p	0	0	0	1.08333	0	0	0	1	0.725701
mmu-miR-3086-5p	0	5.20833	2.91667	5.25	3	0	3	1.91667	0.726214
mmu-miR-434-5p	1339.75	1108.17	1415.42	1012.33	1172.33	953.083	1012.33	1150.92	0.728604
mmu-miR-653-5p	1	0	0	0	0	0	1	0	0.734877
mmu-miR-101b-5p	0	0	1	0	1	0	0	0	0.734877
mmu-miR-5116	0	1	0	0	0	0	1	0	0.734877
mmu-miR-344c-5p	0	1	1	0	0	0	0	0	0.734877
mmu-miR-3110-5p	0	1	0	0	0	0	1	0	0.734877
mmu-miR-702-5p	1	0	0	0	1	0	0	0	0.734877
mmu-miR-665-5p	1	0	0	0	0	1	0	0	0.734877
mmu-miR-6352	0	1	0	0	0	1	0	0	0.734877
mmu-miR-5112	0	0	0	0	1	0	1	0	0.734877
mmu-miR-200a-5p	1	0	1	0	0	0	0	0	0.734877
mmu-miR-105	1	0	0	0	1	0	0	0	0.734877
mmu-miR-1a-2-5p	1.95833	2	9.5	1.08333	2.125	4.08333	3	5.41667	0.736831
mmu-miR-669p-5p	22.6667	48.75	15.7083	30.5	26.8333	35	34.3333	21.6667	0.737774
mmu-miR-669a-5p	22.6667	48.75	15.7083	30.5	26.8333	35	34.3333	21.6667	0.737774
mmu-miR-212-5p	1059.92	2309.33	1339.75	1172.33	1150.92	1083.17	2142.33	1012.33	0.737907
mmu-miR-5615-5p	1	1	1.83333	1.08333	0	1.83333	0	1	0.738439
mmu-miR-331-5p	6.75	8.66667	15.7083	6.58333	12.125	5.58333	14.0833	9.58333	0.738814
mmu-miR-654-5p	1.95833	1	2.91667	0	0	1	1	0	0.74005
mmu-miR-1934-5p	1	2	1.83333	1.08333	1	1	3	1	0.743167
mmu-miR-467c-5p	40.1667	30.75	33.4583	22.1667	29.2083	53.0833	59.3333	26.125	0.74475
mmu-miR-127-5p	2596.42	2396.58	2906.08	2830.67	2596.42	2725.25	3056.25	1807.58	0.752154
mmu-miR-1186b	0	1	0	2.91667	0	1	1.83333	1	0.752258
mmu-miR-217-5p	0	5.20833	1	0	3	0	1.83333	2.91667	0.755645
mmu-miR-29b-1-5p	47.3333	56.2083	69.4167	51.625	91.75	51.625	48.75	95.2083	0.759216
mmu-let-7j	268	1673.92	731	548.167	953.083	218.5	1059.92	1083.17	0.760248
mmu-miR-3068-5p	172.542	310.333	189.917	268	256.25	238.167	340.125	244.417	0.767152
mmu-miR-451b	1083.17	790.667	1588.92	883.083	731	1150.92	1588.92	861.25	0.767674
mmu-miR-152-5p	3	6.29167	1.83333	6.58333	1.66667	5.58333	4.25	8.75	0.768104
mmu-miR-302a-5p	1	0	1	0	0	0	0	1.91667	0.769081
mmu-miR-140-5p	74.75	23.1667	76.8333	71.9167	48.1667	72.625	44.6667	98.3333	0.769973
mmu-miR-1224-5p	10.375	0	7.91667	1.08333	4.16667	1	0	1.91667	0.771554
mmu-miR-5113	3	9.41667	3.75	5.25	8.16667	4.08333	6.16667	8.75	0.772011
mmu-miR-598-5p	1.95833	0	0	0	0	1.83333	1	0	0.773409
mmu-miR-568	1	0	1.83333	0	1	0	0	0	0.778685
mmu-miR-1964-5p	0	0	1.83333	0	1	0	0	1	0.778685
mmu-miR-5129-5p	3	0	5.95833	0	1	0	3	1	0.779121
mmu-miR-6388	0	0	0	1.08333	0	1	1.83333	0	0.783005
mmu-miR-706	1	2	0	1.08333	1.66667	0	4.25	0	0.783479
mmu-miR-582-5p	238.167	304.75	233.083	259.542	275.5	163.792	281.417	214.917	0.785869
mmu-miR-144-5p	50.9167	20.25	19.5417	48.1667	31.75	54.8333	41.25	57.0833	0.792248
mmu-miR-467e-5p	3	43.875	12.4167	9.58333	18.0417	7.20833	10	12.2917	0.792796
mmu-miR-483-5p	1.95833	2	1.83333	2.91667	0	4.08333	1	1	0.809887
mmu-miR-24-2-5p	262.833	114.417	233.083	172.542	193.75	210.917	186.083	316.167	0.818884
mmu-miR-3084-5p	0	12	1	11.1667	3	1.83333	0	4.33333	0.819103
mmu-miR-100-5p	5741	2507.58	4249.67	4249.67	4249.67	5741	3695.25	4109.5	0.81915
mmu-miR-3473d	12.5833	0	1.83333	11.1667	5.25	4.08333	1	2.91667	0.81924
mmu-miR-181d-5p	71.9167	106.083	92.7083	74.75	73.3333	83.1667	57.0833	89.5417	0.81973
mmu-miR-92b-5p	4.08333	4.08333	4.91667	5.25	7.20833	4.08333	3	10.0417	0.822626
mmu-miR-6395	3	1	9.5	0	3	7.20833	3	4.33333	0.825819
mmu-miR-181a-5p	9974.33	18931.8	11474.8	11997.7	12994.1	11997.7	12994.1	11997.7	0.832175
mmu-let-7d-5p	15559	11997.7	12994.1	14421.4	11997.7	12994.1	11997.7	14421.4	0.833946
mmu-miR-344d-1-5p	17.5417	17.5417	34.6667	9.58333	13.1667	12.2917	10	30.1667	0.838432
mmu-miR-3072-5p	1.95833	4.08333	3.75	1.08333	1.66667	1	4.25	0	0.840811
mmu-miR-103-2-5p	70.6667	43.875	57.0833	44.1667	63.1667	44.1667	34.3333	55.8333	0.841498
mmu-miR-128-2-5p	20.25	6.29167	8.75	18.9167	14.0833	10.1667	15.7083	18.75	0.849862
mmu-miR-132-5p	4109.5	2234.33	5262.25	2396.58	2830.67	3484.25	4249.67	3695.25	0.850883
mmu-miR-1897-5p	1	0	0	1.08333	0	1	0	0	0.851306
mmu-miR-5132-5p	0	0	0	1.08333	0	1	1	0	0.851306
mmu-miR-6417	0	0	1	0	1	0	1	0	0.85499
mmu-miR-6392-5p	0	0	1	0	0	1	1	0	0.85499
mmu-miR-465b-5p	1	0	0	0	0	1	1	0	0.85499
mmu-miR-141-5p	1	0	0	0	0	1	0	1	0.85499
mmu-miR-466o-5p	1	1	1	0	1	1	0	2.91667	0.858456
mmu-miR-466b-5p	1	1	1	0	1	1	0	2.91667	0.858456
mmu-miR-302d-5p	0	1	3.75	0	2.125	0	1.83333	0	0.864019
mmu-miR-374c-3p	135.5	204.833	204.833	63.1667	7.20833	223.5	161.917	5.41667	0.864936
mmu-miR-5124a	3	0	0	1.08333	0	1	1.83333	0	0.865733
mmu-miR-345-5p	861.25	929.167	984.75	582.833	883.083	680.333	790.667	837.167	0.866342
mmu-miR-5620-3p	1	1	0	1.08333	1	0	0	1	0.869591
mmu-miR-466f-5p	4.08333	18.5833	14.9167	9.58333	10.75	4.08333	15.7083	5.41667	0.89225
mmu-miR-466f	4.08333	18.5833	14.9167	9.58333	10.75	4.08333	15.7083	5.41667	0.89225
mmu-miR-676-5p	61.1667	52.3333	50.5833	69.4167	58.4583	50.5833	57.0833	60.3333	0.892316
mmu-miR-3058-5p	4.08333	2	7.91667	0	1.66667	1.83333	4.25	1.91667	0.893164
mmu-miR-203-5p	0	1	1	0	1.66667	0	1	1	0.904727
mmu-miR-3113-5p	1.95833	0	0	1.08333	1	0	1	1	0.907104
mmu-miR-30e-5p	3484.25	6260.33	2596.42	5262.25	5262.25	4249.67	5262.25	3839.67	0.908828
mmu-miR-499-5p	1	2	0	5.25	5.25	1	5.33333	1	0.918751
mmu-miR-27a-5p	1	2	3.75	0	0	1.83333	0	1.91667	0.918887
mmu-miR-3109-5p	3	0	1	0	2.125	0	1.83333	0	0.920649
mmu-miR-3076-5p	14	4.08333	7.91667	5.25	9	5.58333	6.16667	8.75	0.92372
mmu-miR-669d-5p	3	20.25	10.1667	20.5833	6.08333	15.1667	14.0833	10.75	0.926523
mmu-miR-15a-5p	1415.42	1059.92	1264.75	1083.17	1264.75	1172.33	1150.92	1172.33	0.933759
mmu-miR-99a-5p	32909.7	20658.9	29022.9	24229.9	29022.9	29022.9	29022.9	24229.9	0.941367
mmu-miR-500-5p	12.5833	10.25	6.66667	13.4583	10.0417	12.2917	10	10.75	0.941615
mmu-miR-1954	1.95833	0	1	0	1	0	0	1.91667	0.944363
mmu-miR-3101-5p	1.95833	2.91667	0	2.91667	0	2.91667	0	3.54167	0.945055
mmu-miR-484	1264.75	2830.67	2507.58	1807.58	1673.92	2091.42	2234.33	1900.58	0.972251
mmu-miR-1247-5p	4.08333	2	7.91667	0	4.16667	4.08333	3	5.41667	0.973838
mmu-miR-30c-5p	8709.17	7362.83	9974.33	4600.67	3695.25	9974.33	11474.8	4600.67	0.981984
mmu-miR-700-5p	140.917	89.5417	119.292	107.833	107.833	114.417	99.1667	138.208	0.987476
mmu-miR-3473b	0	1	1	0	0	1	0	1	1
