# Supplementary material for: Prediction of miRNA-mRNA associations in Alzheimer’s disease mice using network topology
Source: BMC Genomics. 2014 Aug 3;15(1):644. doi: 10.1186/1471-2164-15-644 (PMC4132902; doi:10.1186/1471-2164-15-644)
Supplement: Supplementary file 5 — Additional file 5: Table S5: Statistics for small RNA-seq. (XLS 24 KB) [file 12864_2014_6339_MOESM5_ESM.xls]

## Sheet: Sheet1
age	type	sample ID	total read	mappable read	mapped read with miRNA	mapped read with ncRNA	mapped read with genome	unmapped read
4 month	AD	4-2327	1952384	1475817	311472	258558	107716	798071
4 month	AD	4-2333	2332307	1530780	251406	285805	201189	792380
4 month	normal	4-2334	2715716	1766845	310123	315070	278187	863465
4 month	normal	4-2382	1881382	1285294	206552	237753	200153	640836
8 month	normal	8-1433	2598953	1802142	309315	351928	256458	884441
8 month	normal	8-1434	3009704	1841920	227608	383084	367338	863890
8 month	AD	8-1435	2608050	1876783	339311	416377	177692	943403
8 month	AD	8-1439	2038626	1338940	249611	269748	132245	687336
